# Supplementary material for: Heterochiasmy and the establishment of gsdf as a novel sex determining gene in Atlantic halibut
Source: PLoS Genet. 2022 Feb 8;18(2):e1010011. doi: 10.1371/journal.pgen.1010011 (PMC8824383; doi:10.1371/journal.pgen.1010011)
Supplement: S1 Table — (XLSX) [file pgen.1010011.s018.xlsx]

## Sheet: Sheet1
#marker_number	male_genetic position	female genetic position	chromosome	position (bp)	Cumulative proportion of all male meiotic recombinations on chromosome	Cumulative proportion of all female meiotic recombinations on chromosome
1	0	0	chr1	270937	0	0
2	0	0	chr1	312536	0	0
4	0	0	chr1	342332	0	0			Supplementary Table 1 (LepMap3 derived genetic maps
5	0	0	chr1	342433	0	0			from analysis of Palaikostas et. al. data [1] aligned to IMR_hiphip.v1)
6	0	0	chr1	738542	0	0
7	0	0	chr1	738692	0	0			[1] Palaiokostas C, Bekaert M, Davie A, Cowan ME, Oral M, Taggart JB, et al. Mapping
8	0	0	chr1	844604	0	0			the sex determination locus in the Atlantic halibut (Hippoglossus hippoglossus) using
9	0	0	chr1	844676	0	0			RAD sequencing. Bmc Genomics. 2013;14.
10	0	0	chr1	844715	0	0
11	0	0	chr1	844946	0	0
12	0	0	chr1	845111	0	0
13	0	0	chr1	845164	0	0
14	0	0	chr1	884401	0	0
16	0	0	chr1	1011711	0	0
18	0	0	chr1	1040993	0	0
19	0	0	chr1	1041076	0	0
20	0	0	chr1	1055882	0	0
21	0	0	chr1	1139655	0	0
22	0	0	chr1	1139677	0	0
23	0	0	chr1	1155427	0	0
24	0	0	chr1	1155701	0	0
25	0	0	chr1	1155781	0	0
26	0	0	chr1	1155957	0	0
27	0	0	chr1	1238410	0	0
28	0	0	chr1	1238922	0	0
29	0	0	chr1	1238982	0	0
35	0	0	chr1	1320526	0	0
36	0	0	chr1	1328359	0	0
37	0	0	chr1	1328436	0	0
38	0	0	chr1	1328444	0	0
39	0	0	chr1	1328890	0	0
40	0	0	chr1	1353885	0	0
41	0	0	chr1	1354004	0	0
42	0	0	chr1	1354160	0	0
47	0	0	chr1	1375150	0	0
50	0	0	chr1	1381261	0	0
51	1.124	0	chr1	1414252	0.0235926	0
53	1.124	0	chr1	1414773	0.0235926	0
54	1.124	0	chr1	1436154	0.0235926	0
55	1.124	0	chr1	1436264	0.0235926	0
56	1.124	0	chr1	1436627	0.0235926	0
57	1.124	0	chr1	1436672	0.0235926	0
58	1.124	0	chr1	1436714	0.0235926	0
59	1.124	0	chr1	1436790	0.0235926	0
60	1.124	0	chr1	1504286	0.0235926	0
61	1.124	0	chr1	1504336	0.0235926	0
62	1.124	0	chr1	1504360	0.0235926	0
63	1.124	0	chr1	1504597	0.0235926	0
64	1.124	0	chr1	1504793	0.0235926	0
65	1.124	0	chr1	1504794	0.0235926	0
66	1.124	0	chr1	1504836	0.0235926	0
67	1.124	0	chr1	1504844	0.0235926	0
68	1.124	0	chr1	1504896	0.0235926	0
69	1.124	0	chr1	1504916	0.0235926	0
70	1.124	0	chr1	1504941	0.0235926	0
71	1.124	0	chr1	1504955	0.0235926	0
72	1.124	0	chr1	1522965	0.0235926	0
73	1.124	0	chr1	1522966	0.0235926	0
74	1.124	0	chr1	1523347	0.0235926	0
75	1.124	0	chr1	1523373	0.0235926	0
76	1.124	0	chr1	1523491	0.0235926	0
77	1.124	0	chr1	1523592	0.0235926	0
78	1.124	0	chr1	1523623	0.0235926	0
79	1.124	0	chr1	1543072	0.0235926	0
80	1.124	0	chr1	1543088	0.0235926	0
81	1.124	0	chr1	1543144	0.0235926	0
82	1.124	0	chr1	1543177	0.0235926	0
83	1.124	0	chr1	1543403	0.0235926	0
84	1.124	0	chr1	1543805	0.0235926	0
86	1.124	0	chr1	1622822	0.0235926	0
87	1.124	0	chr1	1641608	0.0235926	0
88	1.124	0	chr1	1655210	0.0235926	0
89	1.124	0	chr1	1655501	0.0235926	0
90	1.124	0	chr1	1655722	0.0235926	0
91	1.124	0	chr1	1655727	0.0235926	0
92	1.124	0	chr1	1708440	0.0235926	0
93	1.124	0	chr1	1730826	0.0235926	0
94	1.124	0	chr1	1731016	0.0235926	0
95	1.124	0	chr1	1760394	0.0235926	0
96	1.124	0	chr1	1788019	0.0235926	0
97	1.124	0	chr1	1788186	0.0235926	0
98	1.124	0	chr1	1790518	0.0235926	0
99	1.124	0	chr1	1790567	0.0235926	0
100	1.124	0	chr1	1790814	0.0235926	0
101	1.124	0	chr1	1997535	0.0235926	0
102	1.124	0	chr1	1997583	0.0235926	0
103	1.124	0	chr1	1997606	0.0235926	0
104	1.124	0	chr1	2029402	0.0235926	0
105	1.124	0	chr1	2102797	0.0235926	0
106	1.124	0	chr1	2102847	0.0235926	0
107	1.124	0	chr1	2103011	0.0235926	0
108	1.124	0	chr1	2103030	0.0235926	0
109	1.124	0	chr1	2103049	0.0235926	0
110	1.124	0	chr1	2103063	0.0235926	0
111	1.124	0	chr1	2103097	0.0235926	0
112	1.124	0	chr1	2103126	0.0235926	0
113	1.124	0	chr1	2147015	0.0235926	0
114	1.124	0	chr1	2153629	0.0235926	0
115	1.124	0	chr1	2154250	0.0235926	0
117	1.124	0	chr1	2174298	0.0235926	0
118	1.124	0	chr1	2174324	0.0235926	0
119	1.124	0	chr1	2174334	0.0235926	0
120	1.124	0	chr1	2174336	0.0235926	0
121	1.124	0	chr1	2174349	0.0235926	0
122	1.124	0	chr1	2174367	0.0235926	0
123	1.124	0	chr1	2174440	0.0235926	0
124	1.124	0	chr1	2174546	0.0235926	0
125	1.124	0	chr1	2174556	0.0235926	0
126	1.124	0	chr1	2253820	0.0235926	0
127	1.124	0	chr1	2253847	0.0235926	0
128	1.124	0	chr1	2253999	0.0235926	0
129	1.124	0	chr1	2254041	0.0235926	0
130	1.124	0	chr1	2254060	0.0235926	0
131	1.124	0	chr1	2254070	0.0235926	0
132	1.124	0	chr1	2263211	0.0235926	0
133	1.124	0	chr1	2263459	0.0235926	0
134	1.124	0	chr1	2263460	0.0235926	0
137	1.124	0	chr1	2318864	0.0235926	0
138	1.124	0	chr1	2318949	0.0235926	0
139	1.124	0	chr1	2319121	0.0235926	0
148	1.124	1.124	chr1	2377527	0.0235926	0.0194987
149	1.124	1.124	chr1	2377586	0.0235926	0.0194987
150	1.124	1.124	chr1	2399635	0.0235926	0.0194987
151	1.124	1.124	chr1	2399638	0.0235926	0.0194987
152	1.124	1.124	chr1	2399649	0.0235926	0.0194987
153	1.124	1.124	chr1	2399680	0.0235926	0.0194987
155	1.124	1.124	chr1	2400189	0.0235926	0.0194987
156	1.124	1.124	chr1	2400195	0.0235926	0.0194987
159	1.124	1.124	chr1	2494161	0.0235926	0.0194987
160	1.124	1.124	chr1	2494183	0.0235926	0.0194987
161	1.124	1.124	chr1	2494267	0.0235926	0.0194987
162	1.124	1.124	chr1	2494268	0.0235926	0.0194987
163	1.124	1.124	chr1	2494335	0.0235926	0.0194987
164	1.124	1.124	chr1	2494403	0.0235926	0.0194987
165	1.124	1.124	chr1	2494741	0.0235926	0.0194987
166	1.124	2.247	chr1	2533854	0.0235926	0.03898
167	1.124	2.247	chr1	2533856	0.0235926	0.03898
168	1.124	2.247	chr1	2541179	0.0235926	0.03898
173	1.124	2.247	chr1	2557852	0.0235926	0.03898
176	1.124	2.247	chr1	2558016	0.0235926	0.03898
177	1.124	2.247	chr1	2558055	0.0235926	0.03898
178	1.124	2.247	chr1	2558126	0.0235926	0.03898
179	1.124	2.247	chr1	2569570	0.0235926	0.03898
183	1.124	2.247	chr1	2730007	0.0235926	0.03898
184	1.124	2.247	chr1	2730008	0.0235926	0.03898
185	1.124	2.247	chr1	2730078	0.0235926	0.03898
186	1.124	2.247	chr1	2730157	0.0235926	0.03898
187	1.124	2.247	chr1	2730207	0.0235926	0.03898
188	1.124	2.247	chr1	2730328	0.0235926	0.03898
189	1.124	2.247	chr1	2733119	0.0235926	0.03898
190	1.124	2.247	chr1	2733467	0.0235926	0.03898
191	1.124	2.247	chr1	2733534	0.0235926	0.03898
192	1.124	2.247	chr1	2733542	0.0235926	0.03898
193	1.124	2.247	chr1	2733561	0.0235926	0.03898
194	1.124	2.247	chr1	2733586	0.0235926	0.03898
195	1.124	2.247	chr1	2733622	0.0235926	0.03898
197	1.124	2.247	chr1	2773015	0.0235926	0.03898
198	1.124	2.247	chr1	2773016	0.0235926	0.03898
199	1.124	2.247	chr1	2773028	0.0235926	0.03898
200	1.124	2.247	chr1	2773044	0.0235926	0.03898
201	1.124	3.371	chr1	2773057	0.0235926	0.0584786
202	1.124	3.371	chr1	2773066	0.0235926	0.0584786
203	1.124	4.495	chr1	2837357	0.0235926	0.0779773
204	1.124	4.495	chr1	2837398	0.0235926	0.0779773
205	1.124	4.495	chr1	2845879	0.0235926	0.0779773
206	1.124	5.618	chr1	3040626	0.0235926	0.0974586
212	1.124	6.742	chr1	3116079	0.0235926	0.116957
213	1.124	6.742	chr1	3116090	0.0235926	0.116957
214	1.124	6.742	chr1	3116782	0.0235926	0.116957
226	1.124	6.742	chr1	3256156	0.0235926	0.116957
227	1.124	6.742	chr1	3256224	0.0235926	0.116957
228	1.124	6.742	chr1	3256226	0.0235926	0.116957
229	1.124	6.742	chr1	3256471	0.0235926	0.116957
230	1.124	6.742	chr1	3257167	0.0235926	0.116957
231	1.124	6.742	chr1	3375876	0.0235926	0.116957
232	1.124	6.742	chr1	3375877	0.0235926	0.116957
233	1.124	6.742	chr1	3375899	0.0235926	0.116957
234	1.124	6.742	chr1	3376133	0.0235926	0.116957
237	1.124	6.742	chr1	3416397	0.0235926	0.116957
238	1.124	6.742	chr1	3416891	0.0235926	0.116957
239	1.124	6.742	chr1	3424348	0.0235926	0.116957
240	1.124	6.742	chr1	3429367	0.0235926	0.116957
242	1.124	6.742	chr1	3433762	0.0235926	0.116957
244	1.124	6.742	chr1	3476526	0.0235926	0.116957
245	1.124	6.742	chr1	3491773	0.0235926	0.116957
246	1.124	7.865	chr1	3491787	0.0235926	0.136439
247	1.124	7.865	chr1	3496736	0.0235926	0.136439
249	1.124	7.865	chr1	3509055	0.0235926	0.136439
250	1.124	7.865	chr1	3509121	0.0235926	0.136439
253	1.124	7.865	chr1	3509363	0.0235926	0.136439
254	1.124	7.865	chr1	3622668	0.0235926	0.136439
255	1.124	7.865	chr1	3714243	0.0235926	0.136439
256	1.124	7.865	chr1	4096445	0.0235926	0.136439
257	1.124	7.865	chr1	4136847	0.0235926	0.136439
258	1.124	7.865	chr1	4136889	0.0235926	0.136439
259	1.124	7.865	chr1	4137122	0.0235926	0.136439
261	1.124	7.865	chr1	4149058	0.0235926	0.136439
262	1.124	7.865	chr1	4150676	0.0235926	0.136439
263	1.124	7.865	chr1	4150808	0.0235926	0.136439
264	1.124	7.865	chr1	4206512	0.0235926	0.136439
265	1.124	7.865	chr1	4240940	0.0235926	0.136439
266	1.124	7.865	chr1	4241023	0.0235926	0.136439
267	1.124	8.989	chr1	4241139	0.0235926	0.155937
268	1.124	8.989	chr1	4348467	0.0235926	0.155937
269	1.124	8.989	chr1	4348505	0.0235926	0.155937
270	1.124	8.989	chr1	4348605	0.0235926	0.155937
271	1.124	8.989	chr1	4364809	0.0235926	0.155937
272	1.124	8.989	chr1	4365162	0.0235926	0.155937
273	1.124	8.989	chr1	4365198	0.0235926	0.155937
274	1.124	8.989	chr1	4405384	0.0235926	0.155937
275	1.124	8.989	chr1	4423263	0.0235926	0.155937
276	1.124	8.989	chr1	4423264	0.0235926	0.155937
277	1.124	8.989	chr1	4423281	0.0235926	0.155937
278	1.124	8.989	chr1	4423395	0.0235926	0.155937
279	1.124	8.989	chr1	4423397	0.0235926	0.155937
280	1.124	8.989	chr1	4423401	0.0235926	0.155937
281	1.124	8.989	chr1	4423728	0.0235926	0.155937
284	1.124	8.989	chr1	4441005	0.0235926	0.155937
285	1.124	8.989	chr1	4482838	0.0235926	0.155937
286	1.124	8.989	chr1	4482973	0.0235926	0.155937
287	1.124	8.989	chr1	4482980	0.0235926	0.155937
288	1.124	8.989	chr1	4485076	0.0235926	0.155937
289	1.124	8.989	chr1	4485239	0.0235926	0.155937
290	1.124	8.989	chr1	4485321	0.0235926	0.155937
291	1.124	8.989	chr1	4485349	0.0235926	0.155937
292	1.124	8.989	chr1	4485540	0.0235926	0.155937
293	1.124	8.989	chr1	4550976	0.0235926	0.155937
294	1.124	8.989	chr1	4551266	0.0235926	0.155937
295	1.124	8.989	chr1	4562469	0.0235926	0.155937
296	1.124	8.989	chr1	4562477	0.0235926	0.155937
297	1.124	8.989	chr1	4562515	0.0235926	0.155937
298	1.124	8.989	chr1	4562546	0.0235926	0.155937
299	1.124	8.989	chr1	4562604	0.0235926	0.155937
300	1.124	8.989	chr1	4562607	0.0235926	0.155937
302	1.124	8.989	chr1	4562865	0.0235926	0.155937
303	1.124	8.989	chr1	4563144	0.0235926	0.155937
304	1.124	8.989	chr1	4563148	0.0235926	0.155937
305	1.124	8.989	chr1	4583338	0.0235926	0.155937
306	1.124	8.989	chr1	4583537	0.0235926	0.155937
308	1.124	8.989	chr1	4590866	0.0235926	0.155937
309	1.124	8.989	chr1	4590869	0.0235926	0.155937
310	1.124	8.989	chr1	4622875	0.0235926	0.155937
311	1.124	8.989	chr1	4651849	0.0235926	0.155937
314	1.124	8.989	chr1	4735030	0.0235926	0.155937
317	1.124	10.113	chr1	4773609	0.0235926	0.175436
319	1.124	10.113	chr1	4804543	0.0235926	0.175436
320	1.124	10.113	chr1	4915151	0.0235926	0.175436
321	1.124	10.113	chr1	4915187	0.0235926	0.175436
322	1.124	10.113	chr1	4915387	0.0235926	0.175436
323	1.124	10.113	chr1	4915419	0.0235926	0.175436
324	1.124	10.113	chr1	4915449	0.0235926	0.175436
325	1.124	10.113	chr1	4915460	0.0235926	0.175436
327	1.124	10.113	chr1	4915584	0.0235926	0.175436
328	1.124	10.113	chr1	4915594	0.0235926	0.175436
329	1.124	10.113	chr1	4963165	0.0235926	0.175436
330	1.124	10.113	chr1	4963280	0.0235926	0.175436
331	1.124	10.113	chr1	4963346	0.0235926	0.175436
332	1.124	10.113	chr1	4963396	0.0235926	0.175436
333	1.124	10.113	chr1	4964462	0.0235926	0.175436
336	1.124	13.562	chr1	5215130	0.0235926	0.235268
337	1.124	13.562	chr1	5215687	0.0235926	0.235268
338	1.124	13.562	chr1	5267590	0.0235926	0.235268
340	1.124	13.562	chr1	5313803	0.0235926	0.235268
343	1.124	15.836	chr1	5429769	0.0235926	0.274716
344	1.124	15.836	chr1	5430249	0.0235926	0.274716
345	1.124	15.836	chr1	5471348	0.0235926	0.274716
346	1.124	15.836	chr1	5471731	0.0235926	0.274716
347	1.124	16.959	chr1	5518432	0.0235926	0.294197
348	1.124	16.959	chr1	5550571	0.0235926	0.294197
349	1.124	16.959	chr1	5550578	0.0235926	0.294197
350	1.124	16.959	chr1	5577766	0.0235926	0.294197
351	1.124	16.959	chr1	5577817	0.0235926	0.294197
352	1.124	16.959	chr1	5577831	0.0235926	0.294197
353	1.124	16.959	chr1	5577860	0.0235926	0.294197
354	1.124	16.959	chr1	5578056	0.0235926	0.294197
355	1.124	16.959	chr1	5578108	0.0235926	0.294197
357	1.124	16.959	chr1	5580099	0.0235926	0.294197
358	1.124	16.959	chr1	5580277	0.0235926	0.294197
359	1.124	18.083	chr1	5622947	0.0235926	0.313696
360	1.124	18.083	chr1	5622950	0.0235926	0.313696
361	1.124	18.083	chr1	5637994	0.0235926	0.313696
362	1.124	18.083	chr1	5699112	0.0235926	0.313696
365	1.124	18.083	chr1	5710076	0.0235926	0.313696
366	1.124	18.083	chr1	5710597	0.0235926	0.313696
367	1.124	18.083	chr1	5739973	0.0235926	0.313696
368	1.124	18.083	chr1	5740054	0.0235926	0.313696
369	1.124	18.083	chr1	5740181	0.0235926	0.313696
370	1.124	19.206	chr1	5796835	0.0235926	0.333177
371	1.124	19.206	chr1	5839087	0.0235926	0.333177
372	1.124	19.206	chr1	5839089	0.0235926	0.333177
373	1.124	19.206	chr1	5858613	0.0235926	0.333177
374	1.124	19.206	chr1	5858614	0.0235926	0.333177
375	1.124	19.206	chr1	5889862	0.0235926	0.333177
376	1.124	19.206	chr1	5890050	0.0235926	0.333177
378	1.124	19.206	chr1	5890150	0.0235926	0.333177
379	1.124	19.206	chr1	5890151	0.0235926	0.333177
380	1.124	19.206	chr1	5890162	0.0235926	0.333177
383	1.124	22.656	chr1	6094795	0.0235926	0.393026
384	1.124	22.656	chr1	6094798	0.0235926	0.393026
385	1.124	22.656	chr1	6094989	0.0235926	0.393026
386	1.124	22.656	chr1	6095310	0.0235926	0.393026
387	1.124	23.78	chr1	6095318	0.0235926	0.412525
389	1.124	23.78	chr1	6188461	0.0235926	0.412525
390	1.124	23.78	chr1	6188740	0.0235926	0.412525
391	1.124	23.78	chr1	6188810	0.0235926	0.412525
392	1.124	23.78	chr1	6188865	0.0235926	0.412525
393	1.124	23.78	chr1	6280825	0.0235926	0.412525
394	1.124	23.78	chr1	6280827	0.0235926	0.412525
395	1.124	23.78	chr1	6280974	0.0235926	0.412525
396	1.124	23.78	chr1	6281237	0.0235926	0.412525
397	1.124	23.78	chr1	6281251	0.0235926	0.412525
398	1.124	23.78	chr1	6328486	0.0235926	0.412525
399	1.124	23.78	chr1	6328516	0.0235926	0.412525
400	1.124	23.78	chr1	6328520	0.0235926	0.412525
401	1.124	23.78	chr1	6364958	0.0235926	0.412525
402	1.124	23.78	chr1	6459163	0.0235926	0.412525
403	1.124	23.78	chr1	6459257	0.0235926	0.412525
404	1.124	23.78	chr1	6459323	0.0235926	0.412525
405	1.124	24.903	chr1	6486628	0.0235926	0.432006
406	1.124	24.903	chr1	6487139	0.0235926	0.432006
407	1.124	24.903	chr1	6487140	0.0235926	0.432006
408	1.124	24.903	chr1	6487193	0.0235926	0.432006
409	1.124	24.903	chr1	6509522	0.0235926	0.432006
412	1.124	24.903	chr1	6581022	0.0235926	0.432006
413	1.124	24.903	chr1	6610845	0.0235926	0.432006
414	1.124	24.903	chr1	6610854	0.0235926	0.432006
415	1.124	24.903	chr1	6610969	0.0235926	0.432006
416	1.124	24.903	chr1	6611118	0.0235926	0.432006
417	1.124	24.903	chr1	6611151	0.0235926	0.432006
418	1.124	24.903	chr1	6611266	0.0235926	0.432006
419	1.124	24.903	chr1	6611297	0.0235926	0.432006
420	1.124	24.903	chr1	6611305	0.0235926	0.432006
421	1.124	24.903	chr1	6611358	0.0235926	0.432006
422	1.124	24.903	chr1	6611367	0.0235926	0.432006
423	1.124	24.903	chr1	6611371	0.0235926	0.432006
424	1.124	24.903	chr1	6611377	0.0235926	0.432006
425	1.124	24.903	chr1	6643850	0.0235926	0.432006
427	1.124	24.903	chr1	6645584	0.0235926	0.432006
428	1.124	24.903	chr1	6703920	0.0235926	0.432006
429	1.124	24.903	chr1	6703989	0.0235926	0.432006
430	1.124	24.903	chr1	6704023	0.0235926	0.432006
432	1.124	24.903	chr1	6704293	0.0235926	0.432006
433	1.124	24.903	chr1	6704294	0.0235926	0.432006
434	1.124	24.903	chr1	6704295	0.0235926	0.432006
435	1.124	24.903	chr1	6704427	0.0235926	0.432006
436	1.124	24.903	chr1	6704499	0.0235926	0.432006
437	1.124	24.903	chr1	6749896	0.0235926	0.432006
438	1.124	24.903	chr1	6750168	0.0235926	0.432006
440	1.124	24.903	chr1	6765725	0.0235926	0.432006
441	1.124	24.903	chr1	6765907	0.0235926	0.432006
442	1.124	24.903	chr1	6765939	0.0235926	0.432006
443	1.124	24.903	chr1	6766019	0.0235926	0.432006
446	1.124	24.903	chr1	6789630	0.0235926	0.432006
447	1.124	26.027	chr1	6871833	0.0235926	0.451505
449	1.124	26.027	chr1	6887805	0.0235926	0.451505
453	1.124	26.027	chr1	7045338	0.0235926	0.451505
454	1.124	26.027	chr1	7045340	0.0235926	0.451505
455	1.124	26.027	chr1	7045349	0.0235926	0.451505
456	1.124	26.027	chr1	7045637	0.0235926	0.451505
458	1.124	26.027	chr1	7208037	0.0235926	0.451505
459	1.124	26.027	chr1	7219727	0.0235926	0.451505
461	1.124	26.027	chr1	7219996	0.0235926	0.451505
463	1.124	27.151	chr1	7292946	0.0235926	0.471004
464	1.124	27.151	chr1	7293241	0.0235926	0.471004
465	1.124	27.151	chr1	7309965	0.0235926	0.471004
466	1.124	27.151	chr1	7310132	0.0235926	0.471004
469	1.124	27.151	chr1	7323504	0.0235926	0.471004
470	1.124	27.151	chr1	7341134	0.0235926	0.471004
471	1.124	27.151	chr1	7341537	0.0235926	0.471004
472	1.124	28.274	chr1	7379602	0.0235926	0.490485
473	1.124	28.274	chr1	7379813	0.0235926	0.490485
474	1.124	28.274	chr1	7446639	0.0235926	0.490485
476	1.124	28.274	chr1	7446919	0.0235926	0.490485
477	1.124	28.274	chr1	7446955	0.0235926	0.490485
479	1.124	28.274	chr1	7455035	0.0235926	0.490485
484	1.124	29.398	chr1	7655289	0.0235926	0.509984
486	1.124	29.398	chr1	7655656	0.0235926	0.509984
487	1.124	29.398	chr1	7655674	0.0235926	0.509984
489	1.124	30.522	chr1	7741405	0.0235926	0.529482
490	1.124	30.522	chr1	7741706	0.0235926	0.529482
492	1.124	30.522	chr1	7805035	0.0235926	0.529482
493	1.124	30.522	chr1	7955922	0.0235926	0.529482
494	1.124	30.522	chr1	7956121	0.0235926	0.529482
495	1.124	30.522	chr1	7956356	0.0235926	0.529482
496	1.124	30.522	chr1	7975513	0.0235926	0.529482
497	1.124	30.522	chr1	7975514	0.0235926	0.529482
498	1.124	30.522	chr1	8089167	0.0235926	0.529482
499	1.124	30.522	chr1	8089257	0.0235926	0.529482
500	1.124	30.522	chr1	8115409	0.0235926	0.529482
501	1.124	30.522	chr1	8117924	0.0235926	0.529482
502	1.124	30.522	chr1	8128144	0.0235926	0.529482
503	1.124	30.522	chr1	8128614	0.0235926	0.529482
506	1.124	30.522	chr1	8168851	0.0235926	0.529482
507	1.124	30.522	chr1	8168966	0.0235926	0.529482
508	1.124	30.522	chr1	8185366	0.0235926	0.529482
509	1.124	30.522	chr1	8185455	0.0235926	0.529482
510	1.124	30.522	chr1	8185456	0.0235926	0.529482
511	1.124	30.522	chr1	8185630	0.0235926	0.529482
512	1.124	30.522	chr1	8185723	0.0235926	0.529482
513	1.124	30.522	chr1	8185898	0.0235926	0.529482
514	1.124	30.522	chr1	8221699	0.0235926	0.529482
515	1.124	30.522	chr1	8221920	0.0235926	0.529482
516	1.124	30.522	chr1	8221947	0.0235926	0.529482
517	1.124	30.522	chr1	8242065	0.0235926	0.529482
518	1.124	30.522	chr1	8242075	0.0235926	0.529482
519	1.124	30.522	chr1	8242131	0.0235926	0.529482
520	1.124	30.522	chr1	8242147	0.0235926	0.529482
521	1.124	30.522	chr1	8244970	0.0235926	0.529482
523	1.124	30.522	chr1	8283164	0.0235926	0.529482
530	1.124	30.522	chr1	8413580	0.0235926	0.529482
531	1.124	30.522	chr1	8413830	0.0235926	0.529482
532	1.124	30.522	chr1	8413837	0.0235926	0.529482
533	1.124	30.522	chr1	8557568	0.0235926	0.529482
534	1.124	30.522	chr1	8585307	0.0235926	0.529482
535	1.124	30.522	chr1	8586396	0.0235926	0.529482
536	1.124	30.522	chr1	8598161	0.0235926	0.529482
537	1.124	30.522	chr1	8599148	0.0235926	0.529482
538	1.124	30.522	chr1	8599172	0.0235926	0.529482
539	1.124	30.522	chr1	8605701	0.0235926	0.529482
540	1.124	30.522	chr1	8605906	0.0235926	0.529482
541	1.124	30.522	chr1	8606058	0.0235926	0.529482
542	1.124	30.522	chr1	8606222	0.0235926	0.529482
552	1.124	31.645	chr1	8623997	0.0235926	0.548963
553	1.124	31.645	chr1	8636976	0.0235926	0.548963
555	1.124	31.645	chr1	8637312	0.0235926	0.548963
556	1.124	31.645	chr1	8637365	0.0235926	0.548963
560	1.124	31.645	chr1	8748718	0.0235926	0.548963
561	1.124	31.645	chr1	8748721	0.0235926	0.548963
562	1.124	31.645	chr1	8748838	0.0235926	0.548963
563	1.124	31.645	chr1	8768901	0.0235926	0.548963
564	1.124	31.645	chr1	8957734	0.0235926	0.548963
565	1.124	31.645	chr1	8957872	0.0235926	0.548963
566	1.124	31.645	chr1	8957876	0.0235926	0.548963
567	1.124	31.645	chr1	8957979	0.0235926	0.548963
569	1.124	32.769	chr1	9001448	0.0235926	0.568462
570	1.124	32.769	chr1	9001710	0.0235926	0.568462
571	1.124	32.769	chr1	9029053	0.0235926	0.568462
572	1.124	32.769	chr1	9029156	0.0235926	0.568462
578	1.124	33.893	chr1	9029697	0.0235926	0.587961
581	1.124	33.893	chr1	9059546	0.0235926	0.587961
582	1.124	33.893	chr1	9080968	0.0235926	0.587961
584	1.124	33.893	chr1	9081251	0.0235926	0.587961
587	1.124	33.893	chr1	9081395	0.0235926	0.587961
588	1.124	33.893	chr1	9081466	0.0235926	0.587961
592	1.124	35.016	chr1	9128137	0.0235926	0.607442
594	1.124	35.016	chr1	9205985	0.0235926	0.607442
595	1.124	35.016	chr1	9206038	0.0235926	0.607442
596	1.124	35.016	chr1	9225440	0.0235926	0.607442
597	1.124	35.016	chr1	9225493	0.0235926	0.607442
598	1.124	35.016	chr1	9225509	0.0235926	0.607442
603	1.124	35.016	chr1	9256543	0.0235926	0.607442
604	1.124	35.016	chr1	9297587	0.0235926	0.607442
605	1.124	35.016	chr1	9321239	0.0235926	0.607442
606	1.124	35.016	chr1	9321314	0.0235926	0.607442
607	1.124	35.016	chr1	9360649	0.0235926	0.607442
608	1.124	36.14	chr1	9361198	0.0235926	0.626941
609	1.124	36.14	chr1	9388347	0.0235926	0.626941
610	1.124	36.14	chr1	9448398	0.0235926	0.626941
614	1.124	36.14	chr1	9452863	0.0235926	0.626941
616	1.124	36.14	chr1	9583669	0.0235926	0.626941
617	1.124	36.14	chr1	9583687	0.0235926	0.626941
618	1.124	36.14	chr1	9583891	0.0235926	0.626941
619	1.124	36.14	chr1	9583892	0.0235926	0.626941
620	1.124	36.14	chr1	9584197	0.0235926	0.626941
622	1.124	36.14	chr1	9617749	0.0235926	0.626941
624	1.124	36.14	chr1	9618391	0.0235926	0.626941
625	1.124	36.14	chr1	9618402	0.0235926	0.626941
626	1.124	36.14	chr1	9618404	0.0235926	0.626941
627	1.124	36.14	chr1	9618417	0.0235926	0.626941
628	1.124	36.14	chr1	9690198	0.0235926	0.626941
629	1.124	36.14	chr1	9690246	0.0235926	0.626941
630	1.124	36.14	chr1	9690285	0.0235926	0.626941
631	1.124	36.14	chr1	9718254	0.0235926	0.626941
632	1.124	36.14	chr1	9718262	0.0235926	0.626941
633	1.124	36.14	chr1	9718276	0.0235926	0.626941
635	1.124	36.14	chr1	9733518	0.0235926	0.626941
638	1.124	36.14	chr1	9775308	0.0235926	0.626941
639	1.124	36.14	chr1	9775596	0.0235926	0.626941
640	1.124	36.14	chr1	9791442	0.0235926	0.626941
641	1.124	36.14	chr1	9792891	0.0235926	0.626941
642	1.124	36.14	chr1	9793020	0.0235926	0.626941
643	1.124	36.14	chr1	9829862	0.0235926	0.626941
644	1.124	36.14	chr1	9829934	0.0235926	0.626941
649	1.124	36.14	chr1	9899838	0.0235926	0.626941
650	1.124	36.14	chr1	9899876	0.0235926	0.626941
651	1.124	36.14	chr1	9906087	0.0235926	0.626941
652	1.124	36.14	chr1	9936241	0.0235926	0.626941
653	1.124	36.14	chr1	9936435	0.0235926	0.626941
659	1.124	36.14	chr1	9979948	0.0235926	0.626941
660	1.124	36.14	chr1	9979982	0.0235926	0.626941
661	1.124	38.413	chr1	9980454	0.0235926	0.666372
662	1.124	38.413	chr1	9980491	0.0235926	0.666372
663	1.124	38.413	chr1	10005182	0.0235926	0.666372
664	1.124	38.413	chr1	10005389	0.0235926	0.666372
665	1.124	38.413	chr1	10005408	0.0235926	0.666372
666	1.124	38.413	chr1	10005431	0.0235926	0.666372
667	1.124	38.413	chr1	10097102	0.0235926	0.666372
668	1.124	38.413	chr1	10236791	0.0235926	0.666372
669	1.124	38.413	chr1	10236827	0.0235926	0.666372
670	1.124	38.413	chr1	10237133	0.0235926	0.666372
671	1.124	38.413	chr1	10363324	0.0235926	0.666372
672	1.124	38.413	chr1	10363326	0.0235926	0.666372
673	1.124	38.413	chr1	10363326	0.0235926	0.666372
674	1.124	38.413	chr1	10363457	0.0235926	0.666372
675	1.124	38.413	chr1	10363524	0.0235926	0.666372
676	1.124	38.413	chr1	10363536	0.0235926	0.666372
677	1.124	38.413	chr1	10376932	0.0235926	0.666372
678	1.124	38.413	chr1	10410209	0.0235926	0.666372
679	1.124	38.413	chr1	10410386	0.0235926	0.666372
680	1.124	38.413	chr1	10434493	0.0235926	0.666372
681	1.124	38.413	chr1	10434582	0.0235926	0.666372
682	1.124	38.413	chr1	10434588	0.0235926	0.666372
683	1.124	38.413	chr1	10434591	0.0235926	0.666372
684	1.124	38.413	chr1	10434595	0.0235926	0.666372
685	1.124	38.413	chr1	10434617	0.0235926	0.666372
686	1.124	38.413	chr1	10434688	0.0235926	0.666372
687	1.124	38.413	chr1	10434689	0.0235926	0.666372
688	1.124	38.413	chr1	10468789	0.0235926	0.666372
689	1.124	38.413	chr1	10526717	0.0235926	0.666372
690	1.124	38.413	chr1	10526934	0.0235926	0.666372
691	1.124	38.413	chr1	10526974	0.0235926	0.666372
692	1.124	40.686	chr1	10548779	0.0235926	0.705803
694	1.124	40.686	chr1	10552742	0.0235926	0.705803
697	1.124	40.686	chr1	10553105	0.0235926	0.705803
698	1.124	40.686	chr1	10592029	0.0235926	0.705803
699	1.124	40.686	chr1	10593090	0.0235926	0.705803
700	1.124	40.686	chr1	10636397	0.0235926	0.705803
701	1.124	40.686	chr1	10636428	0.0235926	0.705803
703	1.124	40.686	chr1	10705698	0.0235926	0.705803
704	1.124	40.686	chr1	10786691	0.0235926	0.705803
705	1.124	40.686	chr1	10817918	0.0235926	0.705803
706	1.124	40.686	chr1	10818080	0.0235926	0.705803
707	1.124	41.81	chr1	10877924	0.0235926	0.725301
709	1.124	41.81	chr1	10955571	0.0235926	0.725301
710	1.124	41.81	chr1	10955644	0.0235926	0.725301
711	1.124	41.81	chr1	10984323	0.0235926	0.725301
712	1.124	41.81	chr1	10984441	0.0235926	0.725301
713	1.124	41.81	chr1	10998126	0.0235926	0.725301
714	1.124	41.81	chr1	11013337	0.0235926	0.725301
715	1.124	41.81	chr1	11013498	0.0235926	0.725301
716	1.124	41.81	chr1	11013726	0.0235926	0.725301
717	1.124	41.81	chr1	11013964	0.0235926	0.725301
718	1.124	41.81	chr1	11013978	0.0235926	0.725301
719	1.124	41.81	chr1	11014002	0.0235926	0.725301
728	1.124	41.81	chr1	11081021	0.0235926	0.725301
729	1.124	41.81	chr1	11084176	0.0235926	0.725301
730	1.124	41.81	chr1	11084534	0.0235926	0.725301
731	1.124	41.81	chr1	11084647	0.0235926	0.725301
732	1.124	41.81	chr1	11092007	0.0235926	0.725301
733	1.124	41.81	chr1	11092049	0.0235926	0.725301
734	1.124	41.81	chr1	11110440	0.0235926	0.725301
735	1.124	41.81	chr1	11128995	0.0235926	0.725301
736	1.124	41.81	chr1	11129551	0.0235926	0.725301
737	1.124	41.81	chr1	11199360	0.0235926	0.725301
738	1.124	41.81	chr1	11199595	0.0235926	0.725301
739	1.124	41.81	chr1	11199603	0.0235926	0.725301
740	1.124	41.81	chr1	11199872	0.0235926	0.725301
741	1.124	42.933	chr1	11263295	0.0235926	0.744783
743	1.124	44.057	chr1	11380956	0.0235926	0.764281
744	1.124	44.057	chr1	11381532	0.0235926	0.764281
745	1.124	44.057	chr1	11381574	0.0235926	0.764281
746	1.124	44.057	chr1	11398947	0.0235926	0.764281
748	1.124	44.057	chr1	11430450	0.0235926	0.764281
749	1.124	44.057	chr1	11463419	0.0235926	0.764281
751	1.124	44.057	chr1	11470441	0.0235926	0.764281
754	1.124	44.057	chr1	11731965	0.0235926	0.764281
755	1.124	44.057	chr1	11843750	0.0235926	0.764281
756	1.124	44.057	chr1	11843782	0.0235926	0.764281
757	1.124	44.057	chr1	11888957	0.0235926	0.764281
758	1.124	44.057	chr1	11889042	0.0235926	0.764281
759	1.124	44.057	chr1	11889048	0.0235926	0.764281
760	1.124	44.057	chr1	11889100	0.0235926	0.764281
761	1.124	44.057	chr1	11889130	0.0235926	0.764281
762	1.124	44.057	chr1	11889157	0.0235926	0.764281
763	1.124	44.057	chr1	11899631	0.0235926	0.764281
764	1.124	44.057	chr1	11899790	0.0235926	0.764281
765	1.124	44.057	chr1	11900054	0.0235926	0.764281
766	1.124	44.057	chr1	11900066	0.0235926	0.764281
767	1.124	44.057	chr1	11900105	0.0235926	0.764281
768	1.124	44.057	chr1	11900185	0.0235926	0.764281
769	1.124	44.057	chr1	11916224	0.0235926	0.764281
770	1.124	44.057	chr1	11916258	0.0235926	0.764281
771	1.124	44.057	chr1	11931704	0.0235926	0.764281
772	1.124	44.057	chr1	11969592	0.0235926	0.764281
773	1.124	44.057	chr1	11993250	0.0235926	0.764281
774	1.124	44.057	chr1	12054408	0.0235926	0.764281
775	1.124	44.057	chr1	12054905	0.0235926	0.764281
776	1.124	44.057	chr1	12093825	0.0235926	0.764281
777	1.124	44.057	chr1	12122993	0.0235926	0.764281
778	1.124	44.057	chr1	12137336	0.0235926	0.764281
779	1.124	44.057	chr1	12137635	0.0235926	0.764281
780	1.124	44.057	chr1	12137792	0.0235926	0.764281
781	1.124	44.057	chr1	12173453	0.0235926	0.764281
782	1.124	44.057	chr1	12173713	0.0235926	0.764281
783	1.124	44.057	chr1	12305766	0.0235926	0.764281
784	1.124	44.057	chr1	12306179	0.0235926	0.764281
785	1.124	44.057	chr1	12306188	0.0235926	0.764281
786	1.124	44.057	chr1	12306244	0.0235926	0.764281
787	1.124	44.057	chr1	12332102	0.0235926	0.764281
788	1.124	44.057	chr1	12379671	0.0235926	0.764281
789	1.124	44.057	chr1	12383516	0.0235926	0.764281
790	1.124	44.057	chr1	12441483	0.0235926	0.764281
791	1.124	44.057	chr1	12442023	0.0235926	0.764281
792	1.124	44.057	chr1	12491084	0.0235926	0.764281
793	1.124	44.057	chr1	12491340	0.0235926	0.764281
794	1.124	44.057	chr1	12498527	0.0235926	0.764281
795	1.124	45.181	chr1	12521749	0.0235926	0.78378
796	1.124	45.181	chr1	12543777	0.0235926	0.78378
797	1.124	45.181	chr1	12543813	0.0235926	0.78378
798	1.124	45.181	chr1	12544212	0.0235926	0.78378
799	1.124	45.181	chr1	12544216	0.0235926	0.78378
800	1.124	45.181	chr1	12575067	0.0235926	0.78378
802	1.124	45.181	chr1	12650014	0.0235926	0.78378
803	1.124	45.181	chr1	12672639	0.0235926	0.78378
804	1.124	45.181	chr1	12672883	0.0235926	0.78378
805	1.124	45.181	chr1	12672888	0.0235926	0.78378
806	1.124	45.181	chr1	12739690	0.0235926	0.78378
807	1.124	45.181	chr1	12758685	0.0235926	0.78378
808	1.124	45.181	chr1	12758901	0.0235926	0.78378
816	1.124	45.181	chr1	12764645	0.0235926	0.78378
817	1.124	45.181	chr1	12841991	0.0235926	0.78378
818	1.124	45.181	chr1	12841992	0.0235926	0.78378
819	1.124	45.181	chr1	12844701	0.0235926	0.78378
820	1.124	45.181	chr1	12869617	0.0235926	0.78378
821	1.124	45.181	chr1	12869669	0.0235926	0.78378
822	1.124	45.181	chr1	12870236	0.0235926	0.78378
823	1.124	45.181	chr1	12877357	0.0235926	0.78378
824	1.124	45.181	chr1	12877662	0.0235926	0.78378
825	1.124	45.181	chr1	12877663	0.0235926	0.78378
826	1.124	45.181	chr1	12877665	0.0235926	0.78378
827	1.124	45.181	chr1	12877706	0.0235926	0.78378
828	1.124	45.181	chr1	12892977	0.0235926	0.78378
829	1.124	45.181	chr1	12909225	0.0235926	0.78378
832	1.124	45.181	chr1	12909482	0.0235926	0.78378
833	1.124	45.181	chr1	12945670	0.0235926	0.78378
834	1.124	45.181	chr1	12945757	0.0235926	0.78378
835	1.124	45.181	chr1	12945759	0.0235926	0.78378
836	1.124	45.181	chr1	13036850	0.0235926	0.78378
837	1.124	45.181	chr1	13036922	0.0235926	0.78378
838	1.124	45.181	chr1	13036930	0.0235926	0.78378
839	1.124	45.181	chr1	13037413	0.0235926	0.78378
840	1.124	45.181	chr1	13076198	0.0235926	0.78378
841	1.124	45.181	chr1	13076220	0.0235926	0.78378
842	1.124	45.181	chr1	13076356	0.0235926	0.78378
843	1.124	47.454	chr1	13079128	0.0235926	0.823211
844	1.124	47.454	chr1	13079181	0.0235926	0.823211
845	1.124	47.454	chr1	13161894	0.0235926	0.823211
849	1.124	47.454	chr1	13216776	0.0235926	0.823211
851	1.124	47.454	chr1	13226965	0.0235926	0.823211
854	1.124	47.454	chr1	13304911	0.0235926	0.823211
855	1.124	47.454	chr1	13304913	0.0235926	0.823211
859	1.124	47.454	chr1	13326060	0.0235926	0.823211
860	1.124	47.454	chr1	13378612	0.0235926	0.823211
861	1.124	47.454	chr1	13443303	0.0235926	0.823211
862	1.124	47.454	chr1	13443365	0.0235926	0.823211
863	1.124	47.454	chr1	13473427	0.0235926	0.823211
864	1.124	47.454	chr1	13506776	0.0235926	0.823211
872	1.124	47.454	chr1	13568343	0.0235926	0.823211
873	1.124	47.454	chr1	13568346	0.0235926	0.823211
875	1.124	47.454	chr1	13578295	0.0235926	0.823211
876	1.124	47.454	chr1	13578298	0.0235926	0.823211
877	1.124	47.454	chr1	13578300	0.0235926	0.823211
878	1.124	47.454	chr1	13589883	0.0235926	0.823211
879	1.124	47.454	chr1	13631711	0.0235926	0.823211
880	1.124	47.454	chr1	13631756	0.0235926	0.823211
881	1.124	47.454	chr1	13631998	0.0235926	0.823211
882	1.124	47.454	chr1	13632006	0.0235926	0.823211
883	1.124	47.454	chr1	13637710	0.0235926	0.823211
884	1.124	47.454	chr1	13637953	0.0235926	0.823211
885	1.124	47.454	chr1	13659891	0.0235926	0.823211
886	1.124	47.454	chr1	13660137	0.0235926	0.823211
887	1.124	48.577	chr1	13727760	0.0235926	0.842692
888	1.124	48.577	chr1	13735659	0.0235926	0.842692
889	1.124	48.577	chr1	13771033	0.0235926	0.842692
892	1.124	48.577	chr1	13771249	0.0235926	0.842692
893	1.124	48.577	chr1	13771287	0.0235926	0.842692
894	1.124	48.577	chr1	13771291	0.0235926	0.842692
895	1.124	48.577	chr1	13771347	0.0235926	0.842692
897	1.124	48.577	chr1	13773477	0.0235926	0.842692
898	1.124	48.577	chr1	13773480	0.0235926	0.842692
899	1.124	48.577	chr1	13773597	0.0235926	0.842692
900	1.124	48.577	chr1	13773608	0.0235926	0.842692
901	1.124	49.701	chr1	13773737	0.0235926	0.862191
903	1.124	49.701	chr1	13798087	0.0235926	0.862191
904	1.124	49.701	chr1	13798557	0.0235926	0.862191
905	1.124	49.701	chr1	13809330	0.0235926	0.862191
906	1.124	49.701	chr1	13809347	0.0235926	0.862191
908	1.124	49.701	chr1	13827694	0.0235926	0.862191
909	1.124	49.701	chr1	13827711	0.0235926	0.862191
910	1.124	49.701	chr1	13827723	0.0235926	0.862191
911	1.124	49.701	chr1	13827764	0.0235926	0.862191
912	1.124	49.701	chr1	13827774	0.0235926	0.862191
913	1.124	49.701	chr1	13827779	0.0235926	0.862191
914	1.124	49.701	chr1	13828062	0.0235926	0.862191
915	1.124	49.701	chr1	13828063	0.0235926	0.862191
916	1.124	49.701	chr1	13828274	0.0235926	0.862191
917	1.124	49.701	chr1	13836094	0.0235926	0.862191
918	1.124	49.701	chr1	13836174	0.0235926	0.862191
919	1.124	49.701	chr1	13836660	0.0235926	0.862191
920	1.124	50.825	chr1	13895613	0.0235926	0.88169
921	1.124	50.825	chr1	13934063	0.0235926	0.88169
922	1.124	50.825	chr1	13934178	0.0235926	0.88169
925	1.124	50.825	chr1	14025554	0.0235926	0.88169
926	1.124	50.825	chr1	14048600	0.0235926	0.88169
927	1.124	50.825	chr1	14049152	0.0235926	0.88169
928	1.124	50.825	chr1	14088805	0.0235926	0.88169
930	1.124	50.825	chr1	14093386	0.0235926	0.88169
931	1.124	50.825	chr1	14093584	0.0235926	0.88169
932	1.124	50.825	chr1	14199009	0.0235926	0.88169
933	1.124	50.825	chr1	14199060	0.0235926	0.88169
934	1.124	50.825	chr1	14199283	0.0235926	0.88169
935	1.124	50.825	chr1	14199556	0.0235926	0.88169
936	1.124	50.825	chr1	14215595	0.0235926	0.88169
937	1.124	50.825	chr1	14216876	0.0235926	0.88169
938	1.124	50.825	chr1	14216987	0.0235926	0.88169
939	1.124	50.825	chr1	14216989	0.0235926	0.88169
940	1.124	50.825	chr1	14216990	0.0235926	0.88169
941	1.124	50.825	chr1	14217006	0.0235926	0.88169
944	1.124	50.825	chr1	14270510	0.0235926	0.88169
945	1.124	50.825	chr1	14270686	0.0235926	0.88169
946	1.124	50.825	chr1	14270830	0.0235926	0.88169
947	1.124	50.825	chr1	14298793	0.0235926	0.88169
948	1.124	50.825	chr1	14325609	0.0235926	0.88169
949	1.124	50.825	chr1	14325647	0.0235926	0.88169
950	1.124	50.825	chr1	14376345	0.0235926	0.88169
951	1.124	50.825	chr1	14408228	0.0235926	0.88169
952	1.124	50.825	chr1	14411119	0.0235926	0.88169
953	1.124	50.825	chr1	14417858	0.0235926	0.88169
954	1.124	50.825	chr1	14417876	0.0235926	0.88169
955	1.124	50.825	chr1	14418207	0.0235926	0.88169
956	1.124	50.825	chr1	14418208	0.0235926	0.88169
957	1.124	50.825	chr1	14443915	0.0235926	0.88169
958	1.124	50.825	chr1	14443917	0.0235926	0.88169
959	1.124	50.825	chr1	14443919	0.0235926	0.88169
960	1.124	50.825	chr1	14470699	0.0235926	0.88169
961	1.124	50.825	chr1	14471066	0.0235926	0.88169
962	1.124	50.825	chr1	14472779	0.0235926	0.88169
964	1.124	50.825	chr1	14473329	0.0235926	0.88169
965	1.124	50.825	chr1	14510945	0.0235926	0.88169
967	1.124	50.825	chr1	14571914	0.0235926	0.88169
968	1.124	50.825	chr1	14571947	0.0235926	0.88169
969	1.124	50.825	chr1	14606565	0.0235926	0.88169
970	1.124	50.825	chr1	14606567	0.0235926	0.88169
971	1.124	50.825	chr1	14639167	0.0235926	0.88169
972	1.124	50.825	chr1	14639268	0.0235926	0.88169
973	1.124	50.825	chr1	14639458	0.0235926	0.88169
974	1.124	50.825	chr1	14639543	0.0235926	0.88169
975	1.124	50.825	chr1	14668437	0.0235926	0.88169
977	1.124	50.825	chr1	14706551	0.0235926	0.88169
978	1.124	50.825	chr1	14706627	0.0235926	0.88169
980	1.124	50.825	chr1	14781237	0.0235926	0.88169
981	1.124	50.825	chr1	14781344	0.0235926	0.88169
982	1.124	50.825	chr1	14781394	0.0235926	0.88169
983	1.124	50.825	chr1	14781671	0.0235926	0.88169
984	1.124	50.825	chr1	14781839	0.0235926	0.88169
985	1.124	50.825	chr1	14781979	0.0235926	0.88169
986	1.124	50.825	chr1	14801914	0.0235926	0.88169
987	1.124	50.825	chr1	14925318	0.0235926	0.88169
988	1.124	50.825	chr1	14925590	0.0235926	0.88169
989	1.124	50.825	chr1	14925794	0.0235926	0.88169
991	1.124	50.825	chr1	14925919	0.0235926	0.88169
992	3.397	50.825	chr1	14972150	0.0713026	0.88169
993	3.397	50.825	chr1	14989776	0.0713026	0.88169
994	3.397	50.825	chr1	15008704	0.0713026	0.88169
995	3.397	50.825	chr1	15034737	0.0713026	0.88169
996	3.397	50.825	chr1	15034992	0.0713026	0.88169
997	3.397	50.825	chr1	15034994	0.0713026	0.88169
998	3.397	50.825	chr1	15035060	0.0713026	0.88169
999	3.397	50.825	chr1	15035079	0.0713026	0.88169
1000	3.397	50.825	chr1	15089513	0.0713026	0.88169
1002	3.397	50.825	chr1	15098086	0.0713026	0.88169
1003	3.397	50.825	chr1	15113840	0.0713026	0.88169
1004	3.397	50.825	chr1	15113878	0.0713026	0.88169
1008	3.397	50.825	chr1	15186178	0.0713026	0.88169
1009	3.397	50.825	chr1	15253763	0.0713026	0.88169
1010	3.397	50.825	chr1	15267002	0.0713026	0.88169
1011	3.397	50.825	chr1	15267284	0.0713026	0.88169
1012	3.397	50.825	chr1	15279818	0.0713026	0.88169
1013	3.397	50.825	chr1	15334282	0.0713026	0.88169
1015	3.397	50.825	chr1	15334914	0.0713026	0.88169
1016	3.397	50.825	chr1	15334915	0.0713026	0.88169
1017	3.397	51.948	chr1	15356098	0.0713026	0.901171
1018	3.397	51.948	chr1	15384729	0.0713026	0.901171
1019	3.397	51.948	chr1	15384838	0.0713026	0.901171
1020	3.397	51.948	chr1	15385075	0.0713026	0.901171
1021	3.397	51.948	chr1	15385198	0.0713026	0.901171
1024	3.397	51.948	chr1	15508639	0.0713026	0.901171
1025	3.397	51.948	chr1	15508683	0.0713026	0.901171
1026	3.397	51.948	chr1	15511356	0.0713026	0.901171
1027	3.397	51.948	chr1	15599736	0.0713026	0.901171
1028	3.397	51.948	chr1	15604375	0.0713026	0.901171
1029	3.397	51.948	chr1	15604405	0.0713026	0.901171
1030	3.397	51.948	chr1	15604680	0.0713026	0.901171
1031	3.397	51.948	chr1	15604695	0.0713026	0.901171
1032	3.397	51.948	chr1	15609087	0.0713026	0.901171
1033	3.397	51.948	chr1	15635905	0.0713026	0.901171
1034	3.397	51.948	chr1	15635986	0.0713026	0.901171
1036	3.397	51.948	chr1	15636286	0.0713026	0.901171
1037	3.397	51.948	chr1	15710238	0.0713026	0.901171
1038	3.397	51.948	chr1	15710510	0.0713026	0.901171
1045	3.397	51.948	chr1	15869359	0.0713026	0.901171
1046	3.397	51.948	chr1	15869737	0.0713026	0.901171
1047	3.397	51.948	chr1	15869859	0.0713026	0.901171
1048	3.397	51.948	chr1	15869894	0.0713026	0.901171
1049	3.397	51.948	chr1	15869911	0.0713026	0.901171
1051	3.397	51.948	chr1	15892644	0.0713026	0.901171
1052	3.397	51.948	chr1	15892683	0.0713026	0.901171
1053	3.397	51.948	chr1	15946926	0.0713026	0.901171
1054	3.397	51.948	chr1	15982089	0.0713026	0.901171
1055	3.397	51.948	chr1	16006032	0.0713026	0.901171
1056	3.397	51.948	chr1	16006040	0.0713026	0.901171
1057	3.397	51.948	chr1	16006120	0.0713026	0.901171
1058	3.397	51.948	chr1	16006334	0.0713026	0.901171
1059	3.397	51.948	chr1	16043205	0.0713026	0.901171
1060	3.397	51.948	chr1	16043234	0.0713026	0.901171
1062	3.397	51.948	chr1	16061508	0.0713026	0.901171
1063	3.397	51.948	chr1	16061773	0.0713026	0.901171
1064	3.397	51.948	chr1	16061821	0.0713026	0.901171
1065	3.397	51.948	chr1	16096305	0.0713026	0.901171
1066	3.397	51.948	chr1	16096564	0.0713026	0.901171
1067	3.397	51.948	chr1	16096596	0.0713026	0.901171
1068	3.397	51.948	chr1	16098629	0.0713026	0.901171
1069	3.397	51.948	chr1	16098638	0.0713026	0.901171
1070	3.397	51.948	chr1	16098672	0.0713026	0.901171
1071	3.397	51.948	chr1	16135913	0.0713026	0.901171
1072	3.397	51.948	chr1	16136026	0.0713026	0.901171
1076	3.397	51.948	chr1	16158850	0.0713026	0.901171
1077	3.397	51.948	chr1	16158852	0.0713026	0.901171
1082	4.52	51.948	chr1	16303374	0.0948743	0.901171
1083	4.52	51.948	chr1	16303522	0.0948743	0.901171
1085	5.644	51.948	chr1	16403346	0.118467	0.901171
1087	5.644	51.948	chr1	16409721	0.118467	0.901171
1088	5.644	51.948	chr1	16409767	0.118467	0.901171
1089	5.644	51.948	chr1	16409811	0.118467	0.901171
1090	5.644	51.948	chr1	16410352	0.118467	0.901171
1092	5.644	51.948	chr1	16439884	0.118467	0.901171
1093	5.644	51.948	chr1	16439953	0.118467	0.901171
1094	5.644	51.948	chr1	16439964	0.118467	0.901171
1095	5.644	51.948	chr1	16439967	0.118467	0.901171
1098	5.644	51.948	chr1	16443995	0.118467	0.901171
1099	5.644	51.948	chr1	16444054	0.118467	0.901171
1100	5.644	51.948	chr1	16450825	0.118467	0.901171
1101	5.644	51.948	chr1	16451051	0.118467	0.901171
1102	5.644	51.948	chr1	16451102	0.118467	0.901171
1103	5.644	51.948	chr1	16451153	0.118467	0.901171
1105	5.644	51.948	chr1	16454636	0.118467	0.901171
1106	5.644	51.948	chr1	16473943	0.118467	0.901171
1107	5.644	51.948	chr1	16473945	0.118467	0.901171
1108	5.644	51.948	chr1	16474158	0.118467	0.901171
1109	5.644	51.948	chr1	16505699	0.118467	0.901171
1110	5.644	51.948	chr1	16506154	0.118467	0.901171
1111	5.644	51.948	chr1	16511488	0.118467	0.901171
1112	5.644	51.948	chr1	16527909	0.118467	0.901171
1113	5.644	51.948	chr1	16527991	0.118467	0.901171
1114	5.644	51.948	chr1	16527994	0.118467	0.901171
1115	5.644	51.948	chr1	16528380	0.118467	0.901171
1116	5.644	51.948	chr1	16528381	0.118467	0.901171
1117	5.644	51.948	chr1	16534567	0.118467	0.901171
1118	5.644	51.948	chr1	16544051	0.118467	0.901171
1119	5.644	51.948	chr1	16545132	0.118467	0.901171
1120	5.644	51.948	chr1	16545205	0.118467	0.901171
1121	5.644	51.948	chr1	16545373	0.118467	0.901171
1122	5.644	51.948	chr1	16545494	0.118467	0.901171
1123	5.644	51.948	chr1	16564803	0.118467	0.901171
1124	5.644	51.948	chr1	16591458	0.118467	0.901171
1125	5.644	51.948	chr1	16591463	0.118467	0.901171
1126	5.644	51.948	chr1	16591466	0.118467	0.901171
1127	5.644	51.948	chr1	16630438	0.118467	0.901171
1128	5.644	51.948	chr1	16630474	0.118467	0.901171
1129	5.644	51.948	chr1	16639607	0.118467	0.901171
1130	5.644	51.948	chr1	16640042	0.118467	0.901171
1131	6.768	51.948	chr1	16680648	0.14206	0.901171
1132	6.768	51.948	chr1	16680909	0.14206	0.901171
1133	6.768	51.948	chr1	16681259	0.14206	0.901171
1134	6.768	51.948	chr1	16707761	0.14206	0.901171
1136	6.768	51.948	chr1	16708298	0.14206	0.901171
1137	6.768	53.072	chr1	16822040	0.14206	0.92067
1139	6.768	53.072	chr1	16858111	0.14206	0.92067
1140	6.768	53.072	chr1	16897531	0.14206	0.92067
1143	6.768	53.072	chr1	16905510	0.14206	0.92067
1144	6.768	53.072	chr1	16905534	0.14206	0.92067
1145	6.768	53.072	chr1	16905536	0.14206	0.92067
1146	6.768	53.072	chr1	16905964	0.14206	0.92067
1147	6.768	53.072	chr1	16905974	0.14206	0.92067
1149	6.768	53.072	chr1	16963997	0.14206	0.92067
1150	6.768	53.072	chr1	16964016	0.14206	0.92067
1153	6.768	53.072	chr1	17065975	0.14206	0.92067
1154	6.768	53.072	chr1	17066088	0.14206	0.92067
1155	6.768	53.072	chr1	17066093	0.14206	0.92067
1156	6.768	53.072	chr1	17066108	0.14206	0.92067
1157	6.768	53.072	chr1	17066134	0.14206	0.92067
1158	6.768	53.072	chr1	17138865	0.14206	0.92067
1159	6.768	53.072	chr1	17157824	0.14206	0.92067
1160	6.768	53.072	chr1	17157986	0.14206	0.92067
1161	6.768	53.072	chr1	17158274	0.14206	0.92067
1162	6.768	53.072	chr1	17158389	0.14206	0.92067
1163	6.768	53.072	chr1	17158395	0.14206	0.92067
1164	6.768	53.072	chr1	17163881	0.14206	0.92067
1165	6.768	53.072	chr1	17163909	0.14206	0.92067
1167	6.768	53.072	chr1	17174322	0.14206	0.92067
1168	6.768	53.072	chr1	17174556	0.14206	0.92067
1169	6.768	53.072	chr1	17188151	0.14206	0.92067
1171	6.768	53.072	chr1	17188614	0.14206	0.92067
1172	6.768	53.072	chr1	17188620	0.14206	0.92067
1174	6.768	53.072	chr1	17188632	0.14206	0.92067
1175	6.768	53.072	chr1	17211841	0.14206	0.92067
1176	6.768	53.072	chr1	17218603	0.14206	0.92067
1180	6.768	53.072	chr1	17218666	0.14206	0.92067
1181	6.768	53.072	chr1	17218677	0.14206	0.92067
1183	6.768	53.072	chr1	17218759	0.14206	0.92067
1184	6.768	53.072	chr1	17218899	0.14206	0.92067
1185	6.768	53.072	chr1	17218900	0.14206	0.92067
1187	6.768	53.072	chr1	17219084	0.14206	0.92067
1188	6.768	53.072	chr1	17235512	0.14206	0.92067
1189	6.768	53.072	chr1	17235545	0.14206	0.92067
1190	6.768	53.072	chr1	17235573	0.14206	0.92067
1191	6.768	53.072	chr1	17235595	0.14206	0.92067
1192	6.768	53.072	chr1	17235596	0.14206	0.92067
1193	6.768	53.072	chr1	17235787	0.14206	0.92067
1194	6.768	53.072	chr1	17235837	0.14206	0.92067
1195	6.768	53.072	chr1	17236063	0.14206	0.92067
1196	6.768	53.072	chr1	17236064	0.14206	0.92067
1197	6.768	53.072	chr1	17239587	0.14206	0.92067
1198	6.768	53.072	chr1	17239591	0.14206	0.92067
1199	6.768	53.072	chr1	17266004	0.14206	0.92067
1200	6.768	53.072	chr1	17266010	0.14206	0.92067
1205	6.768	53.072	chr1	17266529	0.14206	0.92067
1206	6.768	53.072	chr1	17266530	0.14206	0.92067
1209	6.768	53.072	chr1	17283009	0.14206	0.92067
1210	6.768	53.072	chr1	17283021	0.14206	0.92067
1211	6.768	53.072	chr1	17283208	0.14206	0.92067
1212	6.768	53.072	chr1	17283213	0.14206	0.92067
1213	6.768	53.072	chr1	17283276	0.14206	0.92067
1214	6.768	53.072	chr1	17283288	0.14206	0.92067
1215	6.768	53.072	chr1	17297119	0.14206	0.92067
1216	6.768	53.072	chr1	17297136	0.14206	0.92067
1217	6.768	53.072	chr1	17297138	0.14206	0.92067
1218	6.768	53.072	chr1	17299641	0.14206	0.92067
1219	6.768	53.072	chr1	17299797	0.14206	0.92067
1220	6.768	53.072	chr1	17300086	0.14206	0.92067
1221	6.768	53.072	chr1	17300087	0.14206	0.92067
1222	6.768	53.072	chr1	17300097	0.14206	0.92067
1223	6.768	53.072	chr1	17306935	0.14206	0.92067
1224	6.768	53.072	chr1	17307486	0.14206	0.92067
1226	6.768	53.072	chr1	17307544	0.14206	0.92067
1227	6.768	53.072	chr1	17329063	0.14206	0.92067
1228	6.768	53.072	chr1	17329066	0.14206	0.92067
1229	6.768	53.072	chr1	17353485	0.14206	0.92067
1230	6.768	53.072	chr1	17353898	0.14206	0.92067
1231	6.768	53.072	chr1	17353902	0.14206	0.92067
1232	6.768	53.072	chr1	17354012	0.14206	0.92067
1233	6.768	53.072	chr1	17354114	0.14206	0.92067
1234	6.768	53.072	chr1	17354123	0.14206	0.92067
1235	6.768	53.072	chr1	17354141	0.14206	0.92067
1236	6.768	53.072	chr1	17354142	0.14206	0.92067
1237	6.768	53.072	chr1	17354144	0.14206	0.92067
1238	6.768	53.072	chr1	17366428	0.14206	0.92067
1239	6.768	53.072	chr1	17366502	0.14206	0.92067
1242	6.768	53.072	chr1	17454070	0.14206	0.92067
1243	6.768	53.072	chr1	17454280	0.14206	0.92067
1244	6.768	53.072	chr1	17454532	0.14206	0.92067
1245	6.768	53.072	chr1	17454536	0.14206	0.92067
1246	6.768	53.072	chr1	17454560	0.14206	0.92067
1247	6.768	53.072	chr1	17454584	0.14206	0.92067
1248	6.768	53.072	chr1	17454631	0.14206	0.92067
1249	6.768	53.072	chr1	17454635	0.14206	0.92067
1250	6.768	53.072	chr1	17454672	0.14206	0.92067
1251	6.768	53.072	chr1	17497985	0.14206	0.92067
1252	6.768	53.072	chr1	17498148	0.14206	0.92067
1253	6.768	53.072	chr1	17498169	0.14206	0.92067
1254	6.768	53.072	chr1	17498210	0.14206	0.92067
1255	6.768	53.072	chr1	17498215	0.14206	0.92067
1256	6.768	53.072	chr1	17498346	0.14206	0.92067
1257	6.768	53.072	chr1	17498357	0.14206	0.92067
1258	6.768	53.072	chr1	17498362	0.14206	0.92067
1259	6.768	53.072	chr1	17498364	0.14206	0.92067
1260	6.768	53.072	chr1	17498367	0.14206	0.92067
1261	6.768	53.072	chr1	17498390	0.14206	0.92067
1262	6.768	53.072	chr1	17498416	0.14206	0.92067
1263	6.768	53.072	chr1	17498426	0.14206	0.92067
1265	6.768	53.072	chr1	17509977	0.14206	0.92067
1267	6.768	53.072	chr1	17510128	0.14206	0.92067
1270	6.768	53.072	chr1	17517105	0.14206	0.92067
1277	6.768	53.072	chr1	17566019	0.14206	0.92067
1278	6.768	53.072	chr1	17566317	0.14206	0.92067
1279	6.768	53.072	chr1	17582148	0.14206	0.92067
1280	6.768	53.072	chr1	17587119	0.14206	0.92067
1281	6.768	53.072	chr1	17587319	0.14206	0.92067
1283	6.768	53.072	chr1	17617355	0.14206	0.92067
1284	6.768	53.072	chr1	17617411	0.14206	0.92067
1285	6.768	53.072	chr1	17701816	0.14206	0.92067
1286	6.768	53.072	chr1	17701818	0.14206	0.92067
1287	6.768	53.072	chr1	17701826	0.14206	0.92067
1288	6.768	53.072	chr1	17701840	0.14206	0.92067
1289	6.768	53.072	chr1	17701886	0.14206	0.92067
1290	6.768	53.072	chr1	17701915	0.14206	0.92067
1291	6.768	53.072	chr1	17701926	0.14206	0.92067
1292	6.768	53.072	chr1	17701997	0.14206	0.92067
1293	6.768	53.072	chr1	17702223	0.14206	0.92067
1294	6.768	53.072	chr1	17713320	0.14206	0.92067
1295	6.768	53.072	chr1	17713323	0.14206	0.92067
1296	6.768	53.072	chr1	17713324	0.14206	0.92067
1297	6.768	53.072	chr1	17713479	0.14206	0.92067
1298	6.768	53.072	chr1	17713683	0.14206	0.92067
1299	6.768	53.072	chr1	17713684	0.14206	0.92067
1300	6.768	53.072	chr1	17713738	0.14206	0.92067
1301	6.768	53.072	chr1	17713744	0.14206	0.92067
1302	6.768	53.072	chr1	17738145	0.14206	0.92067
1303	6.768	53.072	chr1	17738174	0.14206	0.92067
1305	6.768	53.072	chr1	17738740	0.14206	0.92067
1306	6.768	53.072	chr1	17751631	0.14206	0.92067
1307	6.768	53.072	chr1	17751645	0.14206	0.92067
1308	6.768	53.072	chr1	17751717	0.14206	0.92067
1309	6.768	53.072	chr1	17751724	0.14206	0.92067
1310	6.768	53.072	chr1	17751798	0.14206	0.92067
1311	6.768	53.072	chr1	17751909	0.14206	0.92067
1312	6.768	53.072	chr1	17751942	0.14206	0.92067
1313	6.768	53.072	chr1	17751948	0.14206	0.92067
1314	6.768	53.072	chr1	17752211	0.14206	0.92067
1316	6.768	53.072	chr1	17755731	0.14206	0.92067
1317	6.768	53.072	chr1	17755736	0.14206	0.92067
1318	6.768	53.072	chr1	17755739	0.14206	0.92067
1319	6.768	53.072	chr1	17755742	0.14206	0.92067
1320	6.768	53.072	chr1	17784254	0.14206	0.92067
1322	7.891	53.072	chr1	17784325	0.165631	0.92067
1325	7.891	53.072	chr1	17784424	0.165631	0.92067
1327	7.891	53.072	chr1	17784756	0.165631	0.92067
1329	7.891	53.072	chr1	17797669	0.165631	0.92067
1330	7.891	53.072	chr1	17797931	0.165631	0.92067
1331	7.891	53.072	chr1	17798269	0.165631	0.92067
1332	7.891	53.072	chr1	17798293	0.165631	0.92067
1334	7.891	53.072	chr1	17798344	0.165631	0.92067
1335	10.164	53.072	chr1	17858534	0.213341	0.92067
1336	10.164	53.072	chr1	17858577	0.213341	0.92067
1337	10.164	53.072	chr1	17885915	0.213341	0.92067
1338	10.164	53.072	chr1	17885916	0.213341	0.92067
1339	10.164	53.072	chr1	17885949	0.213341	0.92067
1340	10.164	53.072	chr1	17885978	0.213341	0.92067
1341	10.164	53.072	chr1	17885995	0.213341	0.92067
1342	10.164	53.072	chr1	17886175	0.213341	0.92067
1343	10.164	53.072	chr1	17886204	0.213341	0.92067
1344	10.164	53.072	chr1	17886227	0.213341	0.92067
1345	10.164	53.072	chr1	17886592	0.213341	0.92067
1347	10.164	53.072	chr1	17919611	0.213341	0.92067
1348	10.164	53.072	chr1	17923580	0.213341	0.92067
1350	11.288	53.072	chr1	17952845	0.236934	0.92067
1351	11.288	53.072	chr1	18001648	0.236934	0.92067
1352	11.288	53.072	chr1	18003867	0.236934	0.92067
1353	11.288	53.072	chr1	18003891	0.236934	0.92067
1354	11.288	53.072	chr1	18003936	0.236934	0.92067
1355	11.288	53.072	chr1	18003997	0.236934	0.92067
1356	11.288	53.072	chr1	18207565	0.236934	0.92067
1357	11.288	53.072	chr1	18207592	0.236934	0.92067
1358	11.288	53.072	chr1	18216549	0.236934	0.92067
1359	11.288	53.072	chr1	18220978	0.236934	0.92067
1361	11.288	53.072	chr1	18221263	0.236934	0.92067
1362	11.288	53.072	chr1	18227722	0.236934	0.92067
1363	11.288	53.072	chr1	18227813	0.236934	0.92067
1364	11.288	53.072	chr1	18227884	0.236934	0.92067
1365	11.288	53.072	chr1	18227886	0.236934	0.92067
1367	11.288	53.072	chr1	18249991	0.236934	0.92067
1368	11.288	53.072	chr1	18249992	0.236934	0.92067
1369	11.288	53.072	chr1	18250029	0.236934	0.92067
1370	11.288	53.072	chr1	18250034	0.236934	0.92067
1371	11.288	53.072	chr1	18250051	0.236934	0.92067
1372	11.288	53.072	chr1	18250163	0.236934	0.92067
1373	11.288	53.072	chr1	18250338	0.236934	0.92067
1374	12.412	53.072	chr1	18250601	0.260526	0.92067
1375	12.412	53.072	chr1	18281473	0.260526	0.92067
1376	12.412	53.072	chr1	18281500	0.260526	0.92067
1377	12.412	53.072	chr1	18281612	0.260526	0.92067
1378	12.412	53.072	chr1	18281654	0.260526	0.92067
1379	12.412	53.072	chr1	18281735	0.260526	0.92067
1381	13.535	53.072	chr1	18334499	0.284098	0.92067
1382	13.535	53.072	chr1	18334509	0.284098	0.92067
1383	13.535	53.072	chr1	18334641	0.284098	0.92067
1384	13.535	53.072	chr1	18334650	0.284098	0.92067
1385	13.535	53.072	chr1	18334823	0.284098	0.92067
1386	13.535	53.072	chr1	18413745	0.284098	0.92067
1387	13.535	53.072	chr1	18413923	0.284098	0.92067
1388	13.535	53.072	chr1	18413937	0.284098	0.92067
1389	13.535	53.072	chr1	18414015	0.284098	0.92067
1390	13.535	53.072	chr1	18414039	0.284098	0.92067
1391	13.535	53.072	chr1	18418457	0.284098	0.92067
1392	13.535	53.072	chr1	18418491	0.284098	0.92067
1393	13.535	53.072	chr1	18420223	0.284098	0.92067
1394	15.808	53.072	chr1	18420332	0.331808	0.92067
1396	15.808	53.072	chr1	18455956	0.331808	0.92067
1397	15.808	53.072	chr1	18456022	0.331808	0.92067
1398	15.808	53.072	chr1	18456222	0.331808	0.92067
1399	15.808	53.072	chr1	18456536	0.331808	0.92067
1400	15.808	53.072	chr1	18456546	0.331808	0.92067
1401	15.808	53.072	chr1	18469021	0.331808	0.92067
1402	15.808	53.072	chr1	18469133	0.331808	0.92067
1403	15.808	53.072	chr1	18469139	0.331808	0.92067
1404	15.808	53.072	chr1	18469143	0.331808	0.92067
1405	15.808	53.072	chr1	18469418	0.331808	0.92067
1406	15.808	53.072	chr1	18469421	0.331808	0.92067
1407	15.808	53.072	chr1	18494633	0.331808	0.92067
1409	15.808	54.196	chr1	18495230	0.331808	0.940168
1410	16.932	54.196	chr1	18549914	0.355401	0.940168
1412	16.932	54.196	chr1	18554843	0.355401	0.940168
1413	16.932	54.196	chr1	18554966	0.355401	0.940168
1414	16.932	54.196	chr1	18555095	0.355401	0.940168
1415	16.932	54.196	chr1	18555232	0.355401	0.940168
1416	16.932	54.196	chr1	18598779	0.355401	0.940168
1421	16.932	54.196	chr1	18609977	0.355401	0.940168
1423	19.205	54.196	chr1	18624488	0.403111	0.940168
1426	19.205	54.196	chr1	18642195	0.403111	0.940168
1427	19.205	54.196	chr1	18642502	0.403111	0.940168
1429	19.205	54.196	chr1	18692565	0.403111	0.940168
1430	19.205	54.196	chr1	18692596	0.403111	0.940168
1431	19.205	54.196	chr1	18692597	0.403111	0.940168
1432	19.205	54.196	chr1	18692853	0.403111	0.940168
1433	19.205	54.196	chr1	18703924	0.403111	0.940168
1434	19.205	54.196	chr1	18704025	0.403111	0.940168
1435	19.205	54.196	chr1	18704032	0.403111	0.940168
1436	19.205	54.196	chr1	18704040	0.403111	0.940168
1437	19.205	54.196	chr1	18704082	0.403111	0.940168
1438	19.205	54.196	chr1	18704515	0.403111	0.940168
1439	19.205	54.196	chr1	18704582	0.403111	0.940168
1440	19.205	54.196	chr1	18713913	0.403111	0.940168
1442	20.329	54.196	chr1	18757245	0.426703	0.940168
1444	20.329	54.196	chr1	18757328	0.426703	0.940168
1446	20.329	54.196	chr1	18757359	0.426703	0.940168
1447	20.329	54.196	chr1	18757481	0.426703	0.940168
1454	20.329	54.196	chr1	18771522	0.426703	0.940168
1456	21.453	54.196	chr1	18814554	0.450296	0.940168
1457	21.453	54.196	chr1	18814561	0.450296	0.940168
1458	21.453	54.196	chr1	18814594	0.450296	0.940168
1459	21.453	54.196	chr1	18814602	0.450296	0.940168
1460	21.453	54.196	chr1	18814607	0.450296	0.940168
1461	22.576	54.196	chr1	18814681	0.473868	0.940168
1462	22.576	54.196	chr1	18835724	0.473868	0.940168
1463	22.576	54.196	chr1	18835726	0.473868	0.940168
1464	22.576	54.196	chr1	18838754	0.473868	0.940168
1465	22.576	54.196	chr1	18838932	0.473868	0.940168
1466	22.576	54.196	chr1	18845841	0.473868	0.940168
1467	22.576	54.196	chr1	18845847	0.473868	0.940168
1468	22.576	54.196	chr1	18845873	0.473868	0.940168
1469	22.576	54.196	chr1	18846160	0.473868	0.940168
1471	22.576	54.196	chr1	18871390	0.473868	0.940168
1474	22.576	54.196	chr1	18890469	0.473868	0.940168
1476	22.576	54.196	chr1	18890680	0.473868	0.940168
1477	22.576	54.196	chr1	18890733	0.473868	0.940168
1478	22.576	54.196	chr1	18892740	0.473868	0.940168
1479	22.576	54.196	chr1	18893050	0.473868	0.940168
1480	22.576	54.196	chr1	18893079	0.473868	0.940168
1481	22.576	54.196	chr1	18954196	0.473868	0.940168
1483	22.576	54.196	chr1	18998383	0.473868	0.940168
1484	22.576	54.196	chr1	18998387	0.473868	0.940168
1485	22.576	54.196	chr1	19045427	0.473868	0.940168
1486	22.576	54.196	chr1	19045431	0.473868	0.940168
1487	22.576	54.196	chr1	19045473	0.473868	0.940168
1488	22.576	54.196	chr1	19045671	0.473868	0.940168
1489	27.231	54.196	chr1	19066745	0.571576	0.940168
1490	27.231	54.196	chr1	19066782	0.571576	0.940168
1491	27.231	54.196	chr1	19066783	0.571576	0.940168
1492	27.231	54.196	chr1	19067254	0.571576	0.940168
1493	27.231	54.196	chr1	19077121	0.571576	0.940168
1495	27.231	54.196	chr1	19077502	0.571576	0.940168
1496	27.231	54.196	chr1	19077671	0.571576	0.940168
1497	27.231	54.196	chr1	19077673	0.571576	0.940168
1498	28.354	54.196	chr1	19110277	0.595147	0.940168
1499	28.354	54.196	chr1	19110496	0.595147	0.940168
1501	28.354	54.196	chr1	19110538	0.595147	0.940168
1502	28.354	54.196	chr1	19110554	0.595147	0.940168
1504	29.478	54.196	chr1	19144147	0.61874	0.940168
1505	29.478	54.196	chr1	19144330	0.61874	0.940168
1506	29.478	54.196	chr1	19144356	0.61874	0.940168
1513	29.478	54.196	chr1	19173961	0.61874	0.940168
1520	29.478	54.196	chr1	19201079	0.61874	0.940168
1523	29.478	54.196	chr1	19224929	0.61874	0.940168
1524	29.478	54.196	chr1	19224968	0.61874	0.940168
1527	29.478	54.196	chr1	19225340	0.61874	0.940168
1528	29.478	54.196	chr1	19225461	0.61874	0.940168
1537	29.478	54.196	chr1	19242330	0.61874	0.940168
1543	30.602	54.196	chr1	19242904	0.642332	0.940168
1545	30.602	54.196	chr1	19257397	0.642332	0.940168
1549	30.602	54.196	chr1	19339880	0.642332	0.940168
1554	30.602	54.196	chr1	19348736	0.642332	0.940168
1557	30.602	54.196	chr1	19365177	0.642332	0.940168
1559	31.725	54.196	chr1	19367866	0.665904	0.940168
1560	31.725	54.196	chr1	19388641	0.665904	0.940168
1561	31.725	54.196	chr1	19388642	0.665904	0.940168
1562	31.725	54.196	chr1	19388645	0.665904	0.940168
1563	31.725	54.196	chr1	19388847	0.665904	0.940168
1565	31.725	54.196	chr1	19413670	0.665904	0.940168
1569	31.725	54.196	chr1	19440238	0.665904	0.940168
1571	32.849	54.196	chr1	19477814	0.689497	0.940168
1573	32.849	54.196	chr1	19478419	0.689497	0.940168
1574	32.849	54.196	chr1	19496016	0.689497	0.940168
1575	33.973	54.196	chr1	19496155	0.713089	0.940168
1577	33.973	54.196	chr1	19532949	0.713089	0.940168
1579	35.096	54.196	chr1	19558546	0.736661	0.940168
1580	35.096	54.196	chr1	19558829	0.736661	0.940168
1581	35.096	54.196	chr1	19559095	0.736661	0.940168
1582	36.22	54.196	chr1	19615804	0.760254	0.940168
1584	36.22	54.196	chr1	19617612	0.760254	0.940168
1585	36.22	54.196	chr1	19617615	0.760254	0.940168
1586	36.22	54.196	chr1	19617643	0.760254	0.940168
1588	36.22	54.196	chr1	19617932	0.760254	0.940168
1590	36.22	54.196	chr1	19625171	0.760254	0.940168
1591	36.22	54.196	chr1	19625415	0.760254	0.940168
1592	36.22	54.196	chr1	19625468	0.760254	0.940168
1595	36.22	54.196	chr1	19625610	0.760254	0.940168
1597	38.493	54.196	chr1	19649995	0.807964	0.940168
1598	38.493	54.196	chr1	19650219	0.807964	0.940168
1599	38.493	54.196	chr1	19650319	0.807964	0.940168
1600	38.493	54.196	chr1	19650350	0.807964	0.940168
1601	38.493	54.196	chr1	19651499	0.807964	0.940168
1602	38.493	54.196	chr1	19651646	0.807964	0.940168
1603	38.493	54.196	chr1	19651649	0.807964	0.940168
1604	38.493	54.196	chr1	19651792	0.807964	0.940168
1605	38.493	54.196	chr1	19651794	0.807964	0.940168
1606	38.493	54.196	chr1	19734980	0.807964	0.940168
1608	38.493	54.196	chr1	19741431	0.807964	0.940168
1609	38.493	54.196	chr1	19752939	0.807964	0.940168
1610	38.493	54.196	chr1	19752998	0.807964	0.940168
1611	38.493	54.196	chr1	19753021	0.807964	0.940168
1612	38.493	54.196	chr1	19753100	0.807964	0.940168
1613	38.493	54.196	chr1	19769248	0.807964	0.940168
1614	38.493	54.196	chr1	19776310	0.807964	0.940168
1615	38.493	54.196	chr1	19776538	0.807964	0.940168
1616	38.493	54.196	chr1	19776754	0.807964	0.940168
1617	38.493	54.196	chr1	19776850	0.807964	0.940168
1618	38.493	54.196	chr1	19776854	0.807964	0.940168
1619	38.493	54.196	chr1	19794117	0.807964	0.940168
1620	38.493	54.196	chr1	19794171	0.807964	0.940168
1621	38.493	54.196	chr1	19794173	0.807964	0.940168
1622	38.493	54.196	chr1	19794289	0.807964	0.940168
1623	38.493	54.196	chr1	19804933	0.807964	0.940168
1624	38.493	54.196	chr1	19804981	0.807964	0.940168
1625	38.493	54.196	chr1	19804982	0.807964	0.940168
1626	38.493	54.196	chr1	19804983	0.807964	0.940168
1627	38.493	54.196	chr1	19805217	0.807964	0.940168
1628	38.493	54.196	chr1	19805470	0.807964	0.940168
1630	39.617	54.196	chr1	19818949	0.831556	0.940168
1631	39.617	54.196	chr1	19819243	0.831556	0.940168
1632	39.617	54.196	chr1	19819306	0.831556	0.940168
1633	40.74	54.196	chr1	19858802	0.855128	0.940168
1634	40.74	54.196	chr1	19860556	0.855128	0.940168
1635	40.74	54.196	chr1	19860632	0.855128	0.940168
1642	40.74	54.196	chr1	19951988	0.855128	0.940168
1645	40.74	54.196	chr1	19962087	0.855128	0.940168
1646	40.74	54.196	chr1	19962143	0.855128	0.940168
1648	40.74	54.196	chr1	19983119	0.855128	0.940168
1650	40.74	54.196	chr1	19983662	0.855128	0.940168
1651	40.74	54.196	chr1	19983713	0.855128	0.940168
1654	40.74	54.196	chr1	20002391	0.855128	0.940168
1655	40.74	54.196	chr1	20013253	0.855128	0.940168
1657	40.74	54.196	chr1	20013351	0.855128	0.940168
1659	40.74	54.196	chr1	20019689	0.855128	0.940168
1660	40.74	54.196	chr1	20019739	0.855128	0.940168
1661	40.74	54.196	chr1	20020206	0.855128	0.940168
1664	40.74	54.196	chr1	20085581	0.855128	0.940168
1665	40.74	54.196	chr1	20085769	0.855128	0.940168
1666	40.74	54.196	chr1	20085777	0.855128	0.940168
1667	40.74	54.196	chr1	20088912	0.855128	0.940168
1668	40.74	54.196	chr1	20088925	0.855128	0.940168
1669	40.74	54.196	chr1	20105309	0.855128	0.940168
1670	40.74	54.196	chr1	20105421	0.855128	0.940168
1672	40.74	54.196	chr1	20142956	0.855128	0.940168
1673	40.74	54.196	chr1	20142965	0.855128	0.940168
1674	40.74	54.196	chr1	20142973	0.855128	0.940168
1675	40.74	54.196	chr1	20142985	0.855128	0.940168
1676	40.74	54.196	chr1	20143009	0.855128	0.940168
1678	40.74	54.196	chr1	20185843	0.855128	0.940168
1679	40.74	54.196	chr1	20185925	0.855128	0.940168
1680	40.74	54.196	chr1	20185960	0.855128	0.940168
1682	40.74	54.196	chr1	20204812	0.855128	0.940168
1686	40.74	54.196	chr1	20205161	0.855128	0.940168
1687	40.74	54.196	chr1	20205169	0.855128	0.940168
1689	40.74	54.196	chr1	20207525	0.855128	0.940168
1690	40.74	54.196	chr1	20207560	0.855128	0.940168
1691	40.74	54.196	chr1	20207636	0.855128	0.940168
1692	40.74	54.196	chr1	20207801	0.855128	0.940168
1693	40.74	54.196	chr1	20216627	0.855128	0.940168
1696	40.74	54.196	chr1	20245873	0.855128	0.940168
1697	40.74	54.196	chr1	20255616	0.855128	0.940168
1698	40.74	54.196	chr1	20255637	0.855128	0.940168
1699	40.74	54.196	chr1	20255733	0.855128	0.940168
1700	40.74	54.196	chr1	20271632	0.855128	0.940168
1701	40.74	54.196	chr1	20271854	0.855128	0.940168
1702	40.74	54.196	chr1	20271867	0.855128	0.940168
1703	40.74	54.196	chr1	20271868	0.855128	0.940168
1704	40.74	54.196	chr1	20271875	0.855128	0.940168
1705	40.74	54.196	chr1	20274005	0.855128	0.940168
1706	40.74	54.196	chr1	20274005	0.855128	0.940168
1707	40.74	54.196	chr1	20274009	0.855128	0.940168
1708	40.74	54.196	chr1	20274270	0.855128	0.940168
1710	40.74	54.196	chr1	20331699	0.855128	0.940168
1711	40.74	54.196	chr1	20331954	0.855128	0.940168
1712	40.74	54.196	chr1	20331979	0.855128	0.940168
1713	40.74	54.196	chr1	20332062	0.855128	0.940168
1714	40.74	54.196	chr1	20332083	0.855128	0.940168
1717	40.74	54.196	chr1	20334916	0.855128	0.940168
1718	40.74	54.196	chr1	20334968	0.855128	0.940168
1719	40.74	54.196	chr1	20334974	0.855128	0.940168
1720	40.74	54.196	chr1	20334980	0.855128	0.940168
1722	40.74	54.196	chr1	20335158	0.855128	0.940168
1723	40.74	54.196	chr1	20335241	0.855128	0.940168
1725	40.74	54.196	chr1	20335414	0.855128	0.940168
1727	40.74	54.196	chr1	20335439	0.855128	0.940168
1728	40.74	54.196	chr1	20335469	0.855128	0.940168
1731	40.74	54.196	chr1	20356524	0.855128	0.940168
1732	40.74	54.196	chr1	20356784	0.855128	0.940168
1733	40.74	54.196	chr1	20408912	0.855128	0.940168
1735	40.74	54.196	chr1	20433322	0.855128	0.940168
1737	40.74	54.196	chr1	20439220	0.855128	0.940168
1738	40.74	54.196	chr1	20439237	0.855128	0.940168
1739	40.74	54.196	chr1	20444360	0.855128	0.940168
1740	40.74	54.196	chr1	20444368	0.855128	0.940168
1741	40.74	54.196	chr1	20444382	0.855128	0.940168
1742	40.74	54.196	chr1	20444552	0.855128	0.940168
1743	40.74	54.196	chr1	20444559	0.855128	0.940168
1744	40.74	54.196	chr1	20444563	0.855128	0.940168
1745	40.74	54.196	chr1	20444580	0.855128	0.940168
1749	40.74	54.196	chr1	20451972	0.855128	0.940168
1750	40.74	54.196	chr1	20451974	0.855128	0.940168
1752	40.74	54.196	chr1	20452209	0.855128	0.940168
1753	40.74	54.196	chr1	20452490	0.855128	0.940168
1754	40.74	54.196	chr1	20456405	0.855128	0.940168
1756	40.74	54.196	chr1	20464598	0.855128	0.940168
1757	40.74	54.196	chr1	20464621	0.855128	0.940168
1758	40.74	54.196	chr1	20464633	0.855128	0.940168
1759	40.74	54.196	chr1	20464676	0.855128	0.940168
1760	40.74	54.196	chr1	20476553	0.855128	0.940168
1761	40.74	54.196	chr1	20476567	0.855128	0.940168
1762	40.74	54.196	chr1	20476574	0.855128	0.940168
1763	40.74	54.196	chr1	20481594	0.855128	0.940168
1764	40.74	54.196	chr1	20482812	0.855128	0.940168
1765	40.74	54.196	chr1	20494848	0.855128	0.940168
1766	40.74	54.196	chr1	20504790	0.855128	0.940168
1767	40.74	54.196	chr1	20506963	0.855128	0.940168
1768	40.74	54.196	chr1	20507012	0.855128	0.940168
1769	40.74	54.196	chr1	20509722	0.855128	0.940168
1770	40.74	54.196	chr1	20512221	0.855128	0.940168
1771	40.74	54.196	chr1	20512222	0.855128	0.940168
1772	40.74	54.196	chr1	20512278	0.855128	0.940168
1773	40.74	54.196	chr1	20514721	0.855128	0.940168
1774	40.74	54.196	chr1	20514898	0.855128	0.940168
1775	40.74	54.196	chr1	20515015	0.855128	0.940168
1776	40.74	54.196	chr1	20515168	0.855128	0.940168
1777	40.74	54.196	chr1	20515192	0.855128	0.940168
1778	40.74	54.196	chr1	20518471	0.855128	0.940168
1779	40.74	54.196	chr1	20518487	0.855128	0.940168
1784	40.74	54.196	chr1	20534514	0.855128	0.940168
1785	40.74	54.196	chr1	20565559	0.855128	0.940168
1786	40.74	54.196	chr1	20565587	0.855128	0.940168
1787	40.74	54.196	chr1	20565620	0.855128	0.940168
1788	40.74	54.196	chr1	20565658	0.855128	0.940168
1789	40.74	54.196	chr1	20565890	0.855128	0.940168
1790	40.74	54.196	chr1	20565934	0.855128	0.940168
1791	40.74	54.196	chr1	20566111	0.855128	0.940168
1792	40.74	54.196	chr1	20567276	0.855128	0.940168
1793	40.74	54.196	chr1	20567351	0.855128	0.940168
1794	40.74	54.196	chr1	20567371	0.855128	0.940168
1795	40.74	54.196	chr1	20567372	0.855128	0.940168
1796	40.74	54.196	chr1	20567383	0.855128	0.940168
1797	40.74	54.196	chr1	20567385	0.855128	0.940168
1798	40.74	54.196	chr1	20567394	0.855128	0.940168
1799	40.74	54.196	chr1	20567500	0.855128	0.940168
1800	40.74	54.196	chr1	20567522	0.855128	0.940168
1801	40.74	54.196	chr1	20567527	0.855128	0.940168
1802	40.74	54.196	chr1	20567549	0.855128	0.940168
1803	40.74	54.196	chr1	20567621	0.855128	0.940168
1804	40.74	54.196	chr1	20578126	0.855128	0.940168
1806	40.74	54.196	chr1	20583851	0.855128	0.940168
1807	40.74	54.196	chr1	20618444	0.855128	0.940168
1808	40.74	54.196	chr1	20661528	0.855128	0.940168
1809	40.74	54.196	chr1	20661561	0.855128	0.940168
1810	40.74	54.196	chr1	20662033	0.855128	0.940168
1811	41.864	54.196	chr1	20662232	0.87872	0.940168
1812	41.864	54.196	chr1	20662312	0.87872	0.940168
1813	41.864	54.196	chr1	20662345	0.87872	0.940168
1814	41.864	54.196	chr1	20678523	0.87872	0.940168
1815	41.864	54.196	chr1	20678674	0.87872	0.940168
1819	41.864	54.196	chr1	20681267	0.87872	0.940168
1820	41.864	54.196	chr1	20681292	0.87872	0.940168
1821	41.864	54.196	chr1	20692120	0.87872	0.940168
1822	41.864	54.196	chr1	20692192	0.87872	0.940168
1823	41.864	54.196	chr1	20692533	0.87872	0.940168
1824	41.864	54.196	chr1	20692635	0.87872	0.940168
1825	41.864	54.196	chr1	20692789	0.87872	0.940168
1826	41.864	54.196	chr1	20702759	0.87872	0.940168
1827	41.864	54.196	chr1	20702798	0.87872	0.940168
1828	41.864	54.196	chr1	20716779	0.87872	0.940168
1830	41.864	54.196	chr1	20723388	0.87872	0.940168
1831	41.864	54.196	chr1	20723493	0.87872	0.940168
1832	41.864	54.196	chr1	20723567	0.87872	0.940168
1833	41.864	54.196	chr1	20725105	0.87872	0.940168
1834	41.864	54.196	chr1	20725269	0.87872	0.940168
1835	41.864	54.196	chr1	20725326	0.87872	0.940168
1836	41.864	54.196	chr1	20728617	0.87872	0.940168
1838	41.864	54.196	chr1	20728898	0.87872	0.940168
1839	41.864	54.196	chr1	20728963	0.87872	0.940168
1840	41.864	54.196	chr1	20728987	0.87872	0.940168
1841	41.864	54.196	chr1	20748519	0.87872	0.940168
1842	41.864	54.196	chr1	20748709	0.87872	0.940168
1843	41.864	54.196	chr1	20748795	0.87872	0.940168
1845	41.864	54.196	chr1	20798623	0.87872	0.940168
1847	41.864	54.196	chr1	20798929	0.87872	0.940168
1848	41.864	54.196	chr1	20798964	0.87872	0.940168
1849	41.864	54.196	chr1	20802427	0.87872	0.940168
1852	41.864	54.196	chr1	20802785	0.87872	0.940168
1853	41.864	54.196	chr1	20802972	0.87872	0.940168
1854	41.864	54.196	chr1	20803014	0.87872	0.940168
1855	42.988	54.196	chr1	20803028	0.902313	0.940168
1856	42.988	54.196	chr1	20825250	0.902313	0.940168
1857	42.988	54.196	chr1	20825632	0.902313	0.940168
1861	42.988	54.196	chr1	20825832	0.902313	0.940168
1863	42.988	54.196	chr1	20844421	0.902313	0.940168
1864	42.988	54.196	chr1	20850569	0.902313	0.940168
1865	42.988	54.196	chr1	20850612	0.902313	0.940168
1866	42.988	54.196	chr1	20850614	0.902313	0.940168
1867	42.988	54.196	chr1	20850640	0.902313	0.940168
1870	42.988	54.196	chr1	20861806	0.902313	0.940168
1871	42.988	54.196	chr1	20908031	0.902313	0.940168
1874	42.988	54.196	chr1	20908344	0.902313	0.940168
1875	42.988	54.196	chr1	20908449	0.902313	0.940168
1877	42.988	54.196	chr1	20962846	0.902313	0.940168
1879	42.988	54.196	chr1	20962950	0.902313	0.940168
1886	42.988	54.196	chr1	21058113	0.902313	0.940168
1890	42.988	54.196	chr1	21176315	0.902313	0.940168
1892	42.988	54.196	chr1	21280324	0.902313	0.940168
1893	47.642	54.196	chr1	21280393	1	0.940168
1894	47.642	54.196	chr1	21281189	1	0.940168
1895	47.642	54.196	chr1	21285439	1	0.940168
1896	47.642	57.645	chr1	21315537	1	1
16936	0	0	chr10	847172	0	0
16937	0	0	chr10	945290	0	0
16940	0	0	chr10	1173563	0	0
16941	0	0	chr10	1177749	0	0
16943	0	0	chr10	1326101	0	0
16944	0	0	chr10	1326369	0	0
16945	0	0	chr10	1438443	0	0
16946	0	0	chr10	1438443	0	0
16947	0	0	chr10	1438886	0	0
16948	0	0	chr10	1545118	0	0
16949	0	0	chr10	1545311	0	0
16950	0	0	chr10	1545372	0	0
16951	0	0	chr10	1580453	0	0
16952	0	0	chr10	1580458	0	0
16953	0	0	chr10	1580509	0	0
16954	0	0	chr10	1580957	0	0
16955	0	0	chr10	1599337	0	0
16956	0	0	chr10	1599490	0	0
16957	0	0	chr10	1599846	0	0
16958	0	0	chr10	1649674	0	0
16959	0	0	chr10	1650238	0	0
16960	0	0	chr10	1650353	0	0
16961	0	0	chr10	1684611	0	0
16968	0	0	chr10	1879899	0	0
16974	0	0	chr10	1938658	0	0
16975	0	0	chr10	1939063	0	0
16976	0	0	chr10	1939168	0	0
16979	0	0	chr10	2048032	0	0
16980	0	0	chr10	2048144	0	0
16982	0	0	chr10	2060372	0	0
16983	0	0	chr10	2060458	0	0
16986	0	0	chr10	2265348	0	0
16987	0	0	chr10	2265379	0	0
16988	0	0	chr10	2381394	0	0
16989	0	0	chr10	2386315	0	0
16990	0	0	chr10	2386632	0	0
16991	0	0	chr10	2386638	0	0
16992	0	0	chr10	2388480	0	0
16993	0	0	chr10	2388809	0	0
16995	0	0	chr10	2405516	0	0
16996	0	0	chr10	2405530	0	0
16997	0	0	chr10	2405553	0	0
16998	0	0	chr10	2405555	0	0
16999	0	0	chr10	2417598	0	0
17000	0	0	chr10	2417633	0	0
17001	0	0	chr10	2417634	0	0
17002	0	0	chr10	2417647	0	0
17004	0	0	chr10	2417693	0	0
17005	0	0	chr10	2417837	0	0
17006	0	0	chr10	2480095	0	0
17007	0	0	chr10	2480169	0	0
17011	0	0	chr10	2533635	0	0
17012	0	0	chr10	2533660	0	0
17013	0	0	chr10	2571074	0	0
17014	0	0	chr10	2571079	0	0
17015	0	0	chr10	2571246	0	0
17016	0	0	chr10	2627736	0	0
17017	0	0	chr10	2627740	0	0
17018	0	1.124	chr10	2706439	0	0.0194814
17022	0	1.124	chr10	2718058	0	0.0194814
17023	0	1.124	chr10	2718059	0	0.0194814
17024	0	1.124	chr10	2718061	0	0.0194814
17031	0	1.124	chr10	2889412	0	0.0194814
17032	0	1.124	chr10	2894399	0	0.0194814
17033	0	1.124	chr10	2894845	0	0.0194814
17034	0	1.124	chr10	2911719	0	0.0194814
17035	0	2.247	chr10	2911896	0	0.0389455
17036	0	2.247	chr10	2911948	0	0.0389455
17037	0	2.247	chr10	2920354	0	0.0389455
17038	0	2.247	chr10	2933955	0	0.0389455
17039	0	2.247	chr10	2933958	0	0.0389455
17040	0	2.247	chr10	3132804	0	0.0389455
17041	0	2.247	chr10	3133143	0	0.0389455
17042	0	2.247	chr10	3133310	0	0.0389455
17043	0	2.247	chr10	3213558	0	0.0389455
17044	0	2.247	chr10	3214040	0	0.0389455
17045	0	2.247	chr10	3215750	0	0.0389455
17046	0	2.247	chr10	3251289	0	0.0389455
17047	0	2.247	chr10	3251455	0	0.0389455
17048	0	2.247	chr10	3251733	0	0.0389455
17051	0	4.52	chr10	3258409	0	0.0783417
17052	0	4.52	chr10	3355313	0	0.0783417
17053	0	4.52	chr10	3355418	0	0.0783417
17054	0	4.52	chr10	3386478	0	0.0783417
17055	0	4.52	chr10	3386732	0	0.0783417
17056	0	5.644	chr10	3446700	0	0.0978231
17057	0	5.644	chr10	3446776	0	0.0978231
17058	0	5.644	chr10	3447241	0	0.0978231
17060	0	5.644	chr10	3460819	0	0.0978231
17061	0	5.644	chr10	3460871	0	0.0978231
17062	0	5.644	chr10	3460889	0	0.0978231
17063	0	5.644	chr10	3460917	0	0.0978231
17064	0	5.644	chr10	3460938	0	0.0978231
17065	0	5.644	chr10	3461296	0	0.0978231
17066	0	5.644	chr10	3461309	0	0.0978231
17070	0	5.644	chr10	3576041	0	0.0978231
17071	0	5.644	chr10	3576172	0	0.0978231
17072	0	5.644	chr10	3576545	0	0.0978231
17073	0	5.644	chr10	3619516	0	0.0978231
17074	0	5.644	chr10	3619778	0	0.0978231
17075	0	5.644	chr10	3619786	0	0.0978231
17076	0	5.644	chr10	3619813	0	0.0978231
17077	0	5.644	chr10	3619819	0	0.0978231
17078	0	5.644	chr10	3623017	0	0.0978231
17079	0	7.917	chr10	3817972	0	0.137219
17080	0	7.917	chr10	3818494	0	0.137219
17081	0	7.917	chr10	3818508	0	0.137219
17083	0	7.917	chr10	3849770	0	0.137219
17084	0	7.917	chr10	3849916	0	0.137219
17085	0	7.917	chr10	3879025	0	0.137219
17086	0	7.917	chr10	3879143	0	0.137219
17087	0	7.917	chr10	3983497	0	0.137219
17088	0	7.917	chr10	3983545	0	0.137219
17089	0	7.917	chr10	3983589	0	0.137219
17090	0	7.917	chr10	3983608	0	0.137219
17091	0	7.917	chr10	3983809	0	0.137219
17093	0	9.041	chr10	4127179	0	0.156701
17094	0	9.041	chr10	4127184	0	0.156701
17095	0	9.041	chr10	4127284	0	0.156701
17096	0	9.041	chr10	4164213	0	0.156701
17097	0	9.041	chr10	4164634	0	0.156701
17099	0	9.041	chr10	4220837	0	0.156701
17101	0	9.041	chr10	4227098	0	0.156701
17102	0	9.041	chr10	4227345	0	0.156701
17103	0	9.041	chr10	4227418	0	0.156701
17104	0	9.041	chr10	4227419	0	0.156701
17105	0	9.041	chr10	4227624	0	0.156701
17106	0	9.041	chr10	4227690	0	0.156701
17107	0	9.041	chr10	4227691	0	0.156701
17108	0	9.041	chr10	4227704	0	0.156701
17109	0	9.041	chr10	4303063	0	0.156701
17110	0	9.041	chr10	4303079	0	0.156701
17111	0	9.041	chr10	4303130	0	0.156701
17112	0	9.041	chr10	4303303	0	0.156701
17113	0	9.041	chr10	4303410	0	0.156701
17114	0	9.041	chr10	4303438	0	0.156701
17118	0	9.041	chr10	4355686	0	0.156701
17119	0	9.041	chr10	4387489	0	0.156701
17120	0	9.041	chr10	4387567	0	0.156701
17121	0	9.041	chr10	4457476	0	0.156701
17123	0	9.041	chr10	4489440	0	0.156701
17124	0	9.041	chr10	4565502	0	0.156701
17125	0	10.164	chr10	4569356	0	0.176165
17126	0	10.164	chr10	4569382	0	0.176165
17127	0	10.164	chr10	4569392	0	0.176165
17129	0	10.164	chr10	4569619	0	0.176165
17130	0	10.164	chr10	4569634	0	0.176165
17131	0	10.164	chr10	4569699	0	0.176165
17133	0	10.164	chr10	4569843	0	0.176165
17134	0	10.164	chr10	4569948	0	0.176165
17136	0	10.164	chr10	4580677	0	0.176165
17137	0	10.164	chr10	4636055	0	0.176165
17138	0	10.164	chr10	4763023	0	0.176165
17139	0	10.164	chr10	4790361	0	0.176165
17140	0	10.164	chr10	4845930	0	0.176165
17141	0	10.164	chr10	4846062	0	0.176165
17142	0	10.164	chr10	4912196	0	0.176165
17143	0	10.164	chr10	4912217	0	0.176165
17144	0	10.164	chr10	4912233	0	0.176165
17145	0	10.164	chr10	4912249	0	0.176165
17146	0	10.164	chr10	4912360	0	0.176165
17147	0	10.164	chr10	5017783	0	0.176165
17148	0	10.164	chr10	5017895	0	0.176165
17149	0	10.164	chr10	5017951	0	0.176165
17151	0	10.164	chr10	5088239	0	0.176165
17152	0	10.164	chr10	5088455	0	0.176165
17153	0	10.164	chr10	5101610	0	0.176165
17154	0	10.164	chr10	5101724	0	0.176165
17156	0	10.164	chr10	5135345	0	0.176165
17157	0	10.164	chr10	5144761	0	0.176165
17158	0	10.164	chr10	5146659	0	0.176165
17159	0	10.164	chr10	5146668	0	0.176165
17160	0	10.164	chr10	5146683	0	0.176165
17161	0	12.438	chr10	5296427	0	0.215578
17162	0	12.438	chr10	5296428	0	0.215578
17164	0	12.438	chr10	5322786	0	0.215578
17165	0	12.438	chr10	5421804	0	0.215578
17166	0	12.438	chr10	5488473	0	0.215578
17167	0	12.438	chr10	5537975	0	0.215578
17168	0	12.438	chr10	5538558	0	0.215578
17169	0	12.438	chr10	5558988	0	0.215578
17170	0	12.438	chr10	5559163	0	0.215578
17171	0	12.438	chr10	5559483	0	0.215578
17172	0	12.438	chr10	5614824	0	0.215578
17173	0	12.438	chr10	5615000	0	0.215578
17174	0	12.438	chr10	5615058	0	0.215578
17175	0	12.438	chr10	5615089	0	0.215578
17176	0	12.438	chr10	5615123	0	0.215578
17177	0	12.438	chr10	5615223	0	0.215578
17178	0	12.438	chr10	5615302	0	0.215578
17179	0	12.438	chr10	5615329	0	0.215578
17180	0	12.438	chr10	5615334	0	0.215578
17181	0	12.438	chr10	5661292	0	0.215578
17182	0	12.438	chr10	5693686	0	0.215578
17186	0	12.438	chr10	5698615	0	0.215578
17188	0	12.438	chr10	5818152	0	0.215578
17189	0	12.438	chr10	5818207	0	0.215578
17190	0	12.438	chr10	5818364	0	0.215578
17191	0	12.438	chr10	5818466	0	0.215578
17192	0	12.438	chr10	5818542	0	0.215578
17193	0	12.438	chr10	5818653	0	0.215578
17194	0	12.438	chr10	5818725	0	0.215578
17195	0	12.438	chr10	5818726	0	0.215578
17196	0	12.438	chr10	5818799	0	0.215578
17197	0	12.438	chr10	5818853	0	0.215578
17198	0	12.438	chr10	5853671	0	0.215578
17200	0	12.438	chr10	5854242	0	0.215578
17203	0	12.438	chr10	5890354	0	0.215578
17204	0	12.438	chr10	5890837	0	0.215578
17205	0	12.438	chr10	5903391	0	0.215578
17207	0	12.438	chr10	5912614	0	0.215578
17209	0	12.438	chr10	5984517	0	0.215578
17210	0	12.438	chr10	5984539	0	0.215578
17211	0	12.438	chr10	6120700	0	0.215578
17212	0	12.438	chr10	6120726	0	0.215578
17213	0	12.438	chr10	6120944	0	0.215578
17215	0	12.438	chr10	6123096	0	0.215578
17216	0	12.438	chr10	6206932	0	0.215578
17217	0	12.438	chr10	6207040	0	0.215578
17218	0	12.438	chr10	6207227	0	0.215578
17219	0	12.438	chr10	6207406	0	0.215578
17220	0	12.438	chr10	6322548	0	0.215578
17221	0	12.438	chr10	6322709	0	0.215578
17222	0	12.438	chr10	6392845	0	0.215578
17223	0	12.438	chr10	6393013	0	0.215578
17224	0	12.438	chr10	6393335	0	0.215578
17225	0	12.438	chr10	6400033	0	0.215578
17226	0	12.438	chr10	6552039	0	0.215578
17227	0	12.438	chr10	6552068	0	0.215578
17228	0	12.438	chr10	6552070	0	0.215578
17229	0	12.438	chr10	6552351	0	0.215578
17230	0	13.561	chr10	6696734	0	0.235042
17231	0	13.561	chr10	6700498	0	0.235042
17233	0	13.561	chr10	6718109	0	0.235042
17234	0	13.561	chr10	6718274	0	0.235042
17235	0	13.561	chr10	6767832	0	0.235042
17236	0	13.561	chr10	6767868	0	0.235042
17237	0	13.561	chr10	6874166	0	0.235042
17238	0	14.685	chr10	6878165	0	0.254524
17239	0	14.685	chr10	6878242	0	0.254524
17240	0	14.685	chr10	6878293	0	0.254524
17241	0	14.685	chr10	6894362	0	0.254524
17242	0	14.685	chr10	6894363	0	0.254524
17243	0	14.685	chr10	6894389	0	0.254524
17244	0	14.685	chr10	6894403	0	0.254524
17245	0	14.685	chr10	6894624	0	0.254524
17246	0	14.685	chr10	6894790	0	0.254524
17247	0	14.685	chr10	6894896	0	0.254524
17248	0	14.685	chr10	6932346	0	0.254524
17249	0	14.685	chr10	6932368	0	0.254524
17250	0	14.685	chr10	6932370	0	0.254524
17252	0	14.685	chr10	6932655	0	0.254524
17254	0	14.685	chr10	6942252	0	0.254524
17255	0	14.685	chr10	6942557	0	0.254524
17256	0	14.685	chr10	6942749	0	0.254524
17257	0	16.958	chr10	7092014	0	0.29392
17258	0	16.958	chr10	7092025	0	0.29392
17259	0	16.958	chr10	7092616	0	0.29392
17260	0	16.958	chr10	7123837	0	0.29392
17261	0	16.958	chr10	7124054	0	0.29392
17262	0	16.958	chr10	7167919	0	0.29392
17265	0	16.958	chr10	7192239	0	0.29392
17266	0	16.958	chr10	7192379	0	0.29392
17267	0	16.958	chr10	7192449	0	0.29392
17268	0	16.958	chr10	7192482	0	0.29392
17269	0	16.958	chr10	7192703	0	0.29392
17271	0	16.958	chr10	7192730	0	0.29392
17272	0	16.958	chr10	7192735	0	0.29392
17273	0	16.958	chr10	7192748	0	0.29392
17274	0	16.958	chr10	7224241	0	0.29392
17275	0	16.958	chr10	7235852	0	0.29392
17276	0	16.958	chr10	7236123	0	0.29392
17280	0	16.958	chr10	7311910	0	0.29392
17281	0	16.958	chr10	7311984	0	0.29392
17282	0	16.958	chr10	7312286	0	0.29392
17283	0	16.958	chr10	7335959	0	0.29392
17284	0	16.958	chr10	7336197	0	0.29392
17288	0	18.082	chr10	7507660	0	0.313401
17289	0	18.082	chr10	7517406	0	0.313401
17290	0	18.082	chr10	7517682	0	0.313401
17291	0	18.082	chr10	7517929	0	0.313401
17292	0	18.082	chr10	7520646	0	0.313401
17293	0	18.082	chr10	7520937	0	0.313401
17294	0	18.082	chr10	7521054	0	0.313401
17295	0	18.082	chr10	7565800	0	0.313401
17296	0	18.082	chr10	7565910	0	0.313401
17297	0	18.082	chr10	7566562	0	0.313401
17298	0	18.082	chr10	7566587	0	0.313401
17299	0	18.082	chr10	7566619	0	0.313401
17300	0	18.082	chr10	7575468	0	0.313401
17303	0	18.082	chr10	7585790	0	0.313401
17304	0	18.082	chr10	7625703	0	0.313401
17305	0	18.082	chr10	7625704	0	0.313401
17306	0	18.082	chr10	7626302	0	0.313401
17307	0	18.082	chr10	7682695	0	0.313401
17308	0	18.082	chr10	7683656	0	0.313401
17309	0	18.082	chr10	7683716	0	0.313401
17310	0	18.082	chr10	7683730	0	0.313401
17311	0	18.082	chr10	7683786	0	0.313401
17312	0	18.082	chr10	7683794	0	0.313401
17313	0	18.082	chr10	7683856	0	0.313401
17314	0	18.082	chr10	7721227	0	0.313401
17315	0	18.082	chr10	7721347	0	0.313401
17316	0	18.082	chr10	7721475	0	0.313401
17317	0	18.082	chr10	7721581	0	0.313401
17319	0	18.082	chr10	7842845	0	0.313401
17320	0	18.082	chr10	7842875	0	0.313401
17321	0	18.082	chr10	7842944	0	0.313401
17322	0	18.082	chr10	7843012	0	0.313401
17323	0	18.082	chr10	7843277	0	0.313401
17324	0	18.082	chr10	7843279	0	0.313401
17325	0	18.082	chr10	7843445	0	0.313401
17326	0	18.082	chr10	7843454	0	0.313401
17327	0	18.082	chr10	7843455	0	0.313401
17328	0	18.082	chr10	7843483	0	0.313401
17329	0	18.082	chr10	7843516	0	0.313401
17330	0	18.082	chr10	7843517	0	0.313401
17332	0	18.082	chr10	7849136	0	0.313401
17333	0	18.082	chr10	7880580	0	0.313401
17334	0	18.082	chr10	7880583	0	0.313401
17338	0	18.082	chr10	7880910	0	0.313401
17339	0	18.082	chr10	7887058	0	0.313401
17340	0	18.082	chr10	7896574	0	0.313401
17341	0	18.082	chr10	7943275	0	0.313401
17342	0	18.082	chr10	7943648	0	0.313401
17344	0	18.082	chr10	8107800	0	0.313401
17345	0	18.082	chr10	8113798	0	0.313401
17346	0	18.082	chr10	8113846	0	0.313401
17347	0	18.082	chr10	8114289	0	0.313401
17348	0	19.205	chr10	8136609	0	0.332865
17349	0	19.205	chr10	8147977	0	0.332865
17350	0	19.205	chr10	8148188	0	0.332865
17351	0	19.205	chr10	8148448	0	0.332865
17352	0	19.205	chr10	8148484	0	0.332865
17353	0	19.205	chr10	8171805	0	0.332865
17354	0	19.205	chr10	8172488	0	0.332865
17358	0	19.205	chr10	8401016	0	0.332865
17359	0	19.205	chr10	8401337	0	0.332865
17360	0	19.205	chr10	8401338	0	0.332865
17361	0	19.205	chr10	8401350	0	0.332865
17362	0	19.205	chr10	8401446	0	0.332865
17363	0	19.205	chr10	8426608	0	0.332865
17364	0	19.205	chr10	8427948	0	0.332865
17365	0	19.205	chr10	8427958	0	0.332865
17366	0	19.205	chr10	8617240	0	0.332865
17367	0	19.205	chr10	8617544	0	0.332865
17370	0	19.205	chr10	8710202	0	0.332865
17371	0	19.205	chr10	8710286	0	0.332865
17372	0	19.205	chr10	8710380	0	0.332865
17373	0	19.205	chr10	8710432	0	0.332865
17374	0	19.205	chr10	8734844	0	0.332865
17378	0	19.205	chr10	8795315	0	0.332865
17379	0	19.205	chr10	8873930	0	0.332865
17380	0	19.205	chr10	8928362	0	0.332865
17381	0	19.205	chr10	8928630	0	0.332865
17383	0	19.205	chr10	8954912	0	0.332865
17384	0	19.205	chr10	8955128	0	0.332865
17385	0	19.205	chr10	8982928	0	0.332865
17386	0	19.205	chr10	8982931	0	0.332865
17388	0	19.205	chr10	8985365	0	0.332865
17389	0	19.205	chr10	9020460	0	0.332865
17390	0	19.205	chr10	9106375	0	0.332865
17392	0	19.205	chr10	9106477	0	0.332865
17395	0	19.205	chr10	9172299	0	0.332865
17397	0	19.205	chr10	9246426	0	0.332865
17398	0	19.205	chr10	9246501	0	0.332865
17399	0	19.205	chr10	9246737	0	0.332865
17400	0	19.205	chr10	9303248	0	0.332865
17401	0	19.205	chr10	9384780	0	0.332865
17402	0	19.205	chr10	9385159	0	0.332865
17403	0	19.205	chr10	9485514	0	0.332865
17404	0	19.205	chr10	9485585	0	0.332865
17405	0	19.205	chr10	9485601	0	0.332865
17406	0	19.205	chr10	9485704	0	0.332865
17407	0	19.205	chr10	9485758	0	0.332865
17409	0	19.205	chr10	9486043	0	0.332865
17411	0	19.205	chr10	9628977	0	0.332865
17412	0	19.205	chr10	9629213	0	0.332865
17413	0	22.655	chr10	9790304	0	0.392662
17417	0	22.655	chr10	9859677	0	0.392662
17418	0	22.655	chr10	9954480	0	0.392662
17422	0	22.655	chr10	10003497	0	0.392662
17423	0	22.655	chr10	10027241	0	0.392662
17425	0	22.655	chr10	10056059	0	0.392662
17426	0	22.655	chr10	10056063	0	0.392662
17427	0	22.655	chr10	10056118	0	0.392662
17428	0	23.779	chr10	10056119	0	0.412143
17429	0	23.779	chr10	10056136	0	0.412143
17430	0	23.779	chr10	10130624	0	0.412143
17431	0	23.779	chr10	10130850	0	0.412143
17432	0	23.779	chr10	10130916	0	0.412143
17433	0	23.779	chr10	10130947	0	0.412143
17434	0	23.779	chr10	10131009	0	0.412143
17435	0	23.779	chr10	10178312	0	0.412143
17436	0	23.779	chr10	10198285	0	0.412143
17440	0	23.779	chr10	10351170	0	0.412143
17441	0	23.779	chr10	10351175	0	0.412143
17442	0	23.779	chr10	10404644	0	0.412143
17445	0	23.779	chr10	10404754	0	0.412143
17446	0	23.779	chr10	10405236	0	0.412143
17448	0	23.779	chr10	10482110	0	0.412143
17449	0	23.779	chr10	10482410	0	0.412143
17450	0	23.779	chr10	10487027	0	0.412143
17451	0	23.779	chr10	10487047	0	0.412143
17452	0	23.779	chr10	10517078	0	0.412143
17453	0	26.052	chr10	10534208	0	0.451539
17454	0	26.052	chr10	10580067	0	0.451539
17455	0	26.052	chr10	10580077	0	0.451539
17456	0	26.052	chr10	10580096	0	0.451539
17457	0	26.052	chr10	10580341	0	0.451539
17458	0	26.052	chr10	10580353	0	0.451539
17459	0	26.052	chr10	10580354	0	0.451539
17460	0	26.052	chr10	10641854	0	0.451539
17461	0	26.052	chr10	10641945	0	0.451539
17462	0	26.052	chr10	10642000	0	0.451539
17463	0	26.052	chr10	10642201	0	0.451539
17464	0	26.052	chr10	10642265	0	0.451539
17465	0	28.325	chr10	10723020	0	0.490935
17466	0	28.325	chr10	10723157	0	0.490935
17467	0	28.325	chr10	10797563	0	0.490935
17468	0	28.325	chr10	10798044	0	0.490935
17469	0	29.448	chr10	10879425	0	0.510399
17470	0	29.448	chr10	10879550	0	0.510399
17471	0	29.448	chr10	10879900	0	0.510399
17472	0	29.448	chr10	10880031	0	0.510399
17473	0	29.448	chr10	10880069	0	0.510399
17474	0	30.572	chr10	10896344	0	0.529881
17475	0	30.572	chr10	10896371	0	0.529881
17476	0	30.572	chr10	10896555	0	0.529881
17478	0	30.572	chr10	11015306	0	0.529881
17481	0	30.572	chr10	11049262	0	0.529881
17482	0	30.572	chr10	11049276	0	0.529881
17483	0	30.572	chr10	11071377	0	0.529881
17484	0	30.572	chr10	11071405	0	0.529881
17485	0	30.572	chr10	11083613	0	0.529881
17486	0	30.572	chr10	11083914	0	0.529881
17490	0	30.572	chr10	11126273	0	0.529881
17491	0	30.572	chr10	11126592	0	0.529881
17492	0	30.572	chr10	11159132	0	0.529881
17493	0	30.572	chr10	11302758	0	0.529881
17495	0	31.696	chr10	11334606	0	0.549362
17496	0	31.696	chr10	11334989	0	0.549362
17497	0	31.696	chr10	11335100	0	0.549362
17498	0	31.696	chr10	11335167	0	0.549362
17499	0	31.696	chr10	11335168	0	0.549362
17500	0	31.696	chr10	11422308	0	0.549362
17501	0	31.696	chr10	11447721	0	0.549362
17502	0	32.819	chr10	11573380	0	0.568826
17503	0	32.819	chr10	11573394	0	0.568826
17504	0	32.819	chr10	11573454	0	0.568826
17505	0	32.819	chr10	11573523	0	0.568826
17506	0	32.819	chr10	11573658	0	0.568826
17507	0	32.819	chr10	11573674	0	0.568826
17508	0	32.819	chr10	11573679	0	0.568826
17509	0	32.819	chr10	11573708	0	0.568826
17510	0	32.819	chr10	11573761	0	0.568826
17511	0	32.819	chr10	11573772	0	0.568826
17512	0	32.819	chr10	11573997	0	0.568826
17513	0	32.819	chr10	11574007	0	0.568826
17514	0	32.819	chr10	11574012	0	0.568826
17515	0	32.819	chr10	11574025	0	0.568826
17516	0	32.819	chr10	11574057	0	0.568826
17517	0	32.819	chr10	11679582	0	0.568826
17518	0	32.819	chr10	11679700	0	0.568826
17519	0	32.819	chr10	11679701	0	0.568826
17520	0	32.819	chr10	11691757	0	0.568826
17521	0	32.819	chr10	11691777	0	0.568826
17522	0	32.819	chr10	11691800	0	0.568826
17523	0	32.819	chr10	11691803	0	0.568826
17524	0	32.819	chr10	11691823	0	0.568826
17526	0	32.819	chr10	11691990	0	0.568826
17527	0	32.819	chr10	11692002	0	0.568826
17528	0	32.819	chr10	11692060	0	0.568826
17529	0	32.819	chr10	11769159	0	0.568826
17530	0	32.819	chr10	11793977	0	0.568826
17531	0	32.819	chr10	11793985	0	0.568826
17532	0	32.819	chr10	11813303	0	0.568826
17534	0	32.819	chr10	11831023	0	0.568826
17538	0	32.819	chr10	11831236	0	0.568826
17539	0	32.819	chr10	11831243	0	0.568826
17540	0	32.819	chr10	11871119	0	0.568826
17541	0	32.819	chr10	11871156	0	0.568826
17542	0	35.092	chr10	11931820	0	0.608222
17543	0	35.092	chr10	11931916	0	0.608222
17544	0	35.092	chr10	11931936	0	0.608222
17545	0	35.092	chr10	11978749	0	0.608222
17546	0	35.092	chr10	11985741	0	0.608222
17550	0	36.216	chr10	12131209	0	0.627704
17552	0	36.216	chr10	12131909	0	0.627704
17554	0	36.216	chr10	12203693	0	0.627704
17557	0	36.216	chr10	12346615	0	0.627704
17558	0	36.216	chr10	12346715	0	0.627704
17559	0	36.216	chr10	12382962	0	0.627704
17561	0	36.216	chr10	12424611	0	0.627704
17563	0	36.216	chr10	12452837	0	0.627704
17565	0	36.216	chr10	12454098	0	0.627704
17566	0	36.216	chr10	12454128	0	0.627704
17567	0	36.216	chr10	12454139	0	0.627704
17568	0	36.216	chr10	12475229	0	0.627704
17569	0	36.216	chr10	12485114	0	0.627704
17573	0	36.216	chr10	12554960	0	0.627704
17574	0	36.216	chr10	12628565	0	0.627704
17575	0	36.216	chr10	12640320	0	0.627704
17576	0	36.216	chr10	12835664	0	0.627704
17577	0	36.216	chr10	12835667	0	0.627704
17579	0	36.216	chr10	12880071	0	0.627704
17580	0	36.216	chr10	12880115	0	0.627704
17581	0	36.216	chr10	12880654	0	0.627704
17582	0	36.216	chr10	12880659	0	0.627704
17583	0	36.216	chr10	13062134	0	0.627704
17584	0	36.216	chr10	13273114	0	0.627704
17585	0	36.216	chr10	13273546	0	0.627704
17586	0	36.216	chr10	13273556	0	0.627704
17587	0	36.216	chr10	13297055	0	0.627704
17588	0	36.216	chr10	13297070	0	0.627704
17589	0	36.216	chr10	13367425	0	0.627704
17590	0	36.216	chr10	13413651	0	0.627704
17591	0	36.216	chr10	13415636	0	0.627704
17592	0	36.216	chr10	13417122	0	0.627704
17593	0	36.216	chr10	13474487	0	0.627704
17594	0	36.216	chr10	13474499	0	0.627704
17595	0	36.216	chr10	13474804	0	0.627704
17596	0	36.216	chr10	13474813	0	0.627704
17598	0	36.216	chr10	13502563	0	0.627704
17599	0	36.216	chr10	13502577	0	0.627704
17600	0	36.216	chr10	13502580	0	0.627704
17601	0	36.216	chr10	13502599	0	0.627704
17602	0	36.216	chr10	13502843	0	0.627704
17603	0	36.216	chr10	13520243	0	0.627704
17604	0	36.216	chr10	13522631	0	0.627704
17605	0	36.216	chr10	13551268	0	0.627704
17607	0	36.216	chr10	13551423	0	0.627704
17608	0	36.216	chr10	13551508	0	0.627704
17609	0	36.216	chr10	13557866	0	0.627704
17610	0	36.216	chr10	13573934	0	0.627704
17611	0	36.216	chr10	13574027	0	0.627704
17612	0	36.216	chr10	13584146	0	0.627704
17614	0	36.216	chr10	13598675	0	0.627704
17615	0	36.216	chr10	13598881	0	0.627704
17616	0	37.34	chr10	13613655	0	0.647185
17617	0	37.34	chr10	13613677	0	0.647185
17618	0	37.34	chr10	13613712	0	0.647185
17619	0	37.34	chr10	13660233	0	0.647185
17623	0	40.789	chr10	13903514	0	0.706964
17624	0	40.789	chr10	13903595	0	0.706964
17625	0	40.789	chr10	13903623	0	0.706964
17628	0	40.789	chr10	13920683	0	0.706964
17629	0	40.789	chr10	13920690	0	0.706964
17630	0	40.789	chr10	13935416	0	0.706964
17633	0	40.789	chr10	13962106	0	0.706964
17634	0	40.789	chr10	13962146	0	0.706964
17635	0	40.789	chr10	13962217	0	0.706964
17636	0	40.789	chr10	13962415	0	0.706964
17637	0	40.789	chr10	13978492	0	0.706964
17641	0	40.789	chr10	13978716	0	0.706964
17648	0	40.789	chr10	13981847	0	0.706964
17651	0	40.789	chr10	14007686	0	0.706964
17652	0	40.789	chr10	14047747	0	0.706964
17653	0	40.789	chr10	14048014	0	0.706964
17654	0	40.789	chr10	14048023	0	0.706964
17655	0	40.789	chr10	14048039	0	0.706964
17656	0	40.789	chr10	14048040	0	0.706964
17657	0	40.789	chr10	14048047	0	0.706964
17660	0	40.789	chr10	14085548	0	0.706964
17661	0	40.789	chr10	14085847	0	0.706964
17662	0	40.789	chr10	14085871	0	0.706964
17664	0	40.789	chr10	14109350	0	0.706964
17666	0	40.789	chr10	14145097	0	0.706964
17667	0	40.789	chr10	14145179	0	0.706964
[truncated: 29,650 more rows]
