# Supplementary material for: Heterochiasmy and the establishment of gsdf as a novel sex determining gene in Atlantic halibut
Source: PLoS Genet. 2022 Feb 8;18(2):e1010011. doi: 10.1371/journal.pgen.1010011 (PMC8824383; doi:10.1371/journal.pgen.1010011)
Supplement: S2 Table — (XLSX) [file pgen.1010011.s019.xlsx]

## Sheet: Sheet1
Chr	start	end	Fraction of all Male meiotic recombination events on this chromosome in this region	Fraction of all Female meiotic recombination events on this chromosome in this region	male chromosome map length (cM)	female chromosome map length (cM)	Definition
chr1	1	14925919	0.0235926	0.88169	47.642	57.645	FRR
chr1	14925919	21315537	0.976407	0.11831	47.642	57.645	MRR		Supplementary Table 2 (Classification of the Atlantic halibut genome into
chr10	1	18518961	0	0.863214	38.68	57.696	FRR		Male-only meiotic Recombination (MRR) or Female-only meiotic Recombination (FRR)
chr10	18518961	27124941	1	0.136786	38.68	57.696	MRR		regions based on the LepMap3 derived genetic maps from analysis of
chr11	1	19730316	0	0.909565	51.895	49.704	FRR		Palaikostas et. al. [1] data aligned to IMR_hiphip.v1
chr11	19730316	22915659	0.108257	0.0904354	51.895	49.704	BR		NR=neither recombines
chr11	22915659	29894354	0.891743	0	51.895	49.704	MRR		BR=Both recombine
chr12	1	19301144	0.0664629	0.858897	50.72	48.525	FRR
chr12	19301144	25767711	0.933537	0.141103	50.72	48.525	MRR		[1] Palaiokostas C, Bekaert M, Davie A, Cowan ME, Oral M, Taggart JB, et al. Mapping
chr13	1	14502587	0	0.976924	48.576	48.708	FRR		the sex determination locus in the Atlantic halibut (Hippoglossus hippoglossus) using
chr13	14502587	21176296	1	0.0230763	48.576	48.708	MRR		RAD sequencing. Bmc Genomics. 2013;14.
chr14	1	4388775	0	0	40.446	57.836	NR
chr14	4388775	21921996	0.0405232	0.800591	40.446	57.836	FRR
chr14	21921996	28727080	0.782574	0.0975863	40.446	57.836	MRR
chr14	28727080	28935614	0.176903	0.101822	40.446	57.836	BR
chr15	1	6485809	0.939687	0.0623779	55.892	55.292	MRR
chr15	6485809	9805455	0.0603128	0.0203284	55.892	55.292	BR
chr15	9805455	29521776	0	0.917294	55.892	55.292	FRR
chr16	1	10373048	0.0205155	0.749413	54.739	45.154	FRR
chr16	10373048	16748172	0.979484	0.250587	54.739	45.154	MRR
chr17	1	6031692	0.974456	0.0443257	44.003	50.693	MRR
chr17	6031692	24797620	0.0255437	0.955674	44.003	50.693	FRR
chr18	1	18826007	0.0383539	0.959286	58.586	55.214	FRR
chr18	18826007	25290232	0.961646	0.0407143	58.586	55.214	MRR
chr19	1	6229297	0.925855	0.0431866	49.983	52.03	MRR
chr19	6229297	21432038	0	0.93521	49.983	52.03	FRR
chr19	21432038	21520741	0.0741452	0.0216029	49.983	52.03	BR
chr2	1	16922714	0	0.754965	54.437	55.241	FRR
chr2	16922714	23655715	0.0825725	0.245035	54.437	55.241	BR
chr2	23655715	27576697	0.917427	0	54.437	55.241	MRR
chr20	1	9101603	0.979291	0	54.277	63.131	MRR
chr20	9101603	28381781	0.0207086	1	54.277	63.131	FRR
chr21	1	22500078	0.0198935	0.918372	56.501	55.373	FRR
chr21	22500078	23614808	0.0795384	0.0410489	56.501	55.373	BR
chr21	23614808	28833790	0.900568	0.0405793	56.501	55.373	MRR
chr22	1	6685286	0.969794	0.0195699	37.211	57.435	MRR
chr22	6685286	24025594	0	0.950224	37.211	57.435	FRR
chr22	24025594	24587373	0.0302061	0.0302061	37.211	57.435	BR
chr23	1	20470318	0	0.932102	52.857	49.648	FRR
chr23	20470318	29003993	1	0.067898	52.857	49.648	MRR
chr24	1	15082797	0.0746556	0.956795	45.154	52.031	FRR
chr24	15082797	20715069	0.925344	0.043205	45.154	52.031	MRR
chr3	1	21698291	0.0502958	1	54.935	50.667	FRR
chr3	21698291	28384085	0.949704	0	54.935	50.667	MRR
chr4	1	15346878	0	0.975711	58.057	46.276	FRR
chr4	15346878	20812405	1	0.0242891	58.057	46.276	MRR
chr5	1	16934133	0.0198861	0.913489	56.522	51.947	FRR
chr5	16934133	18095844	0.0397544	0.0432556	56.522	51.947	BR
chr5	18095844	23383018	0.960246	0.0432556	56.522	51.947	MRR
chr6	1	26061639	0.0375501	0.978437	59.84	52.081	FRR
chr6	26061639	32715137	0.96245	0.0215626	59.84	52.081	MRR
chr7	1	5795203	0.88	0	48.446	57.674	MRR
chr7	5795203	13813134	0.12	0.46	48.446	57.674	BR
chr7	13813134	26465661	0	0.54	48.446	57.674	FRR
chr8	1	13155307	0.029987	0.94	54.657	56.416	FRR
chr8	13155307	18104500	0.970013	0.06	54.657	56.416	MRR
chr9	1	2459062	0.0422774	0.838331	53.149	48.655	FRR
chr9	2459062	4357812	0.0422962	0.161669	53.149	48.655	BR
chr9	4357812	11275625	0.915426	0	53.149	48.655	MRR
