# Supplementary material for: Heterochiasmy and the establishment of gsdf as a novel sex determining gene in Atlantic halibut
Source: PLoS Genet. 2022 Feb 8;18(2):e1010011. doi: 10.1371/journal.pgen.1010011 (PMC8824383; doi:10.1371/journal.pgen.1010011)
Supplement: S3 Table — Analysis of data from Reid et al, 2007. (XLSX) [file pgen.1010011.s020.xlsx]

## Sheet: Sheet1
Atlantic halibut chromosome	Centromere position	FRR/MRR
1	start	FRR
10	end	FRR
11	start	FRR				Supplementary Table 3. Predicted location of centromeres in IMR_Hiphip.v1 coordinates.
12	start	FRR
13	start	FRR				Analysis of data from Reid et al, 2007 (1).
15	end	FRR
16	start	FRR				References:
18	start	FRR				1. Reid DP, Smith CA, Rommens M, Blanchard B, Martin-Robichaud D, Reith M.
19	end	FRR				A genetic linkage map of Atlantic halibut (Hippoglossus hippoglossus L.).
2	start	FRR				Genetics. 2007;177(2):1193-205.
20	end	FRR
22	end	FRR
23	start	FRR
3	start	FRR
5	start	FRR
6	start	FRR
7	end	FRR
8	start	FRR
4	NA	NA
9	NA	NA
14	NA	NA
17	NA	NA
