# Supplementary material for: Heterochiasmy and the establishment of gsdf as a novel sex determining gene in Atlantic halibut
Source: PLoS Genet. 2022 Feb 8;18(2):e1010011. doi: 10.1371/journal.pgen.1010011 (PMC8824383; doi:10.1371/journal.pgen.1010011)
Supplement: S4 Table — Values in columns E and up indicate the proportion of bases in each interval classified as that specific repeat superclass group. (XLSX) [file pgen.1010011.s021.xlsx]

## Sheet: Sheet1
			Supplementary Table 4 (Parsed repeatMasker output for major repeat classes)
			Values in columns E and up indicate the proportion of bases in
			each interval classified as that specific repeat superclass group
CHROM	START	GLOBAL_START	LENGTH	Simple_repeat	LINE	LTR	Low_complexity	SINE
chr1	0	0	500000	0.01273	0.132554	0.03653	0.001576	0.005526
chr1	500000	500000	500000	0.019376	0.084766	0.037838	0.001854	0.015546
chr1	1000000	1000000	500000	0.015538	0.038266	0.001986	0.001504	0.006566
chr1	1500000	1500000	500000	0.013342	0.024914	0.001382	0.000912	0.011578
chr1	2000000	2000000	500000	0.014632	0.019718	0.00151	0.001588	0.010734
chr1	2500000	2500000	500000	0.015794	0.013528	0.012224	0.00206	0.005866
chr1	3000000	3000000	500000	0.026776	0.01257	0.002644	0.00253	0.009494
chr1	3500000	3500000	500000	0.01849	0.014598	0.009054	0.001384	0.006772
chr1	4000000	4000000	500000	0.022384	0.018444	0.001546	0.001602	0.005192
chr1	4500000	4500000	500000	0.022968	0.006172	0.00103	0.002026	0.003144
chr1	5000000	5000000	500000	0.017106	0.008228	0.003126	0.002546	0.004284
chr1	5500000	5500000	500000	0.025204	0.00788	0.003142	0.003328	0.00672
chr1	6000000	6000000	500000	0.024624	0.00787	0.006816	0.004694	0.007028
chr1	6500000	6500000	500000	0.038468	0.007442	0.002704	0.00517	0.004494
chr1	7000000	7000000	500000	0.02424	0.008558	0.00124	0.002524	0.004474
chr1	7500000	7500000	500000	0.025176	0.007648	0.00287	0.00349	0.006852
chr1	8000000	8000000	500000	0.024354	0.007864	0.001848	0.003424	0.006064
chr1	8500000	8500000	500000	0.02102	0.013734	0.002484	0.002238	0.00781
chr1	9000000	9000000	500000	0.02894	0.007188	0.002564	0.00423	0.004592
chr1	9500000	9500000	500000	0.03043	0.011646	0.00282	0.00405	0.005196
chr1	10000000	10000000	500000	0.033312	0.009334	0.002418	0.00145	0.00421
chr1	10500000	10500000	500000	0.03921	0.008196	0.004354	0.003874	0.004058
chr1	11000000	11000000	500000	0.01949	0.005552	0.006098	0.003624	0.005938
chr1	11500000	11500000	500000	0.019806	0.004924	0.002562	0.002118	0.005364
chr1	12000000	12000000	500000	0.03519	0.002678	0.002782	0.005198	0.002612
chr1	12500000	12500000	500000	0.028078	0.005904	0.006926	0.004072	0.005012
chr1	13000000	13000000	500000	0.02527	0.009086	0.00171	0.003178	0.003476
chr1	13500000	13500000	500000	0.02992	0.005844	0.001942	0.003886	0.0009
chr1	14000000	14000000	500000	0.02655	0.003524	0.003252	0.00322	0.004476
chr1	14500000	14500000	500000	0.02649	0.007066	0.003814	0.002832	0.005342
chr1	15000000	15000000	500000	0.02296	0.00665	0.004188	0.002322	0.004394
chr1	15500000	15500000	500000	0.018844	0.005782	0.00123	0.001872	0.003248
chr1	16000000	16000000	500000	0.034074	0.003744	0.00183	0.00357	0.0024
chr1	16500000	16500000	500000	0.047142	0.004388	0.00235	0.00606	0.002326
chr1	17000000	17000000	500000	0.01892	0.005156	0.000778	0.004358	0.001636
chr1	17500000	17500000	500000	0.045186	0.004914	0.002774	0.004816	0.00202
chr1	18000000	18000000	500000	0.036532	0.00451	0.00365	0.005238	0.001416
chr1	18500000	18500000	500000	0.035324	0.005868	0.001698	0.00331	0.001918
chr1	19000000	19000000	500000	0.044274	0.002016	0.001208	0.001176	0.000468
chr1	19500000	19500000	500000	0.046968	0.005242	0.002616	0.007844	0.000794
chr1	20000000	20000000	500000	0.056954	0.005594	0.001902	0.004212	0.000652
chr1	20500000	20500000	500000	0.044404	0.00425	0.00245	0.002794	0.000682
chr1	21000000	21000000	332653	0.0662041226142557	0.0441150387941789	0.00648724045777432	0.00582889677832456	0.0022155218801574
chr2	0	21332653	500000	0.00907	0.125642	0.121294	0.00086	0.005804
chr2	500000	21832653	500000	0.016856	0.100626	0.055686	0.002178	0.011798
chr2	1000000	22332653	500000	0.016232	0.074932	0.045158	0.001526	0.006716
chr2	1500000	22832653	500000	0.017218	0.060608	0.010326	0.001974	0.01098
chr2	2000000	23332653	500000	0.020592	0.039914	0.015018	0.002212	0.005356
chr2	2500000	23832653	500000	0.014938	0.098844	0.02569	0.001718	0.001642
chr2	3000000	24332653	500000	0.029724	0.042838	0.011998	0.004144	0.00662
chr2	3500000	24832653	500000	0.030306	0.02934	0.007628	0.003556	0.00284
chr2	4000000	25332653	500000	0.021232	0.023188	0.01943	0.003706	0.007048
chr2	4500000	25832653	500000	0.024828	0.019566	0.00422	0.001386	0.004856
chr2	5000000	26332653	500000	0.029678	0.017888	0.012468	0.003138	0.006832
chr2	5500000	26832653	500000	0.01782	0.031118	0.00235	0.002368	0.007048
chr2	6000000	27332653	500000	0.029278	0.011612	0.00314	0.003444	0.00602
chr2	6500000	27832653	500000	0.027338	0.01619	0.002236	0.002752	0.006242
chr2	7000000	28332653	500000	0.022156	0.012064	0.004772	0.00338	0.004806
chr2	7500000	28832653	500000	0.020892	0.01039	0.004734	0.00207	0.004024
chr2	8000000	29332653	500000	0.020188	0.014266	0.002296	0.002252	0.003164
chr2	8500000	29832653	500000	0.015092	0.019182	0.002488	0.001814	0.00691
chr2	9000000	30332653	500000	0.028164	0.015648	0.002428	0.002748	0.006092
chr2	9500000	30832653	500000	0.026658	0.013074	0.001864	0.00406	0.005884
chr2	10000000	31332653	500000	0.036798	0.008572	0.002712	0.004408	0.006204
chr2	10500000	31832653	500000	0.026252	0.028226	0.001592	0.004062	0.006238
chr2	11000000	32332653	500000	0.02568	0.009442	0.001122	0.002004	0.003584
chr2	11500000	32832653	500000	0.033264	0.006504	0.002684	0.004854	0.002418
chr2	12000000	33332653	500000	0.021462	0.012316	0.0021	0.004732	0.003816
chr2	12500000	33832653	500000	0.018442	0.008724	0.001592	0.002524	0.005836
chr2	13000000	34332653	500000	0.019668	0.012898	0.003854	0.002034	0.002934
chr2	13500000	34832653	500000	0.027678	0.00679	0.00225	0.004008	0.004448
chr2	14000000	35332653	500000	0.017116	0.019576	0.000794	0.001472	0.004074
chr2	14500000	35832653	500000	0.025034	0.006594	0.002414	0.001972	0.00419
chr2	15000000	36332653	500000	0.026856	0.009042	0.005418	0.004418	0.00313
chr2	15500000	36832653	500000	0.023778	0.008196	0.002466	0.002638	0.003818
chr2	16000000	37332653	500000	0.038504	0.008378	0.002286	0.002662	0.002432
chr2	16500000	37832653	500000	0.034556	0.009302	0.002514	0.003894	0.00149
chr2	17000000	38332653	500000	0.038564	0.009934	0.004734	0.005458	0.00619
chr2	17500000	38832653	500000	0.028206	0.007022	0.003764	0.002986	0.005286
chr2	18000000	39332653	500000	0.034658	0.007182	0.00226	0.010166	0.005014
chr2	18500000	39832653	500000	0.043604	0.006984	0.004192	0.004994	0.003274
chr2	19000000	40332653	500000	0.017338	0.005938	0.002868	0.001428	0.00362
chr2	19500000	40832653	500000	0.025506	0.006682	0.002566	0.002952	0.006084
chr2	20000000	41332653	500000	0.021676	0.00386	0.001406	0.002338	0.003338
chr2	20500000	41832653	500000	0.028476	0.006052	0.00958	0.003872	0.002886
chr2	21000000	42332653	500000	0.031022	0.005178	0.00075	0.003026	0.005988
chr2	21500000	42832653	500000	0.018578	0.005392	0.001222	0.002462	0.003136
chr2	22000000	43332653	500000	0.021566	0.004944	0.004748	0.002146	0.004332
chr2	22500000	43832653	500000	0.02746	0.00512	0.00881	0.006662	0.00102
chr2	23000000	44332653	500000	0.025118	0.006926	0.00289	0.003352	0.004212
chr2	23500000	44832653	500000	0.02758	0.014926	0.001826	0.002236	0.001498
chr2	24000000	45332653	500000	0.029494	0.005462	0.002212	0.003628	0.00162
chr2	24500000	45832653	500000	0.024958	0.004308	0.005882	0.001632	0.003708
chr2	25000000	46332653	500000	0.021388	0.006412	0.002464	0.0018	0.003828
chr2	25500000	46832653	500000	0.034016	0.00403	0.002512	0.00295	0.001778
chr2	26000000	47332653	500000	0.036466	0.00963	0.005328	0.00496	0.002978
chr2	26500000	47832653	500000	0.074232	0.006108	0.004796	0.006512	0.00179
chr2	27000000	48332653	500000	0.082812	0.00807	0.01194	0.010202	0.001592
chr2	27500000	48832653	246958	0.0856663886166879	0.0489759392285328	0.0105685987090922	0.00519926465228905	0.00101231788401267
chr3	0	49079611	500000	0.013044	0.159292	0.04593	0.002638	0.01223
chr3	500000	49579611	500000	0.015156	0.141056	0.06814	0.001364	0.006812
chr3	1000000	50079611	500000	0.022968	0.03133	0.056276	0.002038	0.008504
chr3	1500000	50579611	500000	0.020338	0.04115	0.02091	0.001178	0.0086
chr3	2000000	51079611	500000	0.020282	0.026204	0.001866	0.002908	0.006448
chr3	2500000	51579611	500000	0.02474	0.014378	0.003076	0.002176	0.003838
chr3	3000000	52079611	500000	0.017304	0.047444	0.001182	0.001606	0.00644
chr3	3500000	52579611	500000	0.023206	0.012768	0.006054	0.00147	0.007786
chr3	4000000	53079611	500000	0.019066	0.022014	0.010554	0.001634	0.006518
chr3	4500000	53579611	500000	0.017424	0.022784	0.002076	0.002094	0.004614
chr3	5000000	54079611	500000	0.021094	0.02065	0.009184	0.002192	0.005434
chr3	5500000	54579611	500000	0.020426	0.03065	0.007954	0.00239	0.008724
chr3	6000000	55079611	500000	0.020794	0.017584	0.001142	0.002396	0.00339
chr3	6500000	55579611	500000	0.012804	0.01272	0.003478	0.001804	0.00531
chr3	7000000	56079611	500000	0.014454	0.014064	0.012098	0.001586	0.006418
chr3	7500000	56579611	500000	0.022542	0.033534	0.00755	0.002508	0.004388
chr3	8000000	57079611	500000	0.020726	0.0101	0.002942	0.002832	0.0065
chr3	8500000	57579611	500000	0.023822	0.008188	0.000788	0.001896	0.004456
chr3	9000000	58079611	500000	0.031272	0.009088	0.001702	0.004626	0.007558
chr3	9500000	58579611	500000	0.017358	0.014998	0.00216	0.001318	0.004832
chr3	10000000	59079611	500000	0.02118	0.006682	0.00363	0.003584	0.004356
chr3	10500000	59579611	500000	0.040246	0.018704	0.001008	0.001658	0.004744
chr3	11000000	60079611	500000	0.018302	0.007196	0.001792	0.004396	0.003944
chr3	11500000	60579611	500000	0.018214	0.00909	0.001598	0.00183	0.006436
chr3	12000000	61079611	500000	0.018064	0.010096	0.001386	0.002472	0.006926
chr3	12500000	61579611	500000	0.019118	0.00549	0.001508	0.001528	0.005476
chr3	13000000	62079611	500000	0.023246	0.009334	0.002148	0.00243	0.004164
chr3	13500000	62579611	500000	0.01593	0.003882	0.004992	0.002024	0.003182
chr3	14000000	63079611	500000	0.01391	0.006376	0.002998	0.00178	0.004486
chr3	14500000	63579611	500000	0.016118	0.006722	0.000838	0.001498	0.001884
chr3	15000000	64079611	500000	0.020392	0.005476	0.00237	0.003448	0.007154
chr3	15500000	64579611	500000	0.014406	0.004332	0.001332	0.001422	0.00564
chr3	16000000	65079611	500000	0.022636	0.004182	0.001808	0.00326	0.004538
chr3	16500000	65579611	500000	0.035332	0.013416	0.005278	0.003252	0.004906
chr3	17000000	66079611	500000	0.029662	0.00804	0.004168	0.002928	0.00468
chr3	17500000	66579611	500000	0.02653	0.00702	0.001932	0.002618	0.004894
chr3	18000000	67079611	500000	0.02564	0.006296	0.002766	0.00232	0.002202
chr3	18500000	67579611	500000	0.040668	0.006362	0.00585	0.007008	0.003484
chr3	19000000	68079611	500000	0.02292	0.014376	0.002378	0.002358	0.005114
chr3	19500000	68579611	500000	0.010632	0.013806	0.002094	0.001508	0.002942
chr3	20000000	69079611	500000	0.030694	0.006608	0.00189	0.003868	0.004402
chr3	20500000	69579611	500000	0.034118	0.007188	0.002028	0.003964	0.007214
chr3	21000000	70079611	500000	0.035146	0.004488	0.004944	0.003898	0.004678
chr3	21500000	70579611	500000	0.02471	0.009312	0.004808	0.003418	0.004732
chr3	22000000	71079611	500000	0.030516	0.00684	0.003184	0.005036	0.00361
chr3	22500000	71579611	500000	0.022936	0.003762	0.001654	0.002496	0.00523
chr3	23000000	72079611	500000	0.022582	0.003012	0.002054	0.003894	0.001818
chr3	23500000	72579611	500000	0.030776	0.009528	0.00243	0.002592	0.004172
chr3	24000000	73079611	500000	0.039906	0.012214	0.001586	0.00554	0.003626
chr3	24500000	73579611	500000	0.070408	0.005648	0.002984	0.008704	0.005528
chr3	25000000	74079611	500000	0.035418	0.006978	0.00144	0.002728	0.002828
chr3	25500000	74579611	500000	0.048758	0.008898	0.004524	0.006814	0.002556
chr3	26000000	75079611	500000	0.052832	0.00536	0.002118	0.004518	0.004532
chr3	26500000	75579611	500000	0.047044	0.012562	0.003234	0.005332	0.001554
chr3	27000000	76079611	500000	0.051766	0.004198	0.035178	0.004898	0.002106
chr3	27500000	76579611	500000	0.046832	0.014438	0.007226	0.008924	0.00189
chr3	28000000	77079611	413323	0.104501806093539	0.039218722403544	0.01470762575516	0.00219440969895215	0.00135245316616786
chr4	0	77492934	500000	0.02039	0.009298	0.005984	0.002778	0.011466
chr4	500000	77992934	500000	0.018118	0.015866	0.010326	0.002956	0.005682
chr4	1000000	78492934	500000	0.01773	0.02033	0.009544	0.001698	0.013054
chr4	1500000	78992934	500000	0.023552	0.033688	0.009224	0.00155	0.01185
chr4	2000000	79492934	500000	0.026024	0.024372	0.004282	0.002644	0.009946
chr4	2500000	79992934	500000	0.028208	0.040718	0.003462	0.00282	0.007114
chr4	3000000	80492934	500000	0.026346	0.083244	0.003184	0.00203	0.013942
chr4	3500000	80992934	500000	0.012608	0.120204	0.04315	0.001504	0.008272
chr4	4000000	81492934	500000	0.022464	0.078638	0.018174	0.00247	0.006268
chr4	4500000	81992934	500000	0.024698	0.012604	0.00289	0.00511	0.005484
chr4	5000000	82492934	500000	0.02192	0.010914	0.001806	0.002678	0.004302
chr4	5500000	82992934	500000	0.021072	0.006966	0.001376	0.001644	0.005996
chr4	6000000	83492934	500000	0.020996	0.017094	0.003852	0.002276	0.003308
chr4	6500000	83992934	500000	0.02602	0.011832	0.008118	0.001844	0.007556
chr4	7000000	84492934	500000	0.021424	0.023172	0.00358	0.002006	0.005286
chr4	7500000	84992934	500000	0.01833	0.023094	0.002524	0.001316	0.003016
chr4	8000000	85492934	500000	0.022088	0.010838	0.002386	0.003944	0.007194
chr4	8500000	85992934	500000	0.034314	0.00974	0.005428	0.003354	0.003506
chr4	9000000	86492934	500000	0.02645	0.004692	0.003246	0.004964	0.003294
chr4	9500000	86992934	500000	0.018946	0.005508	0.003116	0.002866	0.004708
chr4	10000000	87492934	500000	0.02957	0.00685	0.002492	0.003706	0.003046
chr4	10500000	87992934	500000	0.023266	0.00383	0.003952	0.005384	0.005206
chr4	11000000	88492934	500000	0.040968	0.007238	0.002784	0.00437	0.002828
chr4	11500000	88992934	500000	0.02237	0.004146	0.005604	0.005562	0.004954
chr4	12000000	89492934	500000	0.02528	0.004636	0.001132	0.002452	0.005666
chr4	12500000	89992934	500000	0.014458	0.004836	0.001346	0.002538	0.002106
chr4	13000000	90492934	500000	0.022086	0.003328	0.000554	0.002406	0.002794
chr4	13500000	90992934	500000	0.02519	0.002062	0.000992	0.003898	0.001636
chr4	14000000	91492934	500000	0.030356	0.004878	0.001142	0.002416	0.00365
chr4	14500000	91992934	500000	0.01461	0.003598	0.001692	0.00183	0.003798
chr4	15000000	92492934	500000	0.030256	0.005436	0.00117	0.00294	0.00346
chr4	15500000	92992934	500000	0.021888	0.002588	0.000858	0.0033	0.004034
chr4	16000000	93492934	500000	0.018142	0.00429	0.002378	0.001764	0.003438
chr4	16500000	93992934	500000	0.028296	0.004836	0.001328	0.002132	0.003882
chr4	17000000	94492934	500000	0.022906	0.00343	0.001502	0.003232	0.003944
chr4	17500000	94992934	500000	0.041382	0.010434	0.001738	0.004594	0.001346
chr4	18000000	95492934	500000	0.035136	0.004666	0.001494	0.00467	0.000862
chr4	18500000	95992934	500000	0.037098	0.002032	0.002548	0.004336	0.00114
chr4	19000000	96492934	500000	0.032774	0.003022	0.001578	0.00839	0.001068
chr4	19500000	96992934	500000	0.03481	0.003026	0.002458	0.004444	0.001084
chr4	20000000	97492934	500000	0.078054	0.00604	0.007978	0.005346	0.00087
chr4	20500000	97992934	352486	0.0991528741567041	0.0308948440505439	0.0269145441237382	0.00834359378812208	0.00197170951470413
chr5	0	98345420	500000	0.014114	0.107138	0.083842	0.00191	0.011848
chr5	500000	98845420	500000	0.014712	0.080608	0.034084	0.001568	0.007966
chr5	1000000	99345420	500000	0.019278	0.083834	0.06812	0.002324	0.009584
chr5	1500000	99845420	500000	0.019336	0.030108	0.00508	0.001768	0.011092
chr5	2000000	100345420	500000	0.0156	0.060314	0.024088	0.001296	0.00546
chr5	2500000	100845420	500000	0.018034	0.062334	0.053676	0.001956	0.005008
chr5	3000000	101345420	500000	0.023864	0.069146	0.041362	0.002476	0.00893
chr5	3500000	101845420	500000	0.024822	0.039704	0.03596	0.001866	0.00616
chr5	4000000	102345420	500000	0.056898	0.024758	0.010386	0.006318	0.006772
chr5	4500000	102845420	500000	0.024528	0.02528	0.01707	0.003088	0.005702
chr5	5000000	103345420	500000	0.02037	0.010796	0.001782	0.004682	0.001266
chr5	5500000	103845420	500000	0.017912	0.0165	0.000696	0.003468	0.004904
chr5	6000000	104345420	500000	0.01307	0.009926	0.001108	0.002406	0.00279
chr5	6500000	104845420	500000	0.02275	0.02591	0.017568	0.001706	0.002494
chr5	7000000	105345420	500000	0.019984	0.005714	0.001288	0.003302	0.003326
chr5	7500000	105845420	500000	0.01127	0.00868	0.001574	0.001274	0.004152
chr5	8000000	106345420	500000	0.012108	0.005636	0.001294	0.002154	0.003616
chr5	8500000	106845420	500000	0.023862	0.006596	0.001548	0.001866	0.002898
chr5	9000000	107345420	500000	0.022252	0.014136	0.002236	0.00244	0.005534
chr5	9500000	107845420	500000	0.02595	0.00712	0.002454	0.003518	0.00615
chr5	10000000	108345420	500000	0.024258	0.00541	0.001776	0.002044	0.004124
chr5	10500000	108845420	500000	0.013524	0.017372	0.000862	0.002338	0.003916
chr5	11000000	109345420	500000	0.017874	0.008952	0.000992	0.003184	0.004642
chr5	11500000	109845420	500000	0.022418	0.008084	0.002858	0.004002	0.004968
chr5	12000000	110345420	500000	0.027414	0.022772	0.009182	0.002268	0.004598
chr5	12500000	110845420	500000	0.024456	0.004562	0.00307	0.003662	0.002866
chr5	13000000	111345420	500000	0.027696	0.013248	0.001566	0.00265	0.001708
chr5	13500000	111845420	500000	0.019818	0.00588	0.001412	0.002084	0.00399
chr5	14000000	112345420	500000	0.025392	0.00528	0.002064	0.002332	0.000968
chr5	14500000	112845420	500000	0.019654	0.00722	0.004984	0.004468	0.003624
chr5	15000000	113345420	500000	0.020446	0.011414	0.002106	0.002928	0.002642
chr5	15500000	113845420	500000	0.032524	0.002876	0.002784	0.00457	0.001034
chr5	16000000	114345420	500000	0.034892	0.004006	0.00172	0.00368	0.003284
chr5	16500000	114845420	500000	0.025128	0.010718	0.002694	0.002382	0.00136
chr5	17000000	115345420	500000	0.041006	0.005852	0.01061	0.005986	0.002064
chr5	17500000	115845420	500000	0.015174	0.028576	0.022924	0.00146	0.001562
chr5	18000000	116345420	500000	0.026	0.00561	0.001076	0.00236	0.004636
chr5	18500000	116845420	500000	0.050016	0.005356	0.002972	0.003538	0.002568
chr5	19000000	117345420	500000	0.044954	0.003316	0.002916	0.00507	0.004334
chr5	19500000	117845420	500000	0.04762	0.010982	0.00239	0.004092	0.001932
chr5	20000000	118345420	500000	0.041432	0.003634	0.004042	0.004908	0.00155
chr5	20500000	118845420	500000	0.043066	0.005782	0.002594	0.00546	0.002728
chr5	21000000	119345420	500000	0.029624	0.003104	0.001306	0.004086	0.002154
chr5	21500000	119845420	500000	0.037708	0.003918	0.001506	0.004812	0.001814
chr5	22000000	120345420	500000	0.05212	0.023764	0.002754	0.007138	0.001564
chr5	22500000	120845420	500000	0.066572	0.012374	0.008502	0.007616	0.001752
chr5	23000000	121345420	444672	0.0617196495394358	0.0269681922855498	0.0148986219055843	0.00417611183074266	0.000508239781232009
chr6	0	121790092	500000	0.014882	0.13913	0.079936	0.003088	0.003472
chr6	500000	122290092	500000	0.01293	0.215196	0.066724	0.002112	0.005498
chr6	1000000	122790092	500000	0.022398	0.055974	0.021586	0.001556	0.010168
chr6	1500000	123290092	500000	0.018632	0.046224	0.014474	0.0015	0.009752
chr6	2000000	123790092	500000	0.020432	0.061548	0.012776	0.002484	0.009664
chr6	2500000	124290092	500000	0.017276	0.042736	0.064842	0.002294	0.00635
chr6	3000000	124790092	500000	0.015998	0.056406	0.036714	0.001502	0.003848
chr6	3500000	125290092	500000	0.022554	0.014366	0.008122	0.001072	0.003514
chr6	4000000	125790092	500000	0.031726	0.01603	0.002398	0.004408	0.002784
chr6	4500000	126290092	500000	0.0371	0.014594	0.003072	0.003236	0.006042
chr6	5000000	126790092	500000	0.02339	0.023592	0.00974	0.003004	0.009206
chr6	5500000	127290092	500000	0.02131	0.014238	0.001776	0.001736	0.004164
chr6	6000000	127790092	500000	0.023636	0.016754	0.003418	0.002506	0.0078
chr6	6500000	128290092	500000	0.016408	0.027602	0.004686	0.002432	0.00595
chr6	7000000	128790092	500000	0.02517	0.013992	0.007606	0.001446	0.00458
chr6	7500000	129290092	500000	0.01918	0.008934	0.002236	0.001464	0.00585
chr6	8000000	129790092	500000	0.022992	0.009454	0.002116	0.002352	0.005374
chr6	8500000	130290092	500000	0.017582	0.013104	0.003838	0.001778	0.00626
chr6	9000000	130790092	500000	0.020176	0.009856	0.006938	0.001246	0.005062
chr6	9500000	131290092	500000	0.017194	0.013354	0.001846	0.001748	0.001394
chr6	10000000	131790092	500000	0.023818	0.006386	0.003598	0.004552	0.00375
chr6	10500000	132290092	500000	0.022832	0.012864	0.002308	0.003812	0.00189
chr6	11000000	132790092	500000	0.021654	0.005706	0.002238	0.003086	0.005514
chr6	11500000	133290092	500000	0.019	0.007138	0.003082	0.00141	0.00518
chr6	12000000	133790092	500000	0.029086	0.009244	0.003392	0.002398	0.004932
chr6	12500000	134290092	500000	0.027572	0.01202	0.002042	0.002452	0.004998
chr6	13000000	134790092	500000	0.021532	0.008678	0.003732	0.003262	0.002338
chr6	13500000	135290092	500000	0.023676	0.015922	0.003688	0.004376	0.003456
chr6	14000000	135790092	500000	0.0622	0.007368	0.00526	0.009096	0.005172
chr6	14500000	136290092	500000	0.04314	0.01003	0.00231	0.006282	0.00415
chr6	15000000	136790092	500000	0.033054	0.01053	0.002912	0.003674	0.002868
chr6	15500000	137290092	500000	0.036478	0.014852	0.008072	0.003492	0.004026
chr6	16000000	137790092	500000	0.026402	0.009508	0.002804	0.003336	0.007062
chr6	16500000	138290092	500000	0.018164	0.007372	0.0015	0.003134	0.003934
chr6	17000000	138790092	500000	0.042064	0.009714	0.005138	0.004208	0.004118
chr6	17500000	139290092	500000	0.019366	0.01508	0.002578	0.002576	0.001594
chr6	18000000	139790092	500000	0.019722	0.002834	0.000216	0.001392	0.003238
chr6	18500000	140290092	500000	0.02582	0.005176	0.002504	0.002472	0.002154
chr6	19000000	140790092	500000	0.017736	0.006256	0.001306	0.00163	0.00464
chr6	19500000	141290092	500000	0.018792	0.00776	0.001366	0.00072	0.004026
chr6	20000000	141790092	500000	0.01539	0.003728	0.001338	0.00276	0.002298
chr6	20500000	142290092	500000	0.022308	0.009724	0.002442	0.003082	0.006564
chr6	21000000	142790092	500000	0.024402	0.006628	0.002108	0.003156	0.00467
chr6	21500000	143290092	500000	0.024974	0.004948	0.002124	0.003374	0.003536
chr6	22000000	143790092	500000	0.026146	0.006438	0.00265	0.00398	0.004368
chr6	22500000	144290092	500000	0.018212	0.00914	0.002352	0.001916	0.00425
chr6	23000000	144790092	500000	0.018298	0.009192	0.001782	0.003002	0.00843
chr6	23500000	145290092	500000	0.015676	0.009516	0.000874	0.002658	0.00274
chr6	24000000	145790092	500000	0.023102	0.005292	0.002448	0.003174	0.003528
chr6	24500000	146290092	500000	0.029902	0.007102	0.002792	0.003044	0.002864
chr6	25000000	146790092	500000	0.029738	0.006106	0.002054	0.00252	0.0052
chr6	25500000	147290092	500000	0.027264	0.008304	0.002186	0.00284	0.003736
chr6	26000000	147790092	500000	0.026692	0.013584	0.004228	0.001858	0.003432
chr6	26500000	148290092	500000	0.020588	0.003748	0.00188	0.003368	0.002358
chr6	27000000	148790092	500000	0.027436	0.008036	0.00129	0.001472	0.002864
chr6	27500000	149290092	500000	0.020534	0.008898	0.002544	0.002938	0.003512
chr6	28000000	149790092	500000	0.020618	0.01547	0.001746	0.000808	0.004996
chr6	28500000	150290092	500000	0.024274	0.0131	0.001236	0.001926	0.004606
chr6	29000000	150790092	500000	0.033374	0.012012	0.00117	0.003984	0.002396
chr6	29500000	151290092	500000	0.035062	0.047224	0.002854	0.003456	0.005232
chr6	30000000	151790092	500000	0.039836	0.010142	0.002072	0.003584	0.00288
chr6	30500000	152290092	500000	0.040412	0.02508	0.010904	0.001878	0.005104
chr6	31000000	152790092	500000	0.065394	0.02531	0.004724	0.003902	0.00179
chr6	31500000	153290092	500000	0.073748	0.01036	0.006794	0.011738	0.000448
chr6	32000000	153790092	500000	0.062632	0.014228	0.012936	0.006666	0.000882
chr6	32500000	154290092	386224	0.0741305563610754	0.0500538547578607	0.00994759517792783	0.0139452752806661	0.00308111355068561
chr7	0	154676316	500000	0.068294	0.035896	0.012626	0.009164	0.001104
chr7	500000	155176316	500000	0.090994	0.008628	0.014624	0.010732	0.00055
chr7	1000000	155676316	500000	0.053492	0.006696	0.000858	0.003864	0.000196
chr7	1500000	156176316	500000	0.04055	0.012798	0.002384	0.006374	0.001436
chr7	2000000	156676316	500000	0.03234	0.010602	0.010378	0.004216	0.001268
chr7	2500000	157176316	500000	0.030396	0.019812	0.002578	0.005422	0.002282
chr7	3000000	157676316	500000	0.027664	0.007486	0.002006	0.0017	0.00338
chr7	3500000	158176316	500000	0.025916	0.006756	0.001332	0.00411	0.001816
chr7	4000000	158676316	500000	0.0204	0.00327	0.026358	0.003124	0.001772
chr7	4500000	159176316	500000	0.027512	0.003556	0.001066	0.003332	0.002738
chr7	5000000	159676316	500000	0.026598	0.0032	0.001604	0.002712	0.002976
chr7	5500000	160176316	500000	0.039326	0.00645	0.005552	0.004546	0.001572
chr7	6000000	160676316	500000	0.055036	0.006306	0.00323	0.00682	0.002636
chr7	6500000	161176316	500000	0.026654	0.013862	0.005746	0.002608	0.002942
chr7	7000000	161676316	500000	0.03109	0.004902	0.005176	0.005592	0.002132
chr7	7500000	162176316	500000	0.026274	0.004306	0.001092	0.00412	0.006486
chr7	8000000	162676316	500000	0.03641	0.006018	0.0024	0.005884	0.005458
chr7	8500000	163176316	500000	0.028204	0.014006	0.003746	0.003922	0.004902
chr7	9000000	163676316	500000	0.01559	0.003192	0.007126	0.001296	0.001868
chr7	9500000	164176316	500000	0.018284	0.004804	0.00646	0.002328	0.0036
chr7	10000000	164676316	500000	0.036418	0.00536	0.004528	0.003872	0.003162
chr7	10500000	165176316	500000	0.026514	0.006564	0.00162	0.003332	0.003332
chr7	11000000	165676316	500000	0.018328	0.006868	0.001934	0.001562	0.006514
chr7	11500000	166176316	500000	0.0284	0.002916	0.001502	0.003754	0.000848
chr7	12000000	166676316	500000	0.030714	0.009662	0.00207	0.00457	0.00367
chr7	12500000	167176316	500000	0.023992	0.007888	0.003124	0.002856	0.004614
chr7	13000000	167676316	500000	0.016296	0.013348	0.002432	0.001688	0.003296
chr7	13500000	168176316	500000	0.02311	0.011908	0.002234	0.002616	0.003672
chr7	14000000	168676316	500000	0.023418	0.008674	0.002058	0.002198	0.003292
chr7	14500000	169176316	500000	0.017816	0.004818	0.001572	0.00165	0.004694
chr7	15000000	169676316	500000	0.020954	0.007886	0.002336	0.002808	0.004906
chr7	15500000	170176316	500000	0.025268	0.015962	0.002176	0.001628	0.003868
chr7	16000000	170676316	500000	0.032124	0.011658	0.002224	0.00612	0.00159
chr7	16500000	171176316	500000	0.017954	0.008952	0.001004	0.002108	0.004978
chr7	17000000	171676316	500000	0.026346	0.006778	0.001798	0.003014	0.00283
chr7	17500000	172176316	500000	0.025356	0.004894	0.00127	0.00273	0.00375
chr7	18000000	172676316	500000	0.019576	0.082598	0.018318	0.00129	0.00127
chr7	18500000	173176316	500000	0.03481	0.013656	0.002322	0.004916	0.008332
chr7	19000000	173676316	500000	0.02617	0.012636	0.017358	0.001134	0.00567
chr7	19500000	174176316	500000	0.011218	0.01547	0.012646	0.001202	0.003094
chr7	20000000	174676316	500000	0.014524	0.031748	0.012226	0.001712	0.007372
chr7	20500000	175176316	500000	0.022842	0.028558	0.002186	0.002224	0.008022
chr7	21000000	175676316	500000	0.025168	0.025462	0.001202	0.002152	0.004198
chr7	21500000	176176316	500000	0.015968	0.01487	0.004794	0.002008	0.007334
chr7	22000000	176676316	500000	0.015746	0.0191	0.006732	0.001586	0.006082
chr7	22500000	177176316	500000	0.020902	0.016222	0.003862	0.001248	0.00398
chr7	23000000	177676316	500000	0.025934	0.038474	0.004702	0.00271	0.004264
chr7	23500000	178176316	500000	0.017216	0.040784	0.032842	0.001466	0.003632
chr7	24000000	178676316	500000	0.014368	0.044614	0.042876	0.001266	0.004196
chr7	24500000	179176316	500000	0.01251	0.064682	0.00549	0.000976	0.00852
chr7	25000000	179676316	500000	0.021108	0.03051	0.009598	0.00205	0.007446
chr7	25500000	180176316	500000	0.014084	0.133184	0.022346	0.00226	0.002922
chr7	26000000	180676316	500000	0.023684	0.082196	0.023068	0.002842	0.012784
chr7	26500000	181176316	500000	0.01632	0.133752	0.029278	0.002364	0.008872
chr7	27000000	181676316	191889	0.0139403509320493	0.137892218939074	0.0368546399220383	0.00216270864927119	0.0116838380522073
chr8	0	181868205	500000	0.014428	0.171898	0.041914	0.001962	0.006234
chr8	500000	182368205	500000	0.022914	0.0705	0.016128	0.003374	0.008638
chr8	1000000	182868205	500000	0.022246	0.027946	0.002716	0.001798	0.014002
chr8	1500000	183368205	500000	0.018218	0.032194	0.001564	0.002012	0.008572
chr8	2000000	183868205	500000	0.015276	0.024368	0.005682	0.002644	0.01327
chr8	2500000	184368205	500000	0.016114	0.016508	0.00616	0.002288	0.010364
chr8	3000000	184868205	500000	0.01658	0.014514	0.011532	0.001902	0.006006
chr8	3500000	185368205	500000	0.015594	0.012226	0.001232	0.001942	0.00411
chr8	4000000	185868205	500000	0.028102	0.015248	0.004722	0.002738	0.00645
chr8	4500000	186368205	500000	0.02141	0.01097	0.001348	0.003716	0.0074
chr8	5000000	186868205	500000	0.01765	0.00672	0.002254	0.003218	0.003412
chr8	5500000	187368205	500000	0.019468	0.010726	0.001742	0.002114	0.005048
chr8	6000000	187868205	500000	0.042298	0.009224	0.002372	0.005372	0.0057
chr8	6500000	188368205	500000	0.037336	0.007258	0.001454	0.002668	0.00304
chr8	7000000	188868205	500000	0.022744	0.005066	0.00197	0.004354	0.003524
chr8	7500000	189368205	500000	0.029276	0.005088	0.002472	0.003904	0.003142
chr8	8000000	189868205	500000	0.019258	0.00767	0.007354	0.003316	0.00477
chr8	8500000	190368205	500000	0.036872	0.003894	0.001924	0.00466	0.002606
chr8	9000000	190868205	500000	0.021012	0.004614	0.002888	0.002088	0.002676
chr8	9500000	191368205	500000	0.028236	0.004132	0.001754	0.004388	0.002976
chr8	10000000	191868205	500000	0.025802	0.005108	0.001636	0.002954	0.004452
chr8	10500000	192368205	500000	0.05461	0.004004	0.002772	0.0069	0.002712
chr8	11000000	192868205	500000	0.042018	0.006326	0.00187	0.00389	0.003428
chr8	11500000	193368205	500000	0.035384	0.002884	0.002508	0.00641	0.002838
chr8	12000000	193868205	500000	0.025676	0.004762	0.001898	0.002024	0.00321
chr8	12500000	194368205	500000	0.031646	0.00316	0.001756	0.001412	0.00218
chr8	13000000	194868205	500000	0.031022	0.004602	0.002944	0.002484	0.00191
chr8	13500000	195368205	500000	0.032994	0.003636	0.002102	0.004264	0.001954
chr8	14000000	195868205	500000	0.019434	0.004506	0.002046	0.004024	0.001774
chr8	14500000	196368205	500000	0.025298	0.002164	0.001598	0.002382	0.001882
chr8	15000000	196868205	500000	0.026156	0.002586	0.001892	0.00234	0.002214
chr8	15500000	197368205	500000	0.047748	0.004304	0.002572	0.008434	0.001478
chr8	16000000	197868205	500000	0.048842	0.00224	0.001886	0.007692	0.001574
chr8	16500000	198368205	500000	0.06504	0.002782	0.001776	0.009252	0.000314
chr8	17000000	198868205	500000	0.09112	0.004972	0.00446	0.00723	0.001488
chr8	17500000	199368205	500000	0.06937	0.007748	0.003716	0.006242	8.8e-05
chr8	18000000	199868205	110037	0.0748111998691349	0.0558266764815471	0.000990575897198215	0.00516190008815217	0.00560720484927797
chr9	0	199978242	500000	0.017748	0.018374	0.005414	0.001324	0.001074
chr9	500000	200478242	500000	0.014386	0.00712	0.00383	0.001952	0.00337
chr9	1000000	200978242	500000	0.021796	0.00371	0.00163	0.001812	0.003638
chr9	1500000	201478242	500000	0.02547	0.017176	0.0026	0.002966	0.00872
chr9	2000000	201978242	500000	0.012106	0.020758	0.008696	0.002248	0.010358
chr9	2500000	202478242	500000	0.024554	0.00278	0.002104	0.00476	0.004262
chr9	3000000	202978242	500000	0.020732	0.00387	0.001584	0.003336	0.001898
chr9	3500000	203478242	500000	0.035086	0.019586	0.002426	0.006538	0.00133
chr9	4000000	203978242	500000	0.016602	0.00489	0.001588	0.001764	0.002392
chr9	4500000	204478242	500000	0.020232	0.006778	0.006536	0.00201	0.003848
chr9	5000000	204978242	500000	0.033418	0.004168	0.005094	0.003594	0.001684
chr9	5500000	205478242	500000	0.043456	0.003648	0.001904	0.005616	0.000952
chr9	6000000	205978242	500000	0.033156	0.003996	0.005044	0.003252	0.000668
chr9	6500000	206478242	500000	0.028196	0.00864	0.00105	0.003398	0.00176
chr9	7000000	206978242	500000	0.034762	0.00497	0.00594	0.004716	0.0012
chr9	7500000	207478242	500000	0.030108	0.004424	0.00255	0.00339	0.000388
chr9	8000000	207978242	500000	0.0296	0.002722	0.001362	0.004858	0.00087
chr9	8500000	208478242	500000	0.031564	0.006878	0.001572	0.002986	0.001504
chr9	9000000	208978242	500000	0.037846	0.003952	0.001882	0.00576	0.000674
chr9	9500000	209478242	500000	0.035568	0.002578	0.001978	0.007516	0.001098
chr9	10000000	209978242	500000	0.044988	0.001494	0.001536	0.005418	0.0004
chr9	10500000	210478242	500000	0.065774	0.00403	0.007284	0.005788	0.000162
chr9	11000000	210978242	352180	0.058444545402919	0.0201118746095746	0.0146544380714407	0.01125844738486	0
chr10	0	211330422	500000	0.012862	0.160372	0.059512	0.001672	0.006464
chr10	500000	211830422	500000	0.024016	0.091484	0.046556	0.00208	0.00637
chr10	1000000	212330422	500000	0.017168	0.037792	0.001258	0.00451	0.005408
chr10	1500000	212830422	500000	0.017234	0.04913	0.014138	0.000874	0.010064
chr10	2000000	213330422	500000	0.02528	0.007774	0.00202	0.00312	0.005968
chr10	2500000	213830422	500000	0.030904	0.022986	0.011232	0.003616	0.008836
chr10	3000000	214330422	500000	0.015188	0.015336	0.008012	0.00148	0.006668
chr10	3500000	214830422	500000	0.018164	0.016234	0.024276	0.001878	0.00298
chr10	4000000	215330422	500000	0.030566	0.015814	0.00215	0.003824	0.00424
chr10	4500000	215830422	500000	0.033138	0.010434	0.002314	0.004152	0.004262
chr10	5000000	216330422	500000	0.027014	0.029868	0.010578	0.004772	0.00875
chr10	5500000	216830422	500000	0.018634	0.022852	0.011952	0.002842	0.005042
chr10	6000000	217330422	500000	0.01614	0.025268	0.003566	0.001084	0.00492
chr10	6500000	217830422	500000	0.01785	0.022208	0.004774	0.002038	0.007458
chr10	7000000	218330422	500000	0.015534	0.025862	0.003296	0.002536	0.00656
chr10	7500000	218830422	500000	0.0261	0.025116	0.004704	0.002954	0.00928
chr10	8000000	219330422	500000	0.01943	0.026556	0.002698	0.00182	0.007172
chr10	8500000	219830422	500000	0.026828	0.015416	0.011266	0.002194	0.006818
chr10	9000000	220330422	500000	0.019228	0.010058	0.002902	0.002252	0.002928
chr10	9500000	220830422	500000	0.031286	0.014616	0.00958	0.004674	0.002826
chr10	10000000	221330422	500000	0.02714	0.004946	0.001782	0.003928	0.00448
chr10	10500000	221830422	500000	0.03529	0.005004	0.003038	0.006378	0.003134
chr10	11000000	222330422	500000	0.037338	0.00464	0.00219	0.004084	0.003492
chr10	11500000	222830422	500000	0.02865	0.004362	0.00431	0.00291	0.00636
chr10	12000000	223330422	500000	0.028558	0.004808	0.00462	0.004282	0.004694
chr10	12500000	223830422	500000	0.02022	0.010784	0.00061	0.003788	0.006188
chr10	13000000	224330422	500000	0.022232	0.012776	0.010284	0.001876	0.004754
chr10	13500000	224830422	500000	0.032476	0.006376	0.003306	0.002202	0.002942
chr10	14000000	225330422	500000	0.02118	0.004236	0.001926	0.00169	0.004602
chr10	14500000	225830422	500000	0.018644	0.008944	0.003096	0.002964	0.001818
chr10	15000000	226330422	500000	0.03132	0.007598	0.002378	0.003868	0.004698
chr10	15500000	226830422	500000	0.035492	0.008182	0.003346	0.004854	0.00346
chr10	16000000	227330422	500000	0.041326	0.006348	0.0021	0.006094	0.003316
chr10	16500000	227830422	500000	0.03329	0.006844	0.00336	0.006514	0.003226
chr10	17000000	228330422	500000	0.031124	0.00498	0.001346	0.006098	0.002644
chr10	17500000	228830422	500000	0.029708	0.00793	0.002912	0.004766	0.00461
chr10	18000000	229330422	500000	0.028544	0.005328	0.001582	0.004364	0.002076
chr10	18500000	229830422	500000	0.045708	0.003152	0.003556	0.0057	0.00279
chr10	19000000	230330422	500000	0.029794	0.006146	0.00251	0.003472	0.001576
chr10	19500000	230830422	500000	0.032984	0.008174	0.003682	0.006612	0.003114
chr10	20000000	231330422	500000	0.015304	0.006562	0.000888	0.001228	0.004368
chr10	20500000	231830422	500000	0.031032	0.006544	0.002364	0.004966	0.004078
chr10	21000000	232330422	500000	0.017024	0.013512	0.001136	0.001318	0.002056
chr10	21500000	232830422	500000	0.020958	0.00525	0.002856	0.002994	0.004668
chr10	22000000	233330422	500000	0.029212	0.01034	0.001726	0.001636	0.006128
chr10	22500000	233830422	500000	0.024636	0.006124	0.004612	0.00287	0.002546
chr10	23000000	234330422	500000	0.031058	0.006132	0.005746	0.00509	0.002438
chr10	23500000	234830422	500000	0.033442	0.002874	0.001948	0.003178	0.001602
chr10	24000000	235330422	500000	0.026312	0.004058	0.002096	0.005336	0.002178
chr10	24500000	235830422	500000	0.032538	0.007554	0.001436	0.005286	0.001716
chr10	25000000	236330422	500000	0.037936	0.003566	0.002228	0.003378	0.003256
chr10	25500000	236830422	500000	0.075332	0.003374	0.004168	0.006686	0.001444
chr10	26000000	237330422	500000	0.051774	0.018412	0.00923	0.004904	0.000994
chr10	26500000	237830422	500000	0.059894	0.04984	0.012578	0.00457	0.000694
chr10	27000000	238330422	180324	0.0456511612430958	0.0991160355803997	0.00516292895011202	0.0101594906945276	0.00474701093587099
chr11	0	238510746	500000	0.015494	0.161168	0.096756	0.002702	0.006646
chr11	500000	239010746	500000	0.019268	0.083358	0.0173	0.00169	0.00956
chr11	1000000	239510746	500000	0.03229	0.05609	0.00636	0.003256	0.011308
chr11	1500000	240010746	500000	0.023884	0.043026	0.013358	0.001414	0.008938
chr11	2000000	240510746	500000	0.021888	0.036004	0.00556	0.003022	0.00732
chr11	2500000	241010746	500000	0.015046	0.035332	0.020758	0.002304	0.01031
chr11	3000000	241510746	500000	0.01766	0.024534	0.001432	0.002382	0.004538
chr11	3500000	242010746	500000	0.01782	0.037194	0.003554	0.00171	0.003744
chr11	4000000	242510746	500000	0.028524	0.021342	0.000804	0.00432	0.00591
chr11	4500000	243010746	500000	0.022028	0.036654	0.026826	0.00218	0.005164
chr11	5000000	243510746	500000	0.029498	0.026392	0.021618	0.003124	0.004496
chr11	5500000	244010746	500000	0.030946	0.02362	0.006902	0.002648	0.004274
chr11	6000000	244510746	500000	0.017554	0.01508	0.008838	0.002194	0.007366
chr11	6500000	245010746	500000	0.025986	0.01213	0.01944	0.001846	0.004812
chr11	7000000	245510746	500000	0.027436	0.010596	0.003754	0.003834	0.00591
chr11	7500000	246010746	500000	0.02112	0.009226	0.010686	0.002212	0.003956
chr11	8000000	246510746	500000	0.02996	0.006692	0.002572	0.003494	0.00545
chr11	8500000	247010746	500000	0.028052	0.012154	0.003076	0.002862	0.004184
chr11	9000000	247510746	500000	0.027096	0.0168	0.014308	0.002284	0.00286
chr11	9500000	248010746	500000	0.026692	0.01175	0.004264	0.002324	0.005684
chr11	10000000	248510746	500000	0.033858	0.060602	0.021568	0.001564	0.008716
chr11	10500000	249010746	500000	0.02682	0.01377	0.002362	0.003224	0.00341
chr11	11000000	249510746	500000	0.024688	0.011424	0.001648	0.002688	0.005014
chr11	11500000	250010746	500000	0.029934	0.010908	0.000832	0.004204	0.00252
chr11	12000000	250510746	500000	0.025834	0.012218	0.008784	0.002612	0.004774
chr11	12500000	251010746	500000	0.019484	0.045382	0.002496	0.001572	0.004696
chr11	13000000	251510746	500000	0.02139	0.006714	0.00175	0.003924	0.004194
chr11	13500000	252010746	500000	0.028298	0.01468	0.00133	0.002328	0.003024
chr11	14000000	252510746	500000	0.02802	0.008284	0.013358	0.003374	0.005888
chr11	14500000	253010746	500000	0.032286	0.005558	0.001836	0.005194	0.00489
chr11	15000000	253510746	500000	0.029842	0.006688	0.012914	0.003972	0.003976
chr11	15500000	254010746	500000	0.026586	0.006412	0.002664	0.003792	0.004242
chr11	16000000	254510746	500000	0.039458	0.006542	0.008516	0.0049	0.003954
chr11	16500000	255010746	500000	0.032872	0.01125	0.003372	0.004254	0.004784
chr11	17000000	255510746	500000	0.053748	0.011216	0.003374	0.004302	0.002728
chr11	17500000	256010746	500000	0.043478	0.014826	0.003366	0.00382	0.00498
chr11	18000000	256510746	500000	0.029714	0.008856	0.011036	0.001994	0.003368
chr11	18500000	257010746	500000	0.015596	0.020204	0.001202	0.00177	0.006384
chr11	19000000	257510746	500000	0.020078	0.008416	0.014958	0.002604	0.004062
chr11	19500000	258010746	500000	0.022372	0.005528	0.002226	0.005644	0.004928
chr11	20000000	258510746	500000	0.014978	0.03062	0.00253	0.0023	0.001964
chr11	20500000	259010746	500000	0.038176	0.00293	0.002758	0.005166	0.003444
chr11	21000000	259510746	500000	0.01796	0.009578	0.00076	0.002676	0.005976
chr11	21500000	260010746	500000	0.030058	0.005478	0.001522	0.003968	0.002794
chr11	22000000	260510746	500000	0.02705	0.002698	0.002808	0.001882	0.00374
chr11	22500000	261010746	500000	0.031486	0.00451	0.003204	0.002946	0.005962
chr11	23000000	261510746	500000	0.029864	0.008442	0.002366	0.003634	0.003536
chr11	23500000	262010746	500000	0.012922	0.005792	0.001396	0.001898	0.004456
chr11	24000000	262510746	500000	0.039378	0.007558	0.002798	0.002716	0.005584
chr11	24500000	263010746	500000	0.039704	0.00429	0.002362	0.003976	0.002826
chr11	25000000	263510746	500000	0.057	0.0147	0.002458	0.007368	0.005404
chr11	25500000	264010746	500000	0.043228	0.008724	0.00286	0.006378	0.001524
chr11	26000000	264510746	500000	0.039976	0.007208	0.002422	0.004958	0.001806
chr11	26500000	265010746	500000	0.045206	0.006666	0.002268	0.004594	0.002648
chr11	27000000	265510746	500000	0.022424	0.026532	0.01989	0.003362	0.0023
chr11	27500000	266010746	500000	0.038816	0.011274	0.01143	0.006688	0.00174
chr11	28000000	266510746	500000	0.040982	0.006554	0.022846	0.004296	0.001792
chr11	28500000	267010746	500000	0.046818	0.047798	0.001868	0.005048	0.000572
chr11	29000000	267510746	500000	0.03304	0.058734	0.02562	0.007216	0.001618
chr11	29500000	268010746	402505	0.0530875392852263	0.0227574812735246	0.0135352355871356	0.00672538229338766	0.000616141414392368
chr12	0	268413251	500000	0.012982	0.12127	0.073382	0.001374	0.007834
chr12	500000	268913251	500000	0.015042	0.12895	0.037258	0.002014	0.009562
chr12	1000000	269413251	500000	0.019568	0.053662	0.009842	0.003084	0.005362
chr12	1500000	269913251	500000	0.016692	0.024222	0.011368	0.001398	0.009858
chr12	2000000	270413251	500000	0.01455	0.02176	0.002228	0.001848	0.00745
chr12	2500000	270913251	500000	0.02752	0.012728	0.025292	0.003216	0.004278
chr12	3000000	271413251	500000	0.019258	0.015316	0.000722	0.001826	0.004604
chr12	3500000	271913251	500000	0.028154	0.020812	0.001738	0.004814	0.003566
chr12	4000000	272413251	500000	0.02948	0.015964	0.011866	0.002962	0.003764
chr12	4500000	272913251	500000	0.018492	0.008988	0.001412	0.00221	0.00493
chr12	5000000	273413251	500000	0.021266	0.00443	0.00248	0.003056	0.007244
chr12	5500000	273913251	500000	0.035358	0.007466	0.002758	0.00512	0.004262
chr12	6000000	274413251	500000	0.026842	0.013412	0.002274	0.019762	0.004162
chr12	6500000	274913251	500000	0.019742	0.008618	0.002124	0.00175	0.004
chr12	7000000	275413251	500000	0.023032	0.020902	0.001164	0.001038	0.002612
chr12	7500000	275913251	500000	0.025762	0.013196	0.00816	0.003214	0.005288
chr12	8000000	276413251	500000	0.023814	0.008988	0.00242	0.004846	0.002986
chr12	8500000	276913251	500000	0.027084	0.00373	0.0027	0.003884	0.00322
chr12	9000000	277413251	500000	0.027128	0.007316	0.002198	0.003628	0.004886
chr12	9500000	277913251	500000	0.06897	0.014128	0.002126	0.00841	0.004764
chr12	10000000	278413251	500000	0.019572	0.003664	0.001586	0.003426	0.004474
chr12	10500000	278913251	500000	0.016846	0.00432	0.001176	0.001508	0.00489
chr12	11000000	279413251	500000	0.01535	0.011786	0.009576	0.000912	0.004206
chr12	11500000	279913251	500000	0.017862	0.003228	0.000594	0.001992	0.007272
chr12	12000000	280413251	500000	0.017398	0.003166	0.000998	0.002374	0.002168
chr12	12500000	280913251	500000	0.017334	0.010014	0.00237	0.002254	0.003586
chr12	13000000	281413251	500000	0.017992	0.009752	0.001436	0.00356	0.003748
chr12	13500000	281913251	500000	0.015914	0.006356	0.001354	0.0025	0.00421
chr12	14000000	282413251	500000	0.025266	0.004188	0.001534	0.002774	0.003334
chr12	14500000	282913251	500000	0.033394	0.008854	0.003754	0.002324	0.003996
chr12	15000000	283413251	500000	0.01766	0.008368	0.002666	0.001718	0.003934
chr12	15500000	283913251	500000	0.02472	0.007398	0.002928	0.00267	0.00513
chr12	16000000	284413251	500000	0.029244	0.009684	0.002724	0.003044	0.006856
chr12	16500000	284913251	500000	0.032198	0.009668	0.002154	0.002812	0.005188
chr12	17000000	285413251	500000	0.02001	0.017288	0.000746	0.001734	0.003198
chr12	17500000	285913251	500000	0.018956	0.01111	0.00154	0.001084	0.006326
chr12	18000000	286413251	500000	0.016108	0.010702	0.001632	0.001702	0.007154
chr12	18500000	286913251	500000	0.023182	0.007176	0.001684	0.00296	0.004732
chr12	19000000	287413251	500000	0.054444	0.011998	0.002684	0.004984	0.005156
chr12	19500000	287913251	500000	0.023048	0.026832	0.005154	0.001998	0.004276
chr12	20000000	288413251	500000	0.027462	0.008262	0.009566	0.001314	0.00254
chr12	20500000	288913251	500000	0.01521	0.02177	0.008914	0.002606	0.004104
chr12	21000000	289413251	500000	0.02324	0.007072	0.00186	0.00144	0.004596
chr12	21500000	289913251	500000	0.020972	0.008282	0.001868	0.001476	0.005348
chr12	22000000	290413251	500000	0.029002	0.006878	0.002516	0.001626	0.002498
chr12	22500000	290913251	500000	0.028244	0.007076	0.002288	0.00225	0.003752
chr12	23000000	291413251	500000	0.034174	0.00553	0.001866	0.005408	0.001218
chr12	23500000	291913251	500000	0.038908	0.010552	0.004022	0.002962	0.002438
chr12	24000000	292413251	500000	0.055456	0.007076	0.003252	0.007358	0.001632
chr12	24500000	292913251	500000	0.060344	0.011826	0.003664	0.004168	0.001066
chr12	25000000	293413251	500000	0.074094	0.011428	0.004828	0.005278	0.000548
chr12	25500000	293913251	416813	0.0278374234968679	0.0327125113660083	0.0244114267069405	0.0232670286195488	0.0015450573758496
chr13	0	294330064	500000	0.012642	0.117948	0.07468	0.001658	0.008306
chr13	500000	294830064	500000	0.014344	0.132972	0.041608	0.00175	0.011532
chr13	1000000	295330064	500000	0.019226	0.045094	0.00999	0.001436	0.008022
chr13	1500000	295830064	500000	0.024614	0.02797	0.003876	0.00191	0.011324
chr13	2000000	296330064	500000	0.022314	0.024792	0.010826	0.001752	0.00764
chr13	2500000	296830064	500000	0.02314	0.017608	0.004786	0.002008	0.0064
chr13	3000000	297330064	500000	0.021962	0.008934	0.001024	0.00143	0.005816
chr13	3500000	297830064	500000	0.024882	0.016768	0.002296	0.002926	0.006106
chr13	4000000	298330064	500000	0.022852	0.007386	0.001784	0.002806	0.006
chr13	4500000	298830064	500000	0.025548	0.01549	0.001492	0.002716	0.004122
chr13	5000000	299330064	500000	0.014862	0.009342	0.001434	0.00239	0.006208
chr13	5500000	299830064	500000	0.015106	0.012576	0.00479	0.002248	0.005886
chr13	6000000	300330064	500000	0.013818	0.007512	0.003826	0.002558	0.006122
chr13	6500000	300830064	500000	0.015598	0.012554	0.001772	0.001398	0.007606
chr13	7000000	301330064	500000	0.024914	0.009354	0.002696	0.002462	0.005128
chr13	7500000	301830064	500000	0.018814	0.004674	0.00214	0.002	0.002676
chr13	8000000	302330064	500000	0.021404	0.008804	0.003418	0.002248	0.003498
chr13	8500000	302830064	500000	0.019244	0.006574	0.001596	0.002094	0.003208
chr13	9000000	303330064	500000	0.027798	0.005278	0.00263	0.003246	0.003078
chr13	9500000	303830064	500000	0.02536	0.008364	0.002854	0.002852	0.006312
chr13	10000000	304330064	500000	0.013516	0.010456	0.003324	0.001834	0.006362
chr13	10500000	304830064	500000	0.02407	0.005912	0.00337	0.003042	0.004084
chr13	11000000	305330064	500000	0.033278	0.00352	0.001556	0.005192	0.002488
chr13	11500000	305830064	500000	0.021036	0.003082	0.001394	0.001926	0.006838
chr13	12000000	306330064	500000	0.024544	0.006974	0.002114	0.002362	0.003206
chr13	12500000	306830064	500000	0.021316	0.006658	0.00249	0.002332	0.004734
chr13	13000000	307330064	500000	0.024822	0.004294	0.002512	0.00283	0.005188
chr13	13500000	307830064	500000	0.041526	0.006166	0.002386	0.00371	0.003296
chr13	14000000	308330064	500000	0.030186	0.006952	0.001262	0.003932	0.00498
chr13	14500000	308830064	500000	0.020584	0.006296	0.00105	0.001968	0.00456
chr13	15000000	309330064	500000	0.020952	0.004364	0.00231	0.003262	0.00318
chr13	15500000	309830064	500000	0.036352	0.004394	0.001514	0.003714	0.00472
chr13	16000000	310330064	500000	0.04079	0.007202	0.002064	0.005684	0.005214
chr13	16500000	310830064	500000	0.033454	0.0035	0.002592	0.003536	0.004074
chr13	17000000	311330064	500000	0.023356	0.003776	0.001676	0.002024	0.003336
chr13	17500000	311830064	500000	0.0206	0.00618	0.001572	0.00389	0.002776
chr13	18000000	312330064	500000	0.020922	0.006984	0.00164	0.003812	0.002466
chr13	18500000	312830064	500000	0.02494	0.003708	0.000846	0.005144	0.000946
chr13	19000000	313330064	500000	0.037372	0.004596	0.001338	0.0029	0.002238
chr13	19500000	313830064	500000	0.089928	0.003966	0.002954	0.012418	0.00067
chr13	20000000	314330064	500000	0.04124	0.008542	0.002832	0.01344	0.000412
chr13	20500000	314830064	500000	0.06581	0.00627	0.010966	0.009658	0.000564
chr13	21000000	315330064	302264	0.0696477251674033	0.0111392689834052	0.0181827806156208	0.00503533335097795	0.000291136225286505
chr14	0	315632328	500000	0.012434	0.168676	0.055134	0.002748	0.007054
chr14	500000	316132328	500000	0.017196	0.073476	0.037228	0.002132	0.010994
chr14	1000000	316632328	500000	0.020282	0.042046	0.006792	0.001662	0.008914
chr14	1500000	317132328	500000	0.021838	0.053446	0.022262	0.00166	0.005354
chr14	2000000	317632328	500000	0.018736	0.063514	0.00851	0.001366	0.008642
chr14	2500000	318132328	500000	0.020574	0.02921	0.012904	0.00208	0.007894
chr14	3000000	318632328	500000	0.014514	0.028392	0.017032	0.002094	0.003512
chr14	3500000	319132328	500000	0.015174	0.01919	0.004272	0.00111	0.00476
chr14	4000000	319632328	500000	0.015706	0.017398	0.005878	0.001254	0.008032
chr14	4500000	320132328	500000	0.01659	0.021886	0.014834	0.00116	0.010218
chr14	5000000	320632328	500000	0.01732	0.013114	0.001722	0.001728	0.004412
chr14	5500000	321132328	500000	0.026608	0.007354	0.001952	0.001854	0.003398
chr14	6000000	321632328	500000	0.024072	0.021882	0.003038	0.00372	0.005466
chr14	6500000	322132328	500000	0.023348	0.013948	0.00211	0.003838	0.002946
chr14	7000000	322632328	500000	0.019092	0.003698	0.00158	0.002774	0.005384
chr14	7500000	323132328	500000	0.01375	0.012902	0.001238	0.00173	0.005112
chr14	8000000	323632328	500000	0.019366	0.041736	0.012828	0.00128	0.001908
chr14	8500000	324132328	500000	0.018018	0.003994	0.001302	0.00264	0.007268
chr14	9000000	324632328	500000	0.034248	0.004458	0.000762	0.003672	0.003752
chr14	9500000	325132328	500000	0.018944	0.004094	0.000894	0.002146	0.001394
chr14	10000000	325632328	500000	0.030118	0.009208	0.002566	0.002908	0.001844
chr14	10500000	326132328	500000	0.017234	0.012454	0.001446	0.002336	0.004804
chr14	11000000	326632328	500000	0.020334	0.00445	0.001374	0.003238	0.002604
chr14	11500000	327132328	500000	0.037378	0.004242	0.006936	0.003564	0.001888
chr14	12000000	327632328	500000	0.023258	0.012844	0.003484	0.003164	0.002422
chr14	12500000	328132328	500000	0.022104	0.0125	0.001158	0.001828	0.006012
chr14	13000000	328632328	500000	0.029616	0.009264	0.00307	0.004644	0.004902
chr14	13500000	329132328	500000	0.045066	0.004364	0.004692	0.009348	0.001818
chr14	14000000	329632328	500000	0.028314	0.008884	0.006992	0.002904	0.004558
chr14	14500000	330132328	500000	0.02098	0.013596	0.004528	0.004506	0.006616
chr14	15000000	330632328	500000	0.016092	0.004836	0.00215	0.001842	0.005226
chr14	15500000	331132328	500000	0.026964	0.008428	0.007314	0.006486	0.003262
chr14	16000000	331632328	500000	0.02122	0.007512	0.001542	0.003744	0.001886
chr14	16500000	332132328	500000	0.021344	0.004844	0.008548	0.003092	0.00522
chr14	17000000	332632328	500000	0.035404	0.008438	0.002984	0.003114	0.00399
chr14	17500000	333132328	500000	0.03343	0.004218	0.001802	0.004476	0.00407
chr14	18000000	333632328	500000	0.033132	0.00716	0.003098	0.005442	0.004208
chr14	18500000	334132328	500000	0.02699	0.008072	0.001706	0.002164	0.004612
chr14	19000000	334632328	500000	0.029002	0.008934	0.00291	0.00244	0.003902
chr14	19500000	335132328	500000	0.032808	0.003044	0.002418	0.001682	0.005092
chr14	20000000	335632328	500000	0.028318	0.006812	0.002672	0.003092	0.007724
chr14	20500000	336132328	500000	0.028314	0.007032	0.002662	0.00778	0.005704
chr14	21000000	336632328	500000	0.02772	0.003912	0.001602	0.002686	0.002266
chr14	21500000	337132328	500000	0.03316	0.008284	0.0024	0.003006	0.003962
chr14	22000000	337632328	500000	0.0266	0.004386	0.001538	0.002306	0.00174
chr14	22500000	338132328	500000	0.02357	0.003932	0.002658	0.003194	0.003954
chr14	23000000	338632328	500000	0.027326	0.007948	0.00197	0.00282	0.00345
chr14	23500000	339132328	500000	0.03494	0.012674	0.001368	0.004652	0.003594
chr14	24000000	339632328	500000	0.022136	0.018234	0.005946	0.002938	0.005152
chr14	24500000	340132328	500000	0.016188	0.008636	0.00133	0.001596	0.004386
chr14	25000000	340632328	500000	0.025552	0.004836	0.00181	0.002244	0.00504
chr14	25500000	341132328	500000	0.031932	0.01706	0.001292	0.011064	0.003556
chr14	26000000	341632328	500000	0.02761	0.008626	0.002792	0.002184	0.002132
chr14	26500000	342132328	500000	0.040842	0.004176	0.00179	0.004352	0.001196
chr14	27000000	342632328	500000	0.03202	0.00452	0.000958	0.00333	0.001664
chr14	27500000	343132328	500000	0.032012	0.005012	0.001952	0.004606	0.001582
chr14	28000000	343632328	500000	0.06016	0.004134	0.001706	0.009472	0.001754
chr14	28500000	344132328	459125	0.0661736999727743	0.0436830928396406	0.0122297849169616	0.00925456030492785	0.0015921589980942
chr15	0	344591453	500000	0.07938	0.02327	0.015192	0.007376	0.001208
chr15	500000	345091453	500000	0.03923	0.019032	0.026244	0.004256	0.001896
chr15	1000000	345591453	500000	0.03251	0.08723	0.001616	0.004526	0.001198
chr15	1500000	346091453	500000	0.04918	0.013534	0.01658	0.004646	0.0022
chr15	2000000	346591453	500000	0.048792	0.008756	0.005466	0.00744	0.003072
chr15	2500000	347091453	500000	0.054542	0.011142	0.004118	0.004254	0.002974
chr15	3000000	347591453	500000	0.045228	0.02087	0.004628	0.002852	0.003628
chr15	3500000	348091453	500000	0.032082	0.01252	0.002302	0.00391	0.006836
chr15	4000000	348591453	500000	0.035918	0.004616	0.00387	0.003336	0.003368
chr15	4500000	349091453	500000	0.018532	0.005912	0.00122	0.002124	0.006898
chr15	5000000	349591453	500000	0.017898	0.008176	0.002844	0.00463	0.00338
chr15	5500000	350091453	500000	0.017366	0.016008	0.003316	0.003182	0.00754
chr15	6000000	350591453	500000	0.01718	0.008082	0.001288	0.003836	0.001928
chr15	6500000	351091453	500000	0.018804	0.005164	0.001748	0.003148	0.003272
chr15	7000000	351591453	500000	0.0245	0.006246	0.001688	0.002968	0.005336
chr15	7500000	352091453	500000	0.023524	0.01137	0.002154	0.003744	0.00373
chr15	8000000	352591453	500000	0.031246	0.008178	0.001564	0.004666	0.00555
chr15	8500000	353091453	500000	0.026716	0.005514	0.002554	0.005748	0.004498
chr15	9000000	353591453	500000	0.025028	0.011592	0.000722	0.00537	0.004172
chr15	9500000	354091453	500000	0.026556	0.009876	0.00203	0.00229	0.0051
chr15	10000000	354591453	500000	0.027076	0.009832	0.00146	0.004638	0.005192
chr15	10500000	355091453	500000	0.01728	0.0119	0.003336	0.00315	0.003894
chr15	11000000	355591453	500000	0.0249	0.007302	0.001562	0.00347	0.0066
chr15	11500000	356091453	500000	0.01739	0.005406	0.00261	0.00218	0.004512
chr15	12000000	356591453	500000	0.019688	0.007266	0.000592	0.002394	0.002154
chr15	12500000	357091453	500000	0.01622	0.005408	0.001434	0.002056	0.007166
chr15	13000000	357591453	500000	0.022498	0.004748	0.00247	0.002204	0.008848
chr15	13500000	358091453	500000	0.015688	0.036332	0.0022	0.00172	0.008518
chr15	14000000	358591453	500000	0.01924	0.010224	0.001826	0.00039	0.00724
chr15	14500000	359091453	500000	0.027044	0.008106	0.001404	0.003164	0.00485
chr15	15000000	359591453	500000	0.019608	0.00872	0.002408	0.001952	0.005606
chr15	15500000	360091453	500000	0.025016	0.011242	0.00137	0.002888	0.003834
chr15	16000000	360591453	500000	0.024056	0.011988	0.002644	0.00232	0.003006
chr15	16500000	361091453	500000	0.021118	0.021284	0.003562	0.00262	0.004274
chr15	17000000	361591453	500000	0.055346	0.009042	0.005672	0.004692	0.002914
chr15	17500000	362091453	500000	0.026068	0.011304	0.00236	0.002112	0.007126
chr15	18000000	362591453	500000	0.030198	0.007408	0.00439	0.003548	0.00348
chr15	18500000	363091453	500000	0.032052	0.009402	0.00132	0.00193	0.005322
chr15	19000000	363591453	500000	0.022872	0.013578	0.001148	0.003644	0.003362
chr15	19500000	364091453	500000	0.024682	0.011748	0.005724	0.003108	0.006994
chr15	20000000	364591453	500000	0.024142	0.01346	0.02205	0.001904	0.003678
chr15	20500000	365091453	500000	0.029334	0.009556	0.002536	0.003984	0.005044
chr15	21000000	365591453	500000	0.02866	0.007292	0.007242	0.00231	0.005648
chr15	21500000	366091453	500000	0.023856	0.006304	0.001416	0.001936	0.006754
chr15	22000000	366591453	500000	0.027498	0.008754	0.005076	0.002272	0.003318
chr15	22500000	367091453	500000	0.018222	0.011568	0.008492	0.001438	0.005026
chr15	23000000	367591453	500000	0.018018	0.00929	0.000906	0.002256	0.006122
chr15	23500000	368091453	500000	0.01758	0.052704	0.005182	0.002742	0.002576
chr15	24000000	368591453	500000	0.016422	0.0195	0.001546	0.002492	0.006298
chr15	24500000	369091453	500000	0.015238	0.01195	0.002096	0.001084	0.006406
chr15	25000000	369591453	500000	0.021966	0.024406	0.00511	0.001866	0.006078
chr15	25500000	370091453	500000	0.03278	0.02626	0.00367	0.004036	0.006178
chr15	26000000	370591453	500000	0.02239	0.040148	0.014184	0.00354	0.005262
chr15	26500000	371091453	500000	0.015726	0.028882	0.002076	0.00275	0.005782
chr15	27000000	371591453	500000	0.018808	0.01784	0.009342	0.000984	0.006542
chr15	27500000	372091453	500000	0.017092	0.039622	0.008856	0.002562	0.007062
chr15	28000000	372591453	500000	0.012564	0.034598	0.00681	0.000676	0.0059
chr15	28500000	373091453	500000	0.018764	0.023062	0.007796	0.001026	0.009698
chr15	29000000	373591453	500000	0.024892	0.03511	0.01333	0.002586	0.010216
chr15	29500000	374091453	500000	0.01896	0.145832	0.049678	0.00232	0.009758
chr15	30000000	374591453	310284	0.0124982274303541	0.169161155586495	0.0558359438449936	0.00265240876100605	0.00813770610150701
chr16	0	374901737	500000	0.009442	0.07245	0.059266	0.000756	0.003088
chr16	500000	375401737	500000	0.017806	0.062702	0.002078	0.002646	0.005468
chr16	1000000	375901737	500000	0.020392	0.054478	0.005962	0.001612	0.009474
chr16	1500000	376401737	500000	0.021384	0.033112	0.003466	0.001642	0.010758
chr16	2000000	376901737	500000	0.024672	0.038872	0.012278	0.002586	0.009174
chr16	2500000	377401737	500000	0.021986	0.024918	0.00722	0.001674	0.003324
chr16	3000000	377901737	500000	0.02496	0.055338	0.01167	0.00124	0.006414
chr16	3500000	378401737	500000	0.016614	0.014934	0.003506	0.002174	0.005432
chr16	4000000	378901737	500000	0.013746	0.00245	0.000248	0.00286	0.002296
chr16	4500000	379401737	500000	0.020338	0.005356	0.001378	0.003028	0.00389
chr16	5000000	379901737	500000	0.029026	0.010996	0.004328	0.003116	0.00148
chr16	5500000	380401737	500000	0.037806	0.00602	0.001824	0.003926	0.00241
chr16	6000000	380901737	500000	0.030024	0.011356	0.00175	0.003884	0.005016
chr16	6500000	381401737	500000	0.03368	0.005924	0.011038	0.00514	0.001452
chr16	7000000	381901737	500000	0.034064	0.008858	0.006122	0.007856	0.002756
chr16	7500000	382401737	500000	0.02235	0.004572	0.001338	0.002918	0.003908
chr16	8000000	382901737	500000	0.014138	0.015992	0.001696	0.00096	0.002314
chr16	8500000	383401737	500000	0.019754	0.003256	0.0018	0.00174	0.001996
chr16	9000000	383901737	500000	0.017848	0.001938	0.001648	0.002464	0.001552
chr16	9500000	384401737	500000	0.017328	0.00193	0.001266	0.002336	0.001922
chr16	10000000	384901737	500000	0.013086	0.004896	0.0007	0.002092	0.002946
chr16	10500000	385401737	500000	0.017582	0.018224	0.049632	0.00315	0.00186
chr16	11000000	385901737	500000	0.024394	0.002894	0.00139	0.002962	0.002072
chr16	11500000	386401737	500000	0.030002	0.00306	0.0013	0.002874	0.002442
chr16	12000000	386901737	500000	0.022002	0.005354	0.001324	0.003724	0.002358
chr16	12500000	387401737	500000	0.026758	0.00297	0.002226	0.004014	0.002346
chr16	13000000	387901737	500000	0.029292	0.00302	0.000762	0.002412	0.001182
chr16	13500000	388401737	500000	0.045512	0.010362	0.003922	0.005498	0.000322
chr16	14000000	388901737	500000	0.07412	0.006868	0.00517	0.009036	0.002026
chr16	14500000	389401737	500000	0.051988	0.006296	0.003282	0.007378	0.00072
chr16	15000000	389901737	500000	0.060136	0.00195	0.003098	0.006288	0.000744
chr16	15500000	390401737	500000	0.046804	0.002374	0.002118	0.00611	0.000486
chr16	16000000	390901737	500000	0.042226	0.003474	0.00166	0.007388	0.001116
chr16	16500000	391401737	256210	0.0560868037937629	0.00277506732758284	0.00312634167284649	0.00999180359861051	0.000214667655438898
chr17	0	391657947	500000	0.066782	0.003714	0.003668	0.00527	0.001912
chr17	500000	392157947	500000	0.050624	0.003176	0.00269	0.006122	0.001986
chr17	1000000	392657947	500000	0.051622	0.007258	0.002244	0.007262	0.002058
chr17	1500000	393157947	500000	0.0494	0.014838	0.002142	0.006296	0.004952
chr17	2000000	393657947	500000	0.051296	0.00665	0.01371	0.004846	0.002028
chr17	2500000	394157947	500000	0.032102	0.007862	0.002092	0.004564	0.00359
chr17	3000000	394657947	500000	0.053042	0.005222	0.001416	0.004344	0.002958
chr17	3500000	395157947	500000	0.05072	0.004598	0.00281	0.007874	0.000832
chr17	4000000	395657947	500000	0.038106	0.003742	0.00182	0.00414	0.00255
chr17	4500000	396157947	500000	0.056266	0.004348	0.004596	0.006138	0.001556
chr17	5000000	396657947	500000	0.045086	0.004662	0.007266	0.005092	0.001028
chr17	5500000	397157947	500000	0.04478	0.006022	0.008566	0.007196	0.00383
chr17	6000000	397657947	500000	0.023274	0.005582	0.00215	0.00213	0.005888
chr17	6500000	398157947	500000	0.020746	0.007728	0.005756	0.002674	0.00395
chr17	7000000	398657947	500000	0.026674	0.003112	0.002758	0.005218	0.003342
chr17	7500000	399157947	500000	0.020726	0.005222	0.006694	0.003728	0.004282
chr17	8000000	399657947	500000	0.018924	0.00603	0.001658	0.002126	0.004076
chr17	8500000	400157947	500000	0.017302	0.007472	0.001334	0.003638	0.005304
chr17	9000000	400657947	500000	0.024062	0.004374	0.001088	0.004658	0.001246
chr17	9500000	401157947	500000	0.027074	0.012364	0.001658	0.003282	0.002466
chr17	10000000	401657947	500000	0.024672	0.00484	0.000674	0.002818	0.003466
chr17	10500000	402157947	500000	0.027156	0.003714	0.00278	0.002264	0.00436
chr17	11000000	402657947	500000	0.030198	0.006868	0.003058	0.004296	0.003332
chr17	11500000	403157947	500000	0.026786	0.004434	0.001474	0.002994	0.004184
chr17	12000000	403657947	500000	0.012408	0.00889	0.00553	0.00198	0.002274
chr17	12500000	404157947	500000	0.013118	0.013658	0.000976	0.001188	0.003978
chr17	13000000	404657947	500000	0.013702	0.005794	0.001482	0.000974	0.002172
chr17	13500000	405157947	500000	0.014876	0.007254	0.002962	0.002266	0.00514
chr17	14000000	405657947	500000	0.016694	0.011812	0.000116	0.000606	0.005628
chr17	14500000	406157947	500000	0.03838	0.004832	0.01157	0.015548	0.005836
chr17	15000000	406657947	500000	0.015202	0.00468	0.001126	0.00196	0.003834
chr17	15500000	407157947	500000	0.014516	0.007692	0.007488	0.001836	0.004394
chr17	16000000	407657947	500000	0.01573	0.0111	0.00658	0.003472	0.003222
chr17	16500000	408157947	500000	0.022996	0.011322	0.004468	0.002366	0.004694
chr17	17000000	408657947	500000	0.024514	0.001942	0.00082	0.001542	0.001742
chr17	17500000	409157947	500000	0.017104	0.00455	0.001882	0.00265	0.005416
chr17	18000000	409657947	500000	0.016646	0.006194	0.00142	0.001922	0.002694
chr17	18500000	410157947	500000	0.017902	0.011208	0.02011	0.00183	0.003726
chr17	19000000	410657947	500000	0.01732	0.01004	0.002034	0.002668	0.006552
chr17	19500000	411157947	500000	0.018138	0.013768	0.002864	0.002242	0.003206
chr17	20000000	411657947	500000	0.0235	0.009576	0.000768	0.00258	0.005958
chr17	20500000	412157947	500000	0.035712	0.01222	0.003008	0.00346	0.004652
chr17	21000000	412657947	500000	0.031344	0.01502	0.002932	0.00313	0.007116
chr17	21500000	413157947	500000	0.047374	0.015498	0.002722	0.00564	0.006798
chr17	22000000	413657947	500000	0.029038	0.015042	0.001684	0.002588	0.00611
chr17	22500000	414157947	500000	0.018002	0.020716	0.004794	0.001646	0.007246
chr17	23000000	414657947	500000	0.017006	0.018926	0.003768	0.002262	0.007032
chr17	23500000	415157947	500000	0.012428	0.040074	0.006358	0.000996	0.008302
chr17	24000000	415657947	500000	0.022368	0.03366	0.023872	0.001502	0.009904
chr17	24500000	416157947	500000	0.01948	0.096856	0.026878	0.00227	0.010578
chr17	25000000	416657947	415403	0.0171303529343794	0.095781686699422	0.068186796917692	0.00261192143532907	0.00941254637063286
chr18	0	417073350	500000	0.017382	0.05192	0.022154	0.001036	0.007518
chr18	500000	417573350	500000	0.01556	0.117714	0.0364	0.001162	0.015154
chr18	1000000	418073350	500000	0.01849	0.108422	0.04714	0.002012	0.008558
chr18	1500000	418573350	500000	0.02246	0.064536	0.021296	0.002958	0.008774
chr18	2000000	419073350	500000	0.024554	0.03482	0.002828	0.001808	0.009744
chr18	2500000	419573350	500000	0.01539	0.03951	0.031674	0.002252	0.006908
chr18	3000000	420073350	500000	0.024388	0.032486	0.00167	0.0042	0.007934
chr18	3500000	420573350	500000	0.017358	0.03385	0.005456	0.001986	0.009474
chr18	4000000	421073350	500000	0.013322	0.02612	0.025558	0.002198	0.005264
chr18	4500000	421573350	500000	0.015864	0.013356	0.005294	0.0012	0.007534
chr18	5000000	422073350	500000	0.026918	0.012708	0.003354	0.003014	0.006416
chr18	5500000	422573350	500000	0.044664	0.011868	0.003538	0.008078	0.003966
chr18	6000000	423073350	500000	0.026822	0.01612	0.003318	0.004428	0.008012
chr18	6500000	423573350	500000	0.02424	0.008814	0.002228	0.002402	0.005228
chr18	7000000	424073350	500000	0.02957	0.012324	0.00251	0.002536	0.004132
chr18	7500000	424573350	500000	0.018502	0.01328	0.006668	0.001858	0.006482
chr18	8000000	425073350	500000	0.023168	0.016698	0.002094	0.001728	0.00937
chr18	8500000	425573350	500000	0.021518	0.012256	0.001438	0.002274	0.00882
chr18	9000000	426073350	500000	0.018798	0.011892	0.001942	0.002408	0.005356
chr18	9500000	426573350	500000	0.021588	0.013276	0.001326	0.001602	0.003592
chr18	10000000	427073350	500000	0.019978	0.007684	0.002084	0.003288	0.00256
chr18	10500000	427573350	500000	0.028412	0.01698	0.00345	0.003552	0.005012
chr18	11000000	428073350	500000	0.03919	0.005566	0.002998	0.005874	0.004088
chr18	11500000	428573350	500000	0.029794	0.00556	0.001652	0.003392	0.002794
chr18	12000000	429073350	500000	0.028956	0.008382	0.002046	0.002994	0.005604
chr18	12500000	429573350	500000	0.023614	0.00841	0.003548	0.003488	0.007752
chr18	13000000	430073350	500000	0.025958	0.003368	0.002538	0.005076	0.00263
chr18	13500000	430573350	500000	0.025388	0.007278	0.002002	0.003656	0.004222
chr18	14000000	431073350	500000	0.022128	0.007724	0.00196	0.002668	0.00321
chr18	14500000	431573350	500000	0.019992	0.005058	0.000792	0.002826	0.00368
chr18	15000000	432073350	500000	0.020024	0.006036	0.000606	0.002646	0.004
chr18	15500000	432573350	500000	0.022704	0.007626	0.001498	0.002484	0.004692
chr18	16000000	433073350	500000	0.019274	0.004564	0.001908	0.002042	0.004116
chr18	16500000	433573350	500000	0.013038	0.004164	0.00113	0.002334	0.002496
chr18	17000000	434073350	500000	0.01738	0.003506	0.00145	0.002084	0.004056
chr18	17500000	434573350	500000	0.028804	0.007234	0.00222	0.002308	0.004722
chr18	18000000	435073350	500000	0.022356	0.003576	0.00144	0.002222	0.00161
chr18	18500000	435573350	500000	0.022902	0.004874	0.005308	0.003514	0.000962
chr18	19000000	436073350	500000	0.01822	0.005256	0.001848	0.00376	0.003686
chr18	19500000	436573350	500000	0.017402	0.011828	0.001576	0.001314	0.004218
chr18	20000000	437073350	500000	0.024618	0.00423	0.00158	0.002888	0.00188
chr18	20500000	437573350	500000	0.026692	0.00265	0.001946	0.00325	0.001786
chr18	21000000	438073350	500000	0.029536	0.00555	0.004316	0.003408	0.003758
chr18	21500000	438573350	500000	0.03901	0.005286	0.002076	0.007602	0.003786
chr18	22000000	439073350	500000	0.035162	0.00882	0.001286	0.003022	0.002292
chr18	22500000	439573350	500000	0.03433	0.003016	0.000776	0.003584	0.001182
chr18	23000000	440073350	500000	0.03684	0.00555	0.01115	0.00569	0.002038
chr18	23500000	440573350	500000	0.030456	0.010874	0.01026	0.003148	0.000254
chr18	24000000	441073350	500000	0.05174	0.006536	0.001708	0.002694	0.001886
chr18	24500000	441573350	500000	0.068006	0.033452	0.008686	0.01213	0.00044
chr18	25000000	442073350	326260	0.0507969104395268	0.0834487831790596	0.00263286949059033	0.00559063323729541	0.00121682094035432
chr19	0	442399610	500000	0.069758	0.036506	0.016344	0.006868	0.003532
chr19	500000	442899610	500000	0.059178	0.003878	0.006466	0.006688	0.002748
chr19	1000000	443399610	500000	0.059418	0.002396	0.003764	0.013554	0.001358
chr19	1500000	443899610	500000	0.048504	0.00539	0.009796	0.007808	0.00199
chr19	2000000	444399610	500000	0.067232	0.005626	0.00373	0.006444	0.002536
chr19	2500000	444899610	500000	0.041526	0.019858	0.011908	0.006018	0.001512
chr19	3000000	445399610	500000	0.027222	0.019468	0.015826	0.001874	0.002098
chr19	3500000	445899610	500000	0.02212	0.004454	0.001966	0.003294	0.002164
chr19	4000000	446399610	500000	0.028524	0.002944	0.003638	0.007262	0.00155
chr19	4500000	446899610	500000	0.03444	0.005592	0.003126	0.003526	0.003072
chr19	5000000	447399610	500000	0.028652	0.003974	0.001014	0.003856	0.002468
chr19	5500000	447899610	500000	0.027568	0.00243	0.003944	0.006332	0.002204
chr19	6000000	448399610	500000	0.022674	0.00828	0.001678	0.003968	0.003268
chr19	6500000	448899610	500000	0.02729	0.002956	0.002012	0.005994	0.00161
chr19	7000000	449399610	500000	0.035116	0.005862	0.00238	0.004506	0.002968
chr19	7500000	449899610	500000	0.048944	0.010908	0.00438	0.005016	0.003934
chr19	8000000	450399610	500000	0.031354	0.002726	0.002528	0.003974	0.003634
chr19	8500000	450899610	500000	0.028764	0.004488	0.002058	0.002806	0.003136
chr19	9000000	451399610	500000	0.045506	0.00418	0.003954	0.005514	0.004414
chr19	9500000	451899610	500000	0.028618	0.00809	0.002742	0.00257	0.004068
chr19	10000000	452399610	500000	0.04105	0.004732	0.003576	0.004806	0.005248
chr19	10500000	452899610	500000	0.037068	0.007114	0.004784	0.003778	0.002576
chr19	11000000	453399610	500000	0.025638	0.004504	0.002336	0.003702	0.003734
chr19	11500000	453899610	500000	0.035024	0.009174	0.00877	0.003238	0.003254
chr19	12000000	454399610	500000	0.028206	0.003472	0.001648	0.002886	0.005116
chr19	12500000	454899610	500000	0.030184	0.00538	0.001666	0.004748	0.003918
chr19	13000000	455399610	500000	0.034076	0.004476	0.002778	0.004332	0.004136
chr19	13500000	455899610	500000	0.028904	0.008118	0.001938	0.002338	0.008006
chr19	14000000	456399610	500000	0.026156	0.008716	0.001886	0.003104	0.004014
chr19	14500000	456899610	500000	0.021738	0.013434	0.001662	0.003064	0.005298
chr19	15000000	457399610	500000	0.02968	0.008534	0.003934	0.003274	0.009078
chr19	15500000	457899610	500000	0.03316	0.009484	0.003196	0.00312	0.002532
chr19	16000000	458399610	500000	0.034902	0.009572	0.003492	0.006778	0.007184
chr19	16500000	458899610	500000	0.026364	0.00964	0.002454	0.002552	0.007978
chr19	17000000	459399610	500000	0.016944	0.012638	0.002008	0.00127	0.007182
chr19	17500000	459899610	500000	0.014654	0.008084	0.002352	0.001444	0.004608
chr19	18000000	460399610	500000	0.01516	0.01972	0.001826	0.002586	0.005032
chr19	18500000	460899610	500000	0.014456	0.016994	0.001168	0.00223	0.006356
chr19	19000000	461399610	500000	0.019156	0.017198	0.001984	0.002258	0.006644
chr19	19500000	461899610	500000	0.01659	0.026598	0.00211	0.001786	0.008996
chr19	20000000	462399610	500000	0.015202	0.02509	0.0171	0.002352	0.012812
chr19	20500000	462899610	500000	0.021502	0.035572	0.0121	0.006306	0.011892
chr19	21000000	463399610	500000	0.015394	0.06134	0.027902	0.001826	0.010708
chr19	21500000	463899610	500000	0.015124	0.107122	0.044514	0.001964	0.011274
chr19	22000000	464399610	379900	0.0130402737562516	0.1066649118189	0.0731797841537247	0.00166359568307449	0.0102974466964991
chr20	0	464779510	500000	0.095382	0.018248	0.018552	0.00876	0.001522
chr20	500000	465279510	500000	0.069214	0.006814	0.006228	0.005642	0.000532
chr20	1000000	465779510	500000	0.069034	0.0066	0.003984	0.007764	0.002896
chr20	1500000	466279510	500000	0.11987	0.005748	0.048176	0.0047	0.002262
chr20	2000000	466779510	500000	0.05101	0.003922	0.003454	0.005148	0.002076
chr20	2500000	467279510	500000	0.025562	0.007482	0.000988	0.002354	0.003492
chr20	3000000	467779510	500000	0.02099	0.007826	0.002646	0.002232	0.003634
chr20	3500000	468279510	500000	0.041348	0.003936	0.071878	0.005704	0.001566
chr20	4000000	468779510	500000	0.068098	0.006662	0.002316	0.004652	0.001908
chr20	4500000	469279510	500000	0.049214	0.005482	0.002028	0.008542	0.006266
chr20	5000000	469779510	500000	0.02626	0.006212	0.002438	0.00186	0.005002
chr20	5500000	470279510	500000	0.031532	0.006312	0.002482	0.003614	0.00407
chr20	6000000	470779510	500000	0.035662	0.00648	0.002764	0.000982	0.004236
chr20	6500000	471279510	500000	0.032912	0.008118	0.002678	0.00339	0.004694
chr20	7000000	471779510	500000	0.021566	0.006536	0.00099	0.002462	0.003814
chr20	7500000	472279510	500000	0.033474	0.005622	0.001274	0.00507	0.00671
chr20	8000000	472779510	500000	0.023748	0.00626	0.004536	0.003932	0.00302
chr20	8500000	473279510	500000	0.01795	0.02228	0.00377	0.001378	0.0048
chr20	9000000	473779510	500000	0.023078	0.004856	0.00268	0.002462	0.008896
chr20	9500000	474279510	500000	0.035506	0.002366	0.001746	0.003834	0.004008
chr20	10000000	474779510	500000	0.022482	0.00808	0.0018	0.003338	0.004414
chr20	10500000	475279510	500000	0.018252	0.004514	0.001284	0.002528	0.006432
chr20	11000000	475779510	500000	0.028252	0.007568	0.00324	0.002536	0.004438
chr20	11500000	476279510	500000	0.016024	0.00855	0.000666	0.002136	0.00448
chr20	12000000	476779510	500000	0.01777	0.003046	0.008466	0.003394	0.003454
chr20	12500000	477279510	500000	0.019226	0.012142	0.00054	0.00218	0.00325
chr20	13000000	477779510	500000	0.028482	0.006414	0.001764	0.004688	0.003072
chr20	13500000	478279510	500000	0.026214	0.009212	0.002878	0.003726	0.006208
chr20	14000000	478779510	500000	0.02634	0.030288	0.003322	0.002518	0.005694
chr20	14500000	479279510	500000	0.032262	0.011128	0.001778	0.003268	0.006772
chr20	15000000	479779510	500000	0.03855	0.006924	0.002872	0.007398	0.002832
chr20	15500000	480279510	500000	0.031896	0.008188	0.003004	0.002974	0.002708
chr20	16000000	480779510	500000	0.023002	0.009202	0.003978	0.00359	0.006216
chr20	16500000	481279510	500000	0.03671	0.01357	0.002926	0.005426	0.004108
chr20	17000000	481779510	500000	0.023162	0.006816	0.001754	0.003582	0.00382
chr20	17500000	482279510	500000	0.028454	0.00277	0.000594	0.004128	0.005958
chr20	18000000	482779510	500000	0.031992	0.011738	0.003004	0.00343	0.006134
chr20	18500000	483279510	500000	0.024928	0.01208	0.003458	0.00229	0.004428
chr20	19000000	483779510	500000	0.029874	0.010628	0.006094	0.002548	0.007796
chr20	19500000	484279510	500000	0.033006	0.009526	0.002294	0.003288	0.006518
chr20	20000000	484779510	500000	0.02323	0.01271	0.004062	0.002344	0.004096
chr20	20500000	485279510	500000	0.02525	0.019818	0.005312	0.0017	0.007164
chr20	21000000	485779510	500000	0.014736	0.017058	0.010148	0.00166	0.003068
chr20	21500000	486279510	500000	0.016176	0.008356	0.002318	0.001974	0.005446
chr20	22000000	486779510	500000	0.01419	0.021962	0.00303	0.001842	0.005032
chr20	22500000	487279510	500000	0.012806	0.009688	0.0011	0.002246	0.005038
chr20	23000000	487779510	500000	0.017568	0.008886	0.001044	0.002408	0.005372
chr20	23500000	488279510	500000	0.016472	0.005288	0.000416	0.001764	0.00384
chr20	24000000	488779510	500000	0.018876	0.015812	0.001488	0.00151	0.004598
chr20	24500000	489279510	500000	0.016106	0.02938	0.02226	0.001956	0.006832
chr20	25000000	489779510	500000	0.019066	0.02873	0.002564	0.002524	0.008074
chr20	25500000	490279510	500000	0.02408	0.007948	0.00367	0.003108	0.005824
chr20	26000000	490779510	500000	0.019472	0.028038	0.00835	0.001892	0.006454
chr20	26500000	491279510	500000	0.026506	0.023396	0.009686	0.001674	0.00469
chr20	27000000	491779510	500000	0.022038	0.03951	0.058736	0.002802	0.01117
chr20	27500000	492279510	500000	0.016054	0.068716	0.001832	0.002598	0.01138
chr20	28000000	492779510	469988	0.0121726512166268	0.124205298858694	0.0643101525996408	0.00132131033132761	0.0103172846966306
chr21	0	493249498	500000	0.014906	0.123654	0.05032	0.00111	0.007284
chr21	500000	493749498	500000	0.017616	0.113554	0.018192	0.00155	0.00803
chr21	1000000	494249498	500000	0.03478	0.047926	0.003594	0.00289	0.012178
chr21	1500000	494749498	500000	0.02104	0.03826	0.006878	0.002248	0.009604
chr21	2000000	495249498	500000	0.016368	0.026024	0.008256	0.001656	0.009406
chr21	2500000	495749498	500000	0.020068	0.038856	0.003938	0.002592	0.011092
chr21	3000000	496249498	500000	0.01556	0.039096	0.029848	0.001776	0.006052
chr21	3500000	496749498	500000	0.007878	0.10473	0.047642	0.000688	0.005046
chr21	4000000	497249498	500000	0.013644	0.056278	0.005278	0.001424	0.00657
chr21	4500000	497749498	500000	0.013888	0.063772	0.032338	0.001638	0.006784
chr21	5000000	498249498	500000	0.014638	0.024034	0.033578	0.001426	0.003964
chr21	5500000	498749498	500000	0.023782	0.029432	0.013596	0.00296	0.005878
chr21	6000000	499249498	500000	0.008316	0.02466	0.010408	0.001274	0.00237
chr21	6500000	499749498	500000	0.029542	0.012514	0.005938	0.003414	0.003128
chr21	7000000	500249498	500000	0.037748	0.028398	0.0096	0.003032	0.004234
chr21	7500000	500749498	500000	0.028724	0.010024	0.001904	0.004594	0.00484
chr21	8000000	501249498	500000	0.025562	0.013332	0.002266	0.00519	0.003146
chr21	8500000	501749498	500000	0.021774	0.016812	0.005058	0.002684	0.006308
chr21	9000000	502249498	500000	0.034332	0.010204	0.002602	0.00484	0.002462
chr21	9500000	502749498	500000	0.036068	0.006168	0.002532	0.004458	0.002758
chr21	10000000	503249498	500000	0.023506	0.011696	0.00177	0.003548	0.005988
chr21	10500000	503749498	500000	0.033478	0.007574	0.00307	0.00633	0.003818
chr21	11000000	504249498	500000	0.013468	0.005588	0.001376	0.001556	0.004808
chr21	11500000	504749498	500000	0.019646	0.008168	0.001882	0.002088	0.003434
chr21	12000000	505249498	500000	0.01806	0.015758	0.00164	0.001864	0.005812
chr21	12500000	505749498	500000	0.019228	0.003168	0.001936	0.001594	0.004362
chr21	13000000	506249498	500000	0.020356	0.008184	0.006844	0.002386	0.004986
chr21	13500000	506749498	500000	0.030238	0.009394	0.00479	0.005344	0.002262
chr21	14000000	507249498	500000	0.034154	0.007972	0.00115	0.004242	0.004694
chr21	14500000	507749498	500000	0.017448	0.010246	0.00235	0.003164	0.006642
chr21	15000000	508249498	500000	0.017642	0.00425	0.001138	0.001976	0.002422
chr21	15500000	508749498	500000	0.027316	0.003542	0.003098	0.003304	0.00305
chr21	16000000	509249498	500000	0.034912	0.010948	0.00321	0.004716	0.006832
chr21	16500000	509749498	500000	0.010248	0.002116	0.001828	0.003164	0.00068
chr21	17000000	510249498	500000	0.028852	0.007222	0.003072	0.003466	0.005576
chr21	17500000	510749498	500000	0.0237	0.003552	0.002038	0.002032	0.003426
chr21	18000000	511249498	500000	0.027388	0.008694	0.003788	0.003394	0.002706
chr21	18500000	511749498	500000	0.024022	0.00516	0.00109	0.003288	0.001236
chr21	19000000	512249498	500000	0.02486	0.00689	0.001212	0.003056	0.002754
chr21	19500000	512749498	500000	0.017388	0.007904	0.001702	0.002052	0.003388
chr21	20000000	513249498	500000	0.015058	0.003708	0.001164	0.00274	0.002374
chr21	20500000	513749498	500000	0.013794	0.006622	0.000884	0.002722	0.003
chr21	21000000	514249498	500000	0.015458	0.010378	0.000946	0.002264	0.00603
chr21	21500000	514749498	500000	0.019014	0.003972	0.001208	0.002858	0.002006
chr21	22000000	515249498	500000	0.038508	0.012892	0.00324	0.005954	0.004644
chr21	22500000	515749498	500000	0.02818	0.005802	0.002018	0.003226	0.005874
chr21	23000000	516249498	500000	0.018034	0.005692	0.00186	0.002164	0.004928
chr21	23500000	516749498	500000	0.015848	0.00871	0.00283	0.00203	0.00471
chr21	24000000	517249498	500000	0.017162	0.005742	0.002918	0.002018	0.003434
chr21	24500000	517749498	500000	0.027672	0.003164	0.000788	0.002976	0.002456
chr21	25000000	518249498	500000	0.025866	0.005698	0.000884	0.00385	0.003238
chr21	25500000	518749498	500000	0.028004	0.00444	0.001662	0.00412	0.004874
chr21	26000000	519249498	500000	0.020056	0.014142	0.001402	0.002164	0.002302
chr21	26500000	519749498	500000	0.045052	0.002302	0.001828	0.005898	0.003278
chr21	27000000	520249498	500000	0.03498	0.01136	0.002274	0.011214	0.002584
chr21	27500000	520749498	500000	0.051494	0.010316	0.003278	0.004538	0.001288
chr21	28000000	521249498	500000	0.060682	0.00543	0.004812	0.005856	0.001964
chr21	28500000	521749498	478740	0.0630321259974099	0.026751472615616	0.00576513347537285	0.00425283034632577	0.00275097129966161
chr22	0	522228238	500000	0.073094	0.039712	0.025206	0.007726	0.002026
chr22	500000	522728238	500000	0.044224	0.00572	0.00307	0.006156	0.000878
chr22	1000000	523228238	500000	0.038362	0.022612	0.002408	0.003166	0.00182
chr22	1500000	523728238	500000	0.041404	0.00801	0.00316	0.007346	0.005252
chr22	2000000	524228238	500000	0.023898	0.00721	0.00115	0.00198	0.004104
chr22	2500000	524728238	500000	0.026204	0.004538	0.00268	0.003528	0.001982
chr22	3000000	525228238	500000	0.017458	0.004932	0.000304	0.001878	0.003666
chr22	3500000	525728238	500000	0.019808	0.004748	0.00233	0.003476	0.00353
chr22	4000000	526228238	500000	0.02508	0.00635	0.001628	0.004122	0.004116
chr22	4500000	526728238	500000	0.028274	0.005168	0.004346	0.002916	0.005924
chr22	5000000	527228238	500000	0.027722	0.007284	0.002188	0.00326	0.00574
chr22	5500000	527728238	500000	0.03144	0.014722	0.00994	0.002904	0.005202
chr22	6000000	528228238	500000	0.029904	0.005352	0.0012	0.002584	0.00468
chr22	6500000	528728238	500000	0.019984	0.006634	0.002966	0.002302	0.003556
chr22	7000000	529228238	500000	0.023916	0.00645	0.001734	0.002454	0.001316
chr22	7500000	529728238	500000	0.031318	0.00709	0.001756	0.003952	0.004038
chr22	8000000	530228238	500000	0.021958	0.0044	0.001286	0.003276	0.002862
chr22	8500000	530728238	500000	0.03313	0.008622	0.002978	0.004264	0.006764
chr22	9000000	531228238	500000	0.052782	0.004354	0.005442	0.005098	0.00593
chr22	9500000	531728238	500000	0.020016	0.0153	0.001688	0.002726	0.006698
chr22	10000000	532228238	500000	0.035934	0.008554	0.00275	0.003588	0.003222
chr22	10500000	532728238	500000	0.023018	0.007528	0.001348	0.004936	0.003216
chr22	11000000	533228238	500000	0.02055	0.025064	0.002214	0.00397	0.003782
chr22	11500000	533728238	500000	0.030798	0.009104	0.00482	0.002272	0.00401
chr22	12000000	534228238	500000	0.01724	0.008154	0.002014	0.001384	0.003494
chr22	12500000	534728238	500000	0.020162	0.00704	0.001762	0.00347	0.00448
chr22	13000000	535228238	500000	0.018958	0.007734	0.007958	0.002518	0.004512
chr22	13500000	535728238	500000	0.021722	0.010782	0.00424	0.00348	0.00422
chr22	14000000	536228238	500000	0.018786	0.005554	0.002134	0.00292	0.005328
chr22	14500000	536728238	500000	0.020302	0.011248	0.001684	0.00314	0.003006
chr22	15000000	537228238	500000	0.018686	0.00773	0.003014	0.003046	0.002486
chr22	15500000	537728238	500000	0.018986	0.00243	0.002136	0.00241	0.00369
chr22	16000000	538228238	500000	0.018362	0.012086	0.003912	0.003102	0.007216
chr22	16500000	538728238	500000	0.015396	0.01023	0.003128	0.0024	0.005968
chr22	17000000	539228238	500000	0.017972	0.007682	0.003438	0.002906	0.007936
chr22	17500000	539728238	500000	0.016988	0.011868	0.0022	0.003478	0.007424
chr22	18000000	540228238	500000	0.022918	0.01229	0.002028	0.001624	0.003048
chr22	18500000	540728238	500000	0.020248	0.012632	0.00115	0.001986	0.005994
chr22	19000000	541228238	500000	0.021234	0.017914	0.001888	0.003054	0.002854
chr22	19500000	541728238	500000	0.019986	0.007452	0.00061	0.000704	0.003882
chr22	20000000	542228238	500000	0.016268	0.012322	0.001732	0.002076	0.003612
chr22	20500000	542728238	500000	0.01938	0.019548	0.006246	0.002386	0.00477
chr22	21000000	543228238	500000	0.020068	0.024618	0.009964	0.002156	0.006506
chr22	21500000	543728238	500000	0.01805	0.01436	0.001148	0.001562	0.008068
chr22	22000000	544228238	500000	0.022408	0.019586	0.020718	0.002286	0.006496
chr22	22500000	544728238	500000	0.011084	0.058276	0.032228	0.001658	0.006984
chr22	23000000	545228238	500000	0.013642	0.022532	0.002248	0.001186	0.008438
chr22	23500000	545728238	500000	0.01736	0.065706	0.028652	0.002006	0.003962
chr22	24000000	546228238	500000	0.014552	0.060316	0.031414	0.00135	0.0073
chr22	24500000	546728238	251651	0.0149492749879794	0.106035739973217	0.0475460061752189	0.000898069151324652	0.00755013888281787
chr23	0	546979889	500000	0.013196	0.144538	0.055718	0.001432	0.008472
chr23	500000	547479889	500000	0.01643	0.135186	0.04316	0.001298	0.010326
chr23	1000000	547979889	500000	0.016336	0.140978	0.02806	0.002688	0.011652
chr23	1500000	548479889	500000	0.023274	0.016664	0.001758	0.002114	0.001382
chr23	2000000	548979889	500000	0.036178	0.028074	0.007956	0.004176	0.005818
chr23	2500000	549479889	500000	0.032822	0.010356	0.003884	0.005458	0.004696
chr23	3000000	549979889	500000	0.025576	0.009024	0.004198	0.002412	0.007256
chr23	3500000	550479889	500000	0.03175	0.015384	0.01606	0.002536	0.003936
chr23	4000000	550979889	500000	0.038204	0.022392	0.01503	0.005248	0.005716
chr23	4500000	551479889	500000	0.02323	0.016556	0.00755	0.002472	0.002992
chr23	5000000	551979889	500000	0.027524	0.028614	0.004156	0.003122	0.007464
chr23	5500000	552479889	500000	0.023618	0.026468	0.014018	0.003388	0.008442
chr23	6000000	552979889	500000	0.02073	0.009506	0.003034	0.002458	0.00652
chr23	6500000	553479889	500000	0.019266	0.010048	0.001258	0.002294	0.004076
chr23	7000000	553979889	500000	0.021648	0.012434	0.000992	0.0019	0.003644
chr23	7500000	554479889	500000	0.032854	0.021758	0.029752	0.00438	0.002264
chr23	8000000	554979889	500000	0.022598	0.023694	0.012296	0.00127	0.005196
chr23	8500000	555479889	500000	0.02017	0.018248	0.003876	0.001946	0.009606
chr23	9000000	555979889	500000	0.020874	0.014542	0.000672	0.001644	0.006624
chr23	9500000	556479889	500000	0.027452	0.01367	0.004594	0.002794	0.008934
chr23	10000000	556979889	500000	0.03017	0.004724	0.003188	0.00268	0.004638
chr23	10500000	557479889	500000	0.025268	0.015152	0.002128	0.003276	0.00359
chr23	11000000	557979889	500000	0.020144	0.008548	0.002026	0.00276	0.00912
chr23	11500000	558479889	500000	0.032676	0.004956	0.001898	0.004588	0.003252
chr23	12000000	558979889	500000	0.035912	0.009872	0.002542	0.007022	0.00784
chr23	12500000	559479889	500000	0.039448	0.010152	0.004296	0.003742	0.005218
chr23	13000000	559979889	500000	0.033608	0.007156	0.002878	0.003354	0.008464
chr23	13500000	560479889	500000	0.027102	0.008108	0.001824	0.00322	0.007494
chr23	14000000	560979889	500000	0.024898	0.01314	0.00309	0.004054	0.005884
chr23	14500000	561479889	500000	0.032118	0.011398	0.00207	0.004532	0.006422
chr23	15000000	561979889	500000	0.03508	0.011904	0.002802	0.003636	0.005522
chr23	15500000	562479889	500000	0.0211	0.006416	0.00148	0.00274	0.004484
chr23	16000000	562979889	500000	0.02011	0.003946	0.002036	0.002238	0.002782
chr23	16500000	563479889	500000	0.015806	0.00876	0.001456	0.002126	0.003286
chr23	17000000	563979889	500000	0.036604	0.004584	0.003884	0.004182	0.002426
chr23	17500000	564479889	500000	0.038724	0.003406	0.004418	0.00482	0.006406
chr23	18000000	564979889	500000	0.028308	0.013884	0.004302	0.00264	0.0057
chr23	18500000	565479889	500000	0.024766	0.004692	0.00378	0.004266	0.003314
chr23	19000000	565979889	500000	0.033896	0.007712	0.002844	0.003442	0.005236
chr23	19500000	566479889	500000	0.017464	0.012678	0.000224	0.00213	0.00868
chr23	20000000	566979889	500000	0.019912	0.009926	0.001404	0.002232	0.002606
chr23	20500000	567479889	500000	0.015786	0.011868	0.001178	0.002334	0.005248
chr23	21000000	567979889	500000	0.019364	0.011192	0.00138	0.003764	0.003258
chr23	21500000	568479889	500000	0.025906	0.005284	0.001938	0.001476	0.001418
chr23	22000000	568979889	500000	0.018094	0.011138	0.001366	0.00156	0.003002
chr23	22500000	569479889	500000	0.017572	0.003056	0.00094	0.00243	0.000626
chr23	23000000	569979889	500000	0.017472	0.005488	0.00106	0.00126	0.004812
chr23	23500000	570479889	500000	0.013814	0.003414	0.00149	0.001358	0.003656
chr23	24000000	570979889	500000	0.022842	0.006542	0.00113	0.00137	0.003106
chr23	24500000	571479889	500000	0.020462	0.00693	0.00108	0.0015	0.00284
chr23	25000000	571979889	500000	0.017348	0.016294	0.001464	0.001276	0.00325
chr23	25500000	572479889	500000	0.03119	0.007368	0.002124	0.003342	0.001234
chr23	26000000	572979889	500000	0.050374	0.003856	0.004674	0.004302	0.002826
chr23	26500000	573479889	500000	0.041484	0.008158	0.002	0.004252	0.00138
chr23	27000000	573979889	500000	0.057264	0.0069	0.003358	0.005358	0.003128
chr23	27500000	574479889	500000	0.066826	0.01017	0.003018	0.00902	0.002592
chr23	28000000	574979889	500000	0.080394	0.012484	0.00292	0.008586	0.001682
chr23	28500000	575479889	500000	0.085646	0.044134	0.020474	0.003148	0.002736
chr23	29000000	575979889	35954	0.0951493575123769	0.0680591867386104	0.0832452578294487	0	0
chr24	0	576015843	500000	0.027322	0.119436	0.026892	0.000914	0.007516
chr24	500000	576515843	500000	0.014936	0.050898	0.03542	0.001306	0.011174
chr24	1000000	577015843	500000	0.020572	0.04016	0.010194	0.002716	0.00982
chr24	1500000	577515843	500000	0.020744	0.045132	0.005386	0.00222	0.017036
chr24	2000000	578015843	500000	0.018354	0.021164	0.022042	0.001708	0.009866
chr24	2500000	578515843	500000	0.014448	0.017126	0.006258	0.001854	0.010226
chr24	3000000	579015843	500000	0.019974	0.02702	0.00273	0.001534	0.007972
chr24	3500000	579515843	500000	0.02496	0.006976	0.002334	0.003714	0.005074
chr24	4000000	580015843	500000	0.023342	0.017512	0.001702	0.004162	0.001314
chr24	4500000	580515843	500000	0.01846	0.006472	0.002116	0.001828	0.003346
chr24	5000000	581015843	500000	0.020984	0.007824	0.001438	0.003574	0.004416
chr24	5500000	581515843	500000	0.022666	0.010304	0.001436	0.003318	0.003958
chr24	6000000	582015843	500000	0.023418	0.013028	0.006342	0.002912	0.003324
chr24	6500000	582515843	500000	0.019026	0.020094	0.002148	0.001854	0.006144
chr24	7000000	583015843	500000	0.020588	0.005022	0.001286	0.002156	0.003454
chr24	7500000	583515843	500000	0.02063	0.010142	0.001984	0.002158	0.006008
chr24	8000000	584015843	500000	0.02832	0.00738	0.006126	0.00486	0.004996
chr24	8500000	584515843	500000	0.028118	0.012654	0.005174	0.003904	0.003262
chr24	9000000	585015843	500000	0.0448	0.008098	0.00563	0.00647	0.001948
chr24	9500000	585515843	500000	0.035152	0.011254	0.002918	0.00312	0.006618
chr24	10000000	586015843	500000	0.03298	0.00842	0.003382	0.003214	0.003696
chr24	10500000	586515843	500000	0.022444	0.006264	0.00214	0.003972	0.004354
chr24	11000000	587015843	500000	0.01798	0.0047	0.002952	0.003148	0.005648
chr24	11500000	587515843	500000	0.022938	0.004766	0.001692	0.003064	0.002002
chr24	12000000	588015843	500000	0.024628	0.003226	0.001574	0.0017	0.002862
chr24	12500000	588515843	500000	0.025784	0.003654	0.003418	0.001912	0.001718
chr24	13000000	589015843	500000	0.01854	0.015362	0.001972	0.00201	0.00273
chr24	13500000	589515843	500000	0.021042	0.00288	0.002286	0.00204	0.001568
chr24	14000000	590015843	500000	0.019194	0.00704	0.000882	0.001738	0.003942
chr24	14500000	590515843	500000	0.026226	0.002914	0.001112	0.002734	0.003316
chr24	15000000	591015843	500000	0.02018	0.004828	0.00128	0.00288	0.00267
chr24	15500000	591515843	500000	0.021884	0.003708	0.002068	0.003454	0.0021
chr24	16000000	592015843	500000	0.018952	0.00428	0.001432	0.002738	0.001376
chr24	16500000	592515843	500000	0.01514	0.00663	0.001454	0.002298	0.001716
chr24	17000000	593015843	500000	0.01965	0.002262	0.00181	0.00235	0.002012
chr24	17500000	593515843	500000	0.029572	0.004894	0.004098	0.002464	0.002576
chr24	18000000	594015843	500000	0.019494	0.004426	0.0016	0.002384	0.002712
chr24	18500000	594515843	500000	0.01565	0.003106	0.001232	0.001942	0.001022
chr24	19000000	595015843	500000	0.025636	0.002558	0.00133	0.00577	0.000756
chr24	19500000	595515843	500000	0.04427	0.008658	0.003024	0.002622	0.00213
chr24	20000000	596015843	500000	0.090808	0.009348	0.004014	0.008634	0.000946
chr24	20500000	596515843	221968	0.109903229294313	0.00513137028760902	0.0154166366323074	0.00680278238304621	0.00246431918114323
