# Supplementary material for: Heterochiasmy and the establishment of gsdf as a novel sex determining gene in Atlantic halibut
Source: PLoS Genet. 2022 Feb 8;18(2):e1010011. doi: 10.1371/journal.pgen.1010011 (PMC8824383; doi:10.1371/journal.pgen.1010011)
Supplement: S5 Table — (XLSX) [file pgen.1010011.s022.xlsx]

## Sheet: Sheet1
							Supplementary Table 5 (Sniffles raw output from analysis of ONT reads vs. IMR_Hiphip.v1)
##fileformat=VCFv4.1
##source=Sniffles
##fileDate=20200422
##contig=<ID=chr1,length=21332653>
##contig=<ID=chr2,length=27746958>
##contig=<ID=chr3,length=28413323>
##contig=<ID=chr4,length=20852486>
##contig=<ID=chr5,length=23444672>
##contig=<ID=chr6,length=32886224>
##contig=<ID=chr7,length=27191889>
##contig=<ID=chr8,length=18110037>
##contig=<ID=chr9,length=11352180>
##contig=<ID=chr10,length=27180324>
##contig=<ID=chr11,length=29902505>
##contig=<ID=chr12,length=25916813>
##contig=<ID=chr13,length=21302264>
##contig=<ID=chr14,length=28959125>
##contig=<ID=chr15,length=30310284>
##contig=<ID=chr16,length=16756210>
##contig=<ID=chr17,length=25415403>
##contig=<ID=chr18,length=25326260>
##contig=<ID=chr19,length=22379900>
##contig=<ID=chr20,length=28469988>
##contig=<ID=chr21,length=28978740>
##contig=<ID=chr22,length=24751651>
##contig=<ID=chr23,length=29035954>
##contig=<ID=chr24,length=20721968>
##contig=<ID=scaffold71,length=239455>
##contig=<ID=scaffold81,length=235969>
##contig=<ID=scaffold196,length=222413>
##contig=<ID=scaffold49,length=194643>
##contig=<ID=scaffold117,length=190134>
##contig=<ID=scaffold98,length=176732>
##contig=<ID=scaffold57,length=155320>
##contig=<ID=scaffold59,length=143471>
##contig=<ID=scaffold73,length=142322>
##contig=<ID=scaffold120,length=141466>
##contig=<ID=scaffold163,length=140666>
##contig=<ID=scaffold9,length=138334>
##contig=<ID=scaffold87,length=137798>
##contig=<ID=scaffold169,length=132176>
##contig=<ID=scaffold47,length=131317>
##contig=<ID=scaffold79,length=129634>
##contig=<ID=scaffold43,length=129302>
##contig=<ID=scaffold12,length=128674>
##contig=<ID=scaffold168,length=126805>
##contig=<ID=scaffold94,length=125782>
##contig=<ID=scaffold32,length=125261>
##contig=<ID=scaffold102,length=124160>
##contig=<ID=scaffold85,length=122826>
##contig=<ID=scaffold14,length=117730>
##contig=<ID=scaffold62,length=117357>
##contig=<ID=scaffold45,length=116039>
##contig=<ID=scaffold155,length=115475>
##contig=<ID=scaffold27,length=115268>
##contig=<ID=scaffold21,length=115038>
##contig=<ID=scaffold78,length=114561>
##contig=<ID=scaffold17,length=112799>
##contig=<ID=scaffold204,length=110847>
##contig=<ID=scaffold160,length=105771>
##contig=<ID=scaffold167,length=103554>
##contig=<ID=scaffold131,length=103454>
##contig=<ID=scaffold50,length=102819>
##contig=<ID=scaffold11,length=101507>
##contig=<ID=scaffold44,length=100896>
##contig=<ID=scaffold171,length=99615>
##contig=<ID=scaffold101,length=99385>
##contig=<ID=scaffold8,length=99063>
##contig=<ID=scaffold76,length=97311>
##contig=<ID=scaffold29,length=97213>
##contig=<ID=scaffold170,length=97085>
##contig=<ID=scaffold37,length=96718>
##contig=<ID=scaffold25,length=96700>
##contig=<ID=scaffold51,length=96551>
##contig=<ID=scaffold103,length=96452>
##contig=<ID=scaffold104,length=96422>
##contig=<ID=scaffold205,length=95697>
##contig=<ID=scaffold126,length=94835>
##contig=<ID=scaffold189,length=94629>
##contig=<ID=scaffold109,length=94299>
##contig=<ID=scaffold13,length=93311>
##contig=<ID=scaffold53,length=92445>
##contig=<ID=scaffold95,length=90605>
##contig=<ID=scaffold193,length=89374>
##contig=<ID=scaffold19,length=89085>
##contig=<ID=scaffold23,length=89013>
##contig=<ID=scaffold84,length=88507>
##contig=<ID=scaffold197,length=88002>
##contig=<ID=scaffold41,length=87894>
##contig=<ID=scaffold72,length=87786>
##contig=<ID=scaffold198,length=87130>
##contig=<ID=scaffold96,length=85764>
##contig=<ID=scaffold5,length=84413>
##contig=<ID=scaffold26,length=82982>
##contig=<ID=scaffold121,length=82512>
##contig=<ID=scaffold54,length=82208>
##contig=<ID=scaffold149,length=81869>
##contig=<ID=scaffold48,length=81601>
##contig=<ID=scaffold164,length=81298>
##contig=<ID=scaffold86,length=80968>
##contig=<ID=scaffold140,length=80343>
##contig=<ID=scaffold28,length=79875>
##contig=<ID=scaffold128,length=79650>
##contig=<ID=scaffold207,length=79612>
##contig=<ID=scaffold134,length=78774>
##contig=<ID=scaffold199,length=78296>
##contig=<ID=scaffold10,length=78294>
##contig=<ID=scaffold30,length=77869>
##contig=<ID=scaffold130,length=77379>
##contig=<ID=scaffold33,length=77105>
##contig=<ID=scaffold38,length=76610>
##contig=<ID=scaffold106,length=76111>
##contig=<ID=scaffold118,length=75965>
##contig=<ID=scaffold88,length=75840>
##contig=<ID=scaffold60,length=75825>
##contig=<ID=scaffold1,length=75249>
##contig=<ID=scaffold77,length=75133>
##contig=<ID=scaffold55,length=74506>
##contig=<ID=scaffold42,length=73355>
##contig=<ID=scaffold152,length=73346>
##contig=<ID=scaffold145,length=73075>
##contig=<ID=scaffold39,length=73012>
##contig=<ID=scaffold203,length=71823>
##contig=<ID=scaffold63,length=71267>
##contig=<ID=scaffold191,length=71026>
##contig=<ID=scaffold148,length=70999>
##contig=<ID=scaffold166,length=70076>
##contig=<ID=scaffold119,length=70040>
##contig=<ID=scaffold89,length=69557>
##contig=<ID=scaffold107,length=68931>
##contig=<ID=scaffold187,length=68758>
##contig=<ID=scaffold183,length=67433>
##contig=<ID=scaffold22,length=67119>
##contig=<ID=scaffold138,length=66959>
##contig=<ID=scaffold158,length=66011>
##contig=<ID=scaffold15,length=63548>
##contig=<ID=scaffold92,length=63176>
##contig=<ID=scaffold61,length=62956>
##contig=<ID=scaffold80,length=62709>
##contig=<ID=scaffold66,length=62511>
##contig=<ID=scaffold31,length=62343>
##contig=<ID=scaffold180,length=62128>
##contig=<ID=scaffold52,length=62062>
##contig=<ID=scaffold136,length=62033>
##contig=<ID=scaffold147,length=61990>
##contig=<ID=scaffold195,length=61920>
##contig=<ID=scaffold201,length=61111>
##contig=<ID=scaffold122,length=60036>
##contig=<ID=scaffold182,length=58561>
##contig=<ID=scaffold159,length=58104>
##contig=<ID=scaffold157,length=57711>
##contig=<ID=scaffold127,length=56386>
##contig=<ID=scaffold206,length=56171>
##contig=<ID=scaffold132,length=54921>
##contig=<ID=scaffold184,length=54765>
##contig=<ID=scaffold185,length=54453>
##contig=<ID=scaffold146,length=54287>
##contig=<ID=scaffold150,length=53261>
##contig=<ID=scaffold7,length=53225>
##contig=<ID=scaffold67,length=52795>
##contig=<ID=scaffold181,length=52604>
##contig=<ID=scaffold178,length=52270>
##contig=<ID=scaffold165,length=51944>
##contig=<ID=scaffold18,length=51262>
##contig=<ID=scaffold156,length=50519>
##contig=<ID=scaffold110,length=50237>
##contig=<ID=scaffold83,length=49926>
##contig=<ID=scaffold135,length=49796>
##contig=<ID=scaffold175,length=49676>
##contig=<ID=scaffold115,length=49664>
##contig=<ID=scaffold144,length=49519>
##contig=<ID=scaffold210,length=49442>
##contig=<ID=scaffold75,length=47219>
##contig=<ID=scaffold202,length=46642>
##contig=<ID=scaffold188,length=46269>
##contig=<ID=scaffold177,length=45368>
##contig=<ID=scaffold141,length=45361>
##contig=<ID=scaffold172,length=44882>
##contig=<ID=scaffold99,length=43098>
##contig=<ID=scaffold112,length=42478>
##contig=<ID=scaffold111,length=42164>
##contig=<ID=scaffold124,length=41885>
##contig=<ID=scaffold200,length=41686>
##contig=<ID=scaffold69,length=41384>
##contig=<ID=scaffold68,length=41328>
##contig=<ID=scaffold139,length=41138>
##contig=<ID=scaffold129,length=41047>
##contig=<ID=scaffold186,length=40014>
##contig=<ID=scaffold125,length=39720>
##contig=<ID=scaffold70,length=39414>
##contig=<ID=scaffold154,length=38427>
##contig=<ID=scaffold209,length=37218>
##contig=<ID=scaffold153,length=35112>
##contig=<ID=scaffold133,length=34456>
##contig=<ID=scaffold20,length=33996>
##contig=<ID=scaffold179,length=32882>
##contig=<ID=scaffold151,length=32690>
##contig=<ID=scaffold192,length=31310>
##contig=<ID=scaffold194,length=30591>
##contig=<ID=scaffold211,length=30351>
##contig=<ID=scaffold190,length=29573>
##contig=<ID=scaffold143,length=27889>
##contig=<ID=scaffold208,length=27184>
##contig=<ID=scaffold123,length=26528>
##contig=<ID=scaffold137,length=25476>
##contig=<ID=scaffold114,length=24909>
##contig=<ID=scaffold161,length=24533>
##contig=<ID=scaffold90,length=21440>
##contig=<ID=scaffold35,length=20327>
##contig=<ID=scaffold162,length=20053>
##contig=<ID=scaffold212,length=17464>
##contig=<ID=scaffold100,length=12748>
##contig=<ID=scaffold174,length=12215>
##contig=<ID=scaffold173,length=9372>
##contig=<ID=scaffold214,length=4035>
##contig=<ID=scaffold213,length=2960>
##contig=<ID=scaffold142,length=2404>
##ALT=<ID=DEL,Description="Deletion">
##ALT=<ID=DUP,Description="Duplication">
##ALT=<ID=INV,Description="Inversion">
##ALT=<ID=INVDUP,Description="InvertedDUP with unknown boundaries">
##ALT=<ID=TRA,Description="Translocation">
##ALT=<ID=INS,Description="Insertion">
##FILTER=<ID=UNRESOLVED,Description="An insertion that is longer than the read and thus we cannot predict the full size.">
##INFO=<ID=CHR2,Number=1,Type=String,Description="Chromosome for END coordinate in case of a translocation">
##INFO=<ID=END,Number=1,Type=Integer,Description="End position of the structural variant">
##INFO=<ID=MAPQ,Number=1,Type=Integer,Description="Median mapping quality of paired-ends">
##INFO=<ID=RE,Number=1,Type=Integer,Description="read support">
##INFO=<ID=IMPRECISE,Number=0,Type=Flag,Description="Imprecise structural variation">
##INFO=<ID=PRECISE,Number=0,Type=Flag,Description="Precise structural variation">
##INFO=<ID=SVLEN,Number=1,Type=Integer,Description="Length of the SV">
##INFO=<ID=REF_strand,Number=2,Type=Integer,Description="Length of the SV">
##INFO=<ID=SVMETHOD,Number=1,Type=String,Description="Type of approach used to detect SV">
##INFO=<ID=SVTYPE,Number=1,Type=String,Description="Type of structural variant">
##INFO=<ID=SEQ,Number=1,Type=String,Description="Extracted sequence from the best representative read.">
##INFO=<ID=STD_quant_start,Number=A,Type=Float,Description="STD of the start breakpoints across the reads.">
##INFO=<ID=STD_quant_stop,Number=A,Type=Float,Description="STD of the stop breakpoints across the reads.">
##INFO=<ID=Kurtosis_quant_start,Number=A,Type=Float,Description="Kurtosis value of the start breakpoints across the reads.">
##INFO=<ID=Kurtosis_quant_stop,Number=A,Type=Float,Description="Kurtosis value of the stop breakpoints across the reads.">
##INFO=<ID=SUPTYPE,Number=.,Type=String,Description="Type by which the variant is supported.(SR,AL,NR)">
##INFO=<ID=STRANDS,Number=A,Type=String,Description="Strand orientation of the adjacency in BEDPE format (DEL:+-, DUP:-+, INV:++/--)">
##INFO=<ID=AF,Number=A,Type=Float,Description="Allele Frequency.">
##INFO=<ID=ZMW,Number=A,Type=Integer,Description="Number of ZMWs (Pacbio) supporting SV.">
##FORMAT=<ID=GT,Number=1,Type=String,Description="Genotype">
##FORMAT=<ID=DR,Number=1,Type=Integer,Description="# high-quality reference reads">
##FORMAT=<ID=DV,Number=1,Type=Integer,Description="# high-quality variant reads">
#CHROM	POS	ID	REF	ALT	QUAL	FILTER	INFO	FORMAT	Hal.20kb.45kb.75kb.RAD003-1.1d2-1d.45kb+pip.RAD-2.HMWpip1.HMWpip2.all.fastq.unique_id.fastq.Min1000.Max5000000.QV12.trim50.downpore_trim_mm2_vs_hippoglossus_hippoglossus_v1.sorted.bam
chr1	16659	0	GGGGAGGGAGCTCATCCAAAATTTCAGACCTCTCGCTGCTAAGGGGCCCAGACAGTGGCCCTTTTCAGTGTCCATTCAGTACAGGCCGTCTGTGCAGTCAGCAGCTGAGACAAAAGTTAGAGGTTTTTTTTTTTACGCAGGGGG	N	.	PASS	IMPRECISE;SVMETHOD=Snifflesv1.0.11;CHR2=chr1;END=16802;STD_quant_start=64.072225;STD_quant_stop=58.653644;Kurtosis_quant_start=0.982014;Kurtosis_quant_stop=0.958339;SVTYPE=DEL;SUPTYPE=AL;SVLEN=-143;STRANDS=+-;RE=4;REF_strand=7;AF=0.571429	GT:DR:DV	0/1:3:4
chr1	17098	1	N	GAACTTTGAAAACCGGGCTGAGCCACCAAAGGAGGCGCAACAGGGGAGA	.	PASS	PRECISE;SVMETHOD=Snifflesv1.0.11;CHR2=chr1;END=17098;STD_quant_start=2.500000;STD_quant_stop=8.760708;Kurtosis_quant_start=1.000000;Kurtosis_quant_stop=0.555645;SVTYPE=INS;SUPTYPE=AL;SVLEN=45;STRANDS=+-;RE=4;REF_strand=7;AF=0.571429	GT:DR:DV	0/1:3:4
chr1	80321	2	AGAGAGAGAGAGAGAGAGAGAGAGAGAGAGAGAGAGAGAGAGAGAGAGAG	N	.	PASS	PRECISE;SVMETHOD=Snifflesv1.0.11;CHR2=chr1;END=80366;STD_quant_start=8.177714;STD_quant_stop=6.174545;Kurtosis_quant_start=1.568685;Kurtosis_quant_stop=-0.278237;SVTYPE=DEL;SUPTYPE=AL;SVLEN=-45;STRANDS=+-;RE=8;REF_strand=19;AF=0.421053	GT:DR:DV	0/1:11:8
chr1	105311	3	ACACACACACACACACACACACACACACACACACACACACACACACACACACACACACACACACACACACACACA	N	.	PASS	IMPRECISE;SVMETHOD=Snifflesv1.0.11;CHR2=chr1;END=105386;STD_quant_start=17.165858;STD_quant_stop=0.577350;Kurtosis_quant_start=-0.601953;Kurtosis_quant_stop=0.000000;SVTYPE=DEL;SUPTYPE=AL;SVLEN=-75;STRANDS=+-;RE=3;REF_strand=18;AF=0.166667	GT:DR:DV	0/0:15:3
chr1	117719	4	ACACACACACACACACACACACACACACACACAC	N	.	PASS	IMPRECISE;SVMETHOD=Snifflesv1.0.11;CHR2=chr1;END=117833;STD_quant_start=63.532144;STD_quant_stop=49.534500;Kurtosis_quant_start=-0.004456;Kurtosis_quant_stop=-0.681053;SVTYPE=DEL;SUPTYPE=AL;SVLEN=-114;STRANDS=+-;RE=3;REF_strand=25;AF=0.12	GT:DR:DV	0/0:22:3
chr1	122951	5	GCACACACACACACACACACACACACACACACACACACACACACACACACACACACACACACACACACACACACACACACACACACACACACACACACA	N	.	PASS	IMPRECISE;SVMETHOD=Snifflesv1.0.11;CHR2=chr1;END=123053;STD_quant_start=26.565956;STD_quant_stop=26.367594;Kurtosis_quant_start=-1.107130;Kurtosis_quant_stop=-1.807564;SVTYPE=DEL;SUPTYPE=AL;SVLEN=-102;STRANDS=+-;RE=8;REF_strand=18;AF=0.444444	GT:DR:DV	0/1:10:8
chr1	127507	6	N	TGCAGTTTATCCCCACGCCATGAGTGTAGCCGCGAACCCGGTCAGGTTAGAGGTAGTCGCCAATGTTATGAGATGATCGAGGTGTAAATACTAAGATTATATGTTTTCAATTATGTTGAATTTTTCAACTTAAATTTCTGCTTCC	.	PASS	IMPRECISE;SVMETHOD=Snifflesv1.0.11;CHR2=chr1;END=127510;STD_quant_start=2.915476;STD_quant_stop=33.166248;Kurtosis_quant_start=-0.114187;Kurtosis_quant_stop=2.119311;SVTYPE=INS;SUPTYPE=AL;SVLEN=143;STRANDS=+-;RE=6;REF_strand=16;AF=0.375	GT:DR:DV	0/1:10:6
chr1	144127	7	CAGGGCTGGGACTTACATGGCGACGAGAACCAAAGAAAAAAGAGAAGGATTAATAAACTAACCGCCTGTGACACTGCAAACCAACAAAACGGGTCGTGAAGAAAAACCACCAGGGATTGGGTCGCCGCCTCAGGCCCACAGCACCTGTCCAACAATAAAAAGATAATTAAAACATGTCACAGGGTTAAATCAAATGCTGGTAAAAACAAACAAAACATACAAAACAAAATAACAAAATAAACCGAATCCAAACCAATATAAACAACAATTTAAATGGAATTAGAATGTTAATAAAAATCAGGTGTCCCCCTGAGGTGGTCACTACACGCTTCAACTCAAATGAGCGTGGAGAGCCACAGTGAAAGAGAGAGATAGAGAGAGAGCACTCCATTAAAAGCG…	N	.	PASS	IMPRECISE;SVMETHOD=Snifflesv1.0.11;CHR2=chr1;END=144540;STD_quant_start=10.148892;STD_quant_stop=13.729530;Kurtosis_quant_start=-0.038458;Kurtosis_quant_stop=1.465816;SVTYPE=DEL;SUPTYPE=AL;SVLEN=-413;STRANDS=+-;RE=6;REF_strand=26;AF=0.230769	GT:DR:DV	0/0:20:6
chr1	170314	8	CTCTCTCTCTCTCTCTCTCTCTCTCTCTCTCTCTCTCTCTCTC	N	.	PASS	PRECISE;SVMETHOD=Snifflesv1.0.11;CHR2=chr1;END=170357;STD_quant_start=7.593857;STD_quant_stop=4.760952;Kurtosis_quant_start=-0.135521;Kurtosis_quant_stop=-0.332180;SVTYPE=DEL;SUPTYPE=AL;SVLEN=-43;STRANDS=+-;RE=3;REF_strand=30;AF=0.1	GT:DR:DV	0/0:27:3
chr1	222110	9	AGCGTGAGTGTGCGTGTGTGTGTGTGTGTGTGTGTGTGTGTGTGTGTGTGTGTGTGTG	N	.	PASS	IMPRECISE;SVMETHOD=Snifflesv1.0.11;CHR2=chr1;END=222163;STD_quant_start=22.096380;STD_quant_stop=16.093477;Kurtosis_quant_start=0.930936;Kurtosis_quant_stop=0.043664;SVTYPE=DEL;SUPTYPE=AL;SVLEN=-53;STRANDS=+-;RE=4;REF_strand=19;AF=0.210526	GT:DR:DV	0/0:15:4
chr1	222135	10	N	GCCGCGGTACGCAGCGCGGGTGCGCCGGTGTGCGCGCTGCTGCGCG	.	PASS	IMPRECISE;SVMETHOD=Snifflesv1.0.11;CHR2=chr1;END=222135;STD_quant_start=18.083141;STD_quant_stop=20.037465;Kurtosis_quant_start=-0.157619;Kurtosis_quant_stop=0.970196;SVTYPE=INS;SUPTYPE=AL;SVLEN=46;STRANDS=+-;RE=4;REF_strand=19;AF=0.210526	GT:DR:DV	0/0:15:4
chr1	274239	11	N	GAAACAGAGAGAGACAGTCTGCTCTAGAGAAGGGAATAGCTTTCAGAGA	.	PASS	PRECISE;SVMETHOD=Snifflesv1.0.11;CHR2=chr1;END=274239;STD_quant_start=5.385165;STD_quant_stop=9.919677;Kurtosis_quant_start=-0.465636;Kurtosis_quant_stop=-0.146788;SVTYPE=INS;SUPTYPE=AL;SVLEN=49;STRANDS=+-;RE=5;REF_strand=13;AF=0.384615	GT:DR:DV	0/1:8:5
chr1	274098	12	TATAAAACAGCATATTTTGCTCCTAACAGATGAGGATATTTAGAAAAAGAGTTTTAAGACAAAGTTAAAGGGACTCTTCTATTAGCCTGCTGCCTTGATAAATACCTTAACAAAGGGT	N	.	PASS	IMPRECISE;SVMETHOD=Snifflesv1.0.11;CHR2=chr1;END=274233;STD_quant_start=15.806870;STD_quant_stop=18.788294;Kurtosis_quant_start=-1.131248;Kurtosis_quant_stop=1.419716;SVTYPE=DEL;SUPTYPE=AL;SVLEN=-135;STRANDS=+-;RE=7;REF_strand=13;AF=0.538462	GT:DR:DV	0/1:6:7
chr1	274732	13	N	CCAGTGTGAGGTCAGTGGAGAGAACTCTATAATACAGCATATTATACACCTGCTTGTATATATTGTAAATACAATA	.	PASS	IMPRECISE;SVMETHOD=Snifflesv1.0.11;CHR2=chr1;END=274735;STD_quant_start=1.140175;STD_quant_stop=10.981803;Kurtosis_quant_start=6.154416;Kurtosis_quant_stop=-0.291329;SVTYPE=INS;SUPTYPE=AL;SVLEN=76;STRANDS=+-;RE=12;REF_strand=13;AF=0.923077	GT:DR:DV	1/1:1:12
chr1	277922	14	N	TCTCCAGGTCCTCTGAAGAGGGCACAGTCGAGATCGC	.	PASS	PRECISE;SVMETHOD=Snifflesv1.0.11;CHR2=chr1;END=277922;STD_quant_start=2.081666;STD_quant_stop=2.081666;Kurtosis_quant_start=-1.278107;Kurtosis_quant_stop=-1.278107;SVTYPE=INS;SUPTYPE=AL;SVLEN=34;STRANDS=+-;RE=3;REF_strand=7;AF=0.428571	GT:DR:DV	0/1:4:3
chr1	280587	15	N	TAGATTTTAGTCTAGTCAATATTCCAAAGGAAACATAGATTTTAGTCTGGTCAACATGTTTCTC	.	PASS	PRECISE;SVMETHOD=Snifflesv1.0.11;CHR2=chr1;END=280589;STD_quant_start=3.146427;STD_quant_stop=5.941380;Kurtosis_quant_start=-1.396739;Kurtosis_quant_stop=-0.408693;SVTYPE=INS;SUPTYPE=AL;SVLEN=58;STRANDS=+-;RE=12;REF_strand=19;AF=0.631579	GT:DR:DV	0/1:7:12
chr1	280440	16	ATTAAAAACCAGCCAGCAACGGCTACTATGTCCTATGTGAAGGCCACACATTTTTCCCATATTCAGATTGCCCAAACTGCCCCTGCCCCA	N	.	PASS	IMPRECISE;SVMETHOD=Snifflesv1.0.11;CHR2=chr1;END=280530;STD_quant_start=1.154701;STD_quant_stop=10.969655;Kurtosis_quant_start=0.000000;Kurtosis_quant_stop=0.000000;SVTYPE=DEL;SUPTYPE=AL;SVLEN=-90;STRANDS=+-;RE=3;REF_strand=19;AF=0.157895	GT:DR:DV	0/0:16:3
chr1	287275	17	N	TGAGTGACACACGATACACACTGGTTACTCATCCTAGAAAGTGGCCTGGCATTTAAAGTGCAACAGTTTAATACATTTTC	.	PASS	PRECISE;SVMETHOD=Snifflesv1.0.11;CHR2=chr1;END=287276;STD_quant_start=3.872983;STD_quant_stop=2.677063;Kurtosis_quant_start=1.920000;Kurtosis_quant_stop=-0.601947;SVTYPE=INS;SUPTYPE=AL;SVLEN=84;STRANDS=+-;RE=6;REF_strand=27;AF=0.222222	GT:DR:DV	0/0:21:6
chr1	296749	18	N	ATTACCTCATGTATACATCCTGCAGAAAGCTGTGTGTAATGTGGGATTTAGTATTCAACCAACTTAGTTACTGCTGCAG	.	PASS	IMPRECISE;SVMETHOD=Snifflesv1.0.11;CHR2=chr1;END=296751;STD_quant_start=12.677314;STD_quant_stop=8.602325;Kurtosis_quant_start=3.566336;Kurtosis_quant_stop=3.120891;SVTYPE=INS;SUPTYPE=AL;SVLEN=80;STRANDS=+-;RE=7;REF_strand=21;AF=0.333333	GT:DR:DV	0/1:14:7
chr1	297018	19	AATTAGACCTACTCACACATGGGTCATGTATAACTTCAGCATCTTGTAATGAGGCTCTAAAAAGAATTATTGTGTCTCCACTCACTGACATATAAAGGACTAATATAAATATATTAATTTATTGATTAAATAAATAAAAGCCAACATAAAGCAACGAAGCAGTTTAGTTAGAGAATATTCACACTGTTATGAGATTTCCTAAATATCAAAGGCATACTTGTCAAAGACCTACACATCTCAATTCATAAATTAGGCTTAAAGGCTTTTAGTGGAGTCTGCAGTTATTGACAATATCATTGACCTGCAGAGAGAACACTGTAGTTGTAAAGAAGAAGAATGAATCTAGATGAATGAATGAATGAAATTAGATGCGATGTTCA	N	.	PASS	PRECISE;SVMETHOD=Snifflesv1.0.11;CHR2=chr1;END=297398;STD_quant_start=3.316625;STD_quant_stop=0.534522;Kurtosis_quant_start=1.950413;Kurtosis_quant_stop=0.500000;SVTYPE=DEL;SUPTYPE=AL;SVLEN=-380;STRANDS=+-;RE=7;REF_strand=21;AF=0.333333	GT:DR:DV	0/1:14:7
chr1	301535	20	CAGCCAATTCAGAGTCACTGTGAAATGAATGGGAAGTGAGCTGGGTGAACTTACATTTTTTTAGTCCTTACTAGCAACTAAGTATTATTAAAGGCAATCTTGTGACATTGAGTTCTGTGATTGCTGCTGGTTCAGAGTTGTAGTCCATAGGGAGTATCCCCTTCACAAAGCTGGAACATGTATGTGTGAACCAGGACCT	N	.	PASS	IMPRECISE;SVMETHOD=Snifflesv1.0.11;CHR2=chr1;END=301734;STD_quant_start=50.205577;STD_quant_stop=18.772320;Kurtosis_quant_start=6.565581;Kurtosis_quant_stop=3.272320;SVTYPE=DEL;SUPTYPE=AL;SVLEN=-199;STRANDS=+-;RE=10;REF_strand=25;AF=0.4	GT:DR:DV	0/1:15:10
chr1	304832	21	ATCCATGTGCCACGATTAATATGTCGATATATTTTGTTGCTTTTAGATGATAAATGAAAGACAAGATCATTGACAGCTTTTTCTCTCTC	N	.	PASS	IMPRECISE;SVMETHOD=Snifflesv1.0.11;CHR2=chr1;END=304928;STD_quant_start=14.289857;STD_quant_stop=10.871982;Kurtosis_quant_start=-1.295937;Kurtosis_quant_stop=0.574967;SVTYPE=DEL;SUPTYPE=AL;SVLEN=-96;STRANDS=+-;RE=12;REF_strand=23;AF=0.521739	GT:DR:DV	0/1:11:12
chr1	306403	22	N	AGGACAAATCTCCACTCAGTAGGTTGACCTATGTCTGATTTTCCTTACAGGAAGTATTGGA	.	PASS	IMPRECISE;SVMETHOD=Snifflesv1.0.11;CHR2=chr1;END=306404;STD_quant_start=9.838699;STD_quant_stop=18.593009;Kurtosis_quant_start=6.856098;Kurtosis_quant_stop=5.843855;SVTYPE=INS;SUPTYPE=AL;SVLEN=59;STRANDS=+-;RE=10;REF_strand=24;AF=0.416667	GT:DR:DV	0/1:14:10
chr1	307022	23	TTGGCGTTAATGCCCTAATAGAGCCATTAGAAGAACACCTGCAAAAGTTTGTTCTCATATGCTAATTGAGCATGAATCTGAACTTTTTGTTTAATTTATTTTGAGTTTGTGGATAAAAGCTGCTACTCAAGACACTGAATTTTTTCCATAGTGCACTGTTGGTTGTCATACATAA	N	.	PASS	IMPRECISE;SVMETHOD=Snifflesv1.0.11;CHR2=chr1;END=307197;STD_quant_start=14.741099;STD_quant_stop=11.273864;Kurtosis_quant_start=0.572249;Kurtosis_quant_stop=0.929305;SVTYPE=DEL;SUPTYPE=AL;SVLEN=-175;STRANDS=+-;RE=11;REF_strand=23;AF=0.478261	GT:DR:DV	0/1:12:11
chr1	308046	24	CTCTCTCTCTCTCTCTCTCTCTCTCTCTCTCTCTCTCTCTCTCTCTCTCTCTCTCCCTCTCTCTCTCTC	N	.	PASS	IMPRECISE;SVMETHOD=Snifflesv1.0.11;CHR2=chr1;END=308102;STD_quant_start=13.652839;STD_quant_stop=21.931712;Kurtosis_quant_start=0.022502;Kurtosis_quant_stop=-0.726107;SVTYPE=DEL;SUPTYPE=AL;SVLEN=-56;STRANDS=+-;RE=11;REF_strand=22;AF=0.5	GT:DR:DV	0/1:11:11
chr1	317716	25	AGGAGGTCATGAGAGATCCTCAAAGGAGGAGGTCATGAGAGATCCTCAAAGGAGGAGGTCATGAGAGATCCTCAA	N	.	PASS	IMPRECISE;SVMETHOD=Snifflesv1.0.11;CHR2=chr1;END=317793;STD_quant_start=23.609320;STD_quant_stop=21.596296;Kurtosis_quant_start=-0.961794;Kurtosis_quant_stop=-0.720098;SVTYPE=DEL;SUPTYPE=AL;SVLEN=-77;STRANDS=+-;RE=11;REF_strand=28;AF=0.392857	GT:DR:DV	0/1:17:11
chr1	335560	26	TATATATATATATATATATATATATATATATATATATATATATATATATATATATAT	N	.	PASS	PRECISE;SVMETHOD=Snifflesv1.0.11;CHR2=chr1;END=335615;STD_quant_start=1.048809;STD_quant_stop=0.447214;Kurtosis_quant_start=1.393491;Kurtosis_quant_stop=5.540434;SVTYPE=DEL;SUPTYPE=AL;SVLEN=-55;STRANDS=+-;RE=12;REF_strand=23;AF=0.521739	GT:DR:DV	0/1:11:12
chr1	340368	27	ACAAATTCTAAACATGAAAATTCACTCATTATCTAC	N	.	PASS	PRECISE;SVMETHOD=Snifflesv1.0.11;CHR2=chr1;END=340404;STD_quant_start=3.847077;STD_quant_stop=3.847077;Kurtosis_quant_start=1.800950;Kurtosis_quant_stop=1.828342;SVTYPE=DEL;SUPTYPE=AL;SVLEN=-36;STRANDS=+-;RE=10;REF_strand=28;AF=0.357143	GT:DR:DV	0/1:18:10
chr1	406373	28	AAGAAACAGCTTTTTCAAGGATTTTGGAAATGAAGCCCAGGTTTATTGGGTCTATAATTCTGTAGACATTGCACGGCAGGCACGGAGATCCTGTACCCCACTGTCCACCATCAGCCCTGCACAGCCAGAACCTGCCTTAAAAAAATCAATCAAAGAGCCTGCCATTTGGTGAAGGCCATTCACAACCTATGAAATGTGCCACCAGTTGATATTCAAGGACAAATGGACATCTTCACTGTGAGAGACGAGGACTGAGGCAGACTGGGCTGGAAATTATCGAGACGGGCCCCATCCAGCCCATCCGCCCCACGCCCCAAACGGCTGGGAAAAAAGGACAAGATCCGTTAGATGGCTGTCAACAGCCCATGGGCAGCTCCGGCAGTCTTGGTGAAGAAGAAA…	N	.	PASS	PRECISE;SVMETHOD=Snifflesv1.0.11;CHR2=chr1;END=406803;STD_quant_start=1.643168;STD_quant_stop=3.193744;Kurtosis_quant_start=6.964975;Kurtosis_quant_stop=-0.077407;SVTYPE=DEL;SUPTYPE=AL;SVLEN=-430;STRANDS=+-;RE=12;REF_strand=25;AF=0.48	GT:DR:DV	0/1:13:12
chr1	409291	29	N	TATTTTTCTTAATGTGAGTAAGCATGTTTATGTGATGAGATAAGCACAGTGCAATGGTCAGTGCAGGATAGTGAATGACTCTCACTGTGCAACACACACACACACACACAAACTTTCTCTCTGTTAATATGGTATAATAGTTAATAACAGTCACATATGAAATGTGAGCATATTTGGTAATAATCCCTTTACTTGGTGAAGCTCCAAATGCACTTGAAATTTGTATATTTTAGACATGCATTCTGTGCATGCTGTGAGAAGTAATGGTGATGTAGTATTAACACATTATTATAATTTATAACTAACGTGTACAATAATTTATTTTTTCCTGCTAAGATGCTGAGCCATCAAGTTCACACGTACTATCGGT	.	PASS	IMPRECISE;SVMETHOD=Snifflesv1.0.11;CHR2=chr1;END=409291;STD_quant_start=58.222752;STD_quant_stop=49.947750;Kurtosis_quant_start=5.863436;Kurtosis_quant_stop=5.339087;SVTYPE=INS;SUPTYPE=AL;SVLEN=367;STRANDS=+-;RE=9;REF_strand=21;AF=0.428571	GT:DR:DV	0/1:12:9
chr1	409201	30	GGCAGATAAAAAGTACCAGGATATGAAGGAATATCAGAGTCCCAGAACTACTTGCAAAGTTAAATATCT	N	.	PASS	IMPRECISE;SVMETHOD=Snifflesv1.0.11;CHR2=chr1;END=409270;STD_quant_start=14.805404;STD_quant_stop=22.529980;Kurtosis_quant_start=-1.752859;Kurtosis_quant_stop=-1.761517;SVTYPE=DEL;SUPTYPE=AL;SVLEN=-69;STRANDS=+-;RE=19;REF_strand=21;AF=0.904762	GT:DR:DV	1/1:2:19
chr1	452282	31	AAGGTGTATATTAGTTGATAATCATTATAGATCTCGGGTGTCATCTTTAGTAGTTTTGATCACTTCAATCCGTTATTATGAAACTACTCATCAAGTGAATTGTGATCTGCACAGTTACAACTCAGATGGGTAAACAAACATGAACTGTCTGTTAGGTTGGAAACAGACCAACAGTTTATCAATATTATTTAAAAGAGCTCCAGTCTGT	N	.	PASS	PRECISE;SVMETHOD=Snifflesv1.0.11;CHR2=chr1;END=452486;STD_quant_start=1.118034;STD_quant_stop=2.549510;Kurtosis_quant_start=-0.280000;Kurtosis_quant_stop=-1.000000;SVTYPE=DEL;SUPTYPE=AL;SVLEN=-204;STRANDS=+-;RE=4;REF_strand=19;AF=0.210526	GT:DR:DV	0/0:15:4
chr1	462571	32	TCTAGATACAGATTAATTGAATTTAAAGTCCAG	N	.	PASS	IMPRECISE;SVMETHOD=Snifflesv1.0.11;CHR2=chr1;END=462668;STD_quant_start=51.849140;STD_quant_stop=47.780749;Kurtosis_quant_start=-1.499628;Kurtosis_quant_stop=-1.496060;SVTYPE=DEL;SUPTYPE=AL;SVLEN=-97;STRANDS=+-;RE=3;REF_strand=15;AF=0.2	GT:DR:DV	0/0:12:3
chr1	496303	33	CCCCCCCCCTTTTTCTTACACACACACACTACACCCCCCCTCAAAAAATGAAATAAAAACAAGGTATGAGCTAAACCGAACTAAACCATGGATTCTGAGTATCATTACAGCCCTACTCATCATGTTACTGTGTTTCTGCTGGACATGTGTTCAAATGGTTTGCTAACAACTTCTCCAAATAAACAAGTTGTCAATGTTAAGTTCACCTATTGTTACCACTGCCGTGAAATGCACAACAAAAACATCAATGGAGGTTTGCAATGGTGCAAATGTTACTTTTTTTACATTATTATTACCTTAGCCAAGAGTGTTTGTCTGTTTGTTTAACAGCAGGACTGTATAAAAACTACCCAGCCTATTTCCATTCAAATTTGGTGCGTATCCAGATAAGGGGATGAT…	N	.	PASS	PRECISE;SVMETHOD=Snifflesv1.0.11;CHR2=chr1;END=496756;STD_quant_start=0.000000;STD_quant_stop=4.666667;Kurtosis_quant_start=-nan;Kurtosis_quant_stop=6.000000;SVTYPE=DEL;SUPTYPE=AL;SVLEN=-453;STRANDS=+-;RE=9;REF_strand=23;AF=0.391304	GT:DR:DV	0/1:14:9
chr1	518982	34	N	GATGGTGGAGATATGTAATCCCTTTTTGGGGCCCATGTGTAGATAGTAAATAGGAGTGGTGCAGAGTTTAAAGTCCAAGAAGCAAATTAGGAGCAGTATTTACATTGTGCTGGGGTGAAGTTAAATCTTGAATAGACTTCCACCAGGCCACGAGTTGTTAGTGCTTGGCAGTATTTTTAAAGT	.	PASS	IMPRECISE;SVMETHOD=Snifflesv1.0.11;CHR2=chr1;END=518982;STD_quant_start=5.818689;STD_quant_stop=15.928411;Kurtosis_quant_start=3.315067;Kurtosis_quant_stop=3.280820;SVTYPE=INS;SUPTYPE=AL;SVLEN=183;STRANDS=+-;RE=7;REF_strand=20;AF=0.35	GT:DR:DV	0/1:13:7
chr1	521947	35	N	TAGAGAATTAAAAAAGGGAGACAGGAGGAGGAGAGAGGAGGGGCCCTGATGGTAATGCC	.	PASS	PRECISE;SVMETHOD=Snifflesv1.0.11;CHR2=chr1;END=521947;STD_quant_start=1.855921;STD_quant_stop=6.952218;Kurtosis_quant_start=3.021852;Kurtosis_quant_stop=4.627634;SVTYPE=INS;SUPTYPE=AL;SVLEN=39;STRANDS=+-;RE=9;REF_strand=22;AF=0.409091	GT:DR:DV	0/1:13:9
chr1	552895	36	N	TGCTCAAAAATGAAGGAGCACTTAATGATCTGGTTTAACACCAGTCAGTTGAACAGAAGGTACTACAGAGCCCACAAATTACCCTCAGCAGGCTACTGGAGTGCATGTTTCTGAAAAAATTGTCAGTCGCTGAATATATGTCCTGTAGCGGTCCCTGACTGCTTTTAGGTACCAGGATGAGAAATCCTCAGAAGCGTGTCGAACCTGGTGCAGTGGGCTGGGTTCCTCCTGGTGCAAGTTAATGCCGTCCTCCTGGCCAGAATAGGAGCAGTTCCTGGATGACGAGGTATTGATGCCATTCACTGCCCTTCACGGTTCCCCAGAATGAATCTTTTCAGCACCTATGGGATATGTATCGTGTTTCGACATACCCAAGTACCATGCGACTGTCCAGGCCAC…	.	PASS	IMPRECISE;SVMETHOD=Snifflesv1.0.11;CHR2=chr1;END=552895;STD_quant_start=148.298348;STD_quant_stop=126.348724;Kurtosis_quant_start=1.731765;Kurtosis_quant_stop=-0.671009;SVTYPE=INS;SUPTYPE=AL,SR;SVLEN=894;STRANDS=+-;RE=5;REF_strand=13;AF=0.384615	GT:DR:DV	0/1:8:5
chr1	554350	37	AGAAAATCATTGTGATTGAGGCTCTGGCTGTATTTCTCTATGGCCTTTCTATACTCTTCACCAGAGCATTGCATTCTACTTCTGCAACTACAGACCAATTACCAACCTGCCTTTCCTTAGTAAAATTCTGCAAATGGCCATATAAACAGTTGGATGAGACCCTACATATGAAACATATACATGATCGATTTCAGTCTGGTTTTAGAAAGGGACACAGCACCGAAACAGCACTGCTGAGAATAATAAATGACCTTAGAGTAAGCGCAGATAAAAAAGATTTATCAATCATTTCCTCATGTTATATGCTGCATTTGACACAATAGATCACAAGATTCTTTAACACAGCCTCGAAAATTGGATTAGTATCAAAGGCACAGATCCCTGAACTGGTTCAAAACA…	N	.	PASS	IMPRECISE;SVMETHOD=Snifflesv1.0.11;CHR2=chr1;END=554857;STD_quant_start=12.953764;STD_quant_stop=13.175735;Kurtosis_quant_start=-1.195117;Kurtosis_quant_stop=-1.232682;SVTYPE=DEL;SUPTYPE=AL;SVLEN=-507;STRANDS=+-;RE=5;REF_strand=21;AF=0.238095	GT:DR:DV	0/0:16:5
chr1	558405	38	CTCTCTCTCTCTCTCTCTCTCTCTCTCTCTC	N	.	PASS	PRECISE;SVMETHOD=Snifflesv1.0.11;CHR2=chr1;END=558444;STD_quant_start=1.154701;STD_quant_stop=6.531973;Kurtosis_quant_start=0.000000;Kurtosis_quant_stop=-1.500000;SVTYPE=DEL;SUPTYPE=AL;SVLEN=-39;STRANDS=+-;RE=3;REF_strand=21;AF=0.142857	GT:DR:DV	0/0:18:3
chr1	571492	39	TGCCAGTTCACTTAACTCAATCAGAGAAACATTGGTTGGAGATGGATCAATTGGAAGGCCGGTAGTGTTCCTGTACCATGAGAGTTTTTTTTTCACTATGAATTCTAACTTATCTTTCAAAACACACATCTGCACAATTTCTGCAAACTCTGGCAGGCCACCAACTGATCCATGTGCTATTACCATGCCATTTCTGTAGTTTATGCCATTAACAGAGACATTCTGGGTAAGATTAACCACAGTAGCATCAGGGTACTTCTGAGTGAAGCTAATTGCTACACCCTCTTT	N	.	PASS	PRECISE;SVMETHOD=Snifflesv1.0.11;CHR2=chr1;END=571783;STD_quant_start=4.358899;STD_quant_stop=1.414214;Kurtosis_quant_start=0.689197;Kurtosis_quant_stop=-1.300000;SVTYPE=DEL;SUPTYPE=AL;SVLEN=-291;STRANDS=+-;RE=5;REF_strand=14;AF=0.357143	GT:DR:DV	0/1:9:5
chr1	591580	40	TCTCTCTCTCTCTCTCTCTCTCTCTCTCTCTCTCTCTCTCTCTCTCTCTCTCTC	N	.	PASS	PRECISE;SVMETHOD=Snifflesv1.0.11;CHR2=chr1;END=591630;STD_quant_start=7.365460;STD_quant_stop=3.041381;Kurtosis_quant_start=-0.508633;Kurtosis_quant_stop=0.789627;SVTYPE=DEL;SUPTYPE=AL;SVLEN=-50;STRANDS=+-;RE=4;REF_strand=19;AF=0.210526	GT:DR:DV	0/0:15:4
chr1	603009	41	N	TGAATAAGGGTCTTTTCCTCACTGCTTTGCACCACAAATGATCTCAGAAAACAATTTAGAAGATCTTCAAGTTAGGATTATTAA	.	PASS	PRECISE;SVMETHOD=Snifflesv1.0.11;CHR2=chr1;END=603009;STD_quant_start=6.708204;STD_quant_stop=5.497474;Kurtosis_quant_start=5.780082;Kurtosis_quant_stop=-0.183121;SVTYPE=INS;SUPTYPE=AL;SVLEN=73;STRANDS=+-;RE=9;REF_strand=19;AF=0.473684	GT:DR:DV	0/1:10:9
chr1	623912	42	GGTGCCTGCACCAAATTTCTAATTGCCACCACCTAATCTGAGCAGTCTAGATCTGGTCCTGATAGCTTTTGAAGTACACTTCAAATATTATTTGAAAGTGCAGTAAAGGCTTGGGGAAACTGGAAACTAAATACCTGCTTGACCAACTCCAAGAACTTATT	N	.	PASS	IMPRECISE;SVMETHOD=Snifflesv1.0.11;CHR2=chr1;END=624006;STD_quant_start=29.444864;STD_quant_stop=48.614127;Kurtosis_quant_start=0.000000;Kurtosis_quant_stop=-1.393634;SVTYPE=DEL;SUPTYPE=AL;SVLEN=-94;STRANDS=+-;RE=3;REF_strand=26;AF=0.115385	GT:DR:DV	0/0:23:3
chr1	656006	43	N	TTTTTCGGCTTCCTGTTCTCCTCTCCCCAGAGGAGCAGATACCGGTCCTG	.	PASS	PRECISE;SVMETHOD=Snifflesv1.0.11;CHR2=chr1;END=656006;STD_quant_start=3.894440;STD_quant_stop=5.972158;Kurtosis_quant_start=0.143823;Kurtosis_quant_stop=-0.814918;SVTYPE=INS;SUPTYPE=AL;SVLEN=48;STRANDS=+-;RE=6;REF_strand=19;AF=0.315789	GT:DR:DV	0/1:13:6
chr1	663641	44	TTAACATGGACGCGGAGAGGAGTCGGATAGGCATGTATCAGGCCATGATAAATCAG	N	.	PASS	PRECISE;SVMETHOD=Snifflesv1.0.11;CHR2=chr1;END=663697;STD_quant_start=2.626785;STD_quant_stop=2.720294;Kurtosis_quant_start=6.964919;Kurtosis_quant_stop=6.969226;SVTYPE=DEL;SUPTYPE=AL;SVLEN=-56;STRANDS=+-;RE=11;REF_strand=23;AF=0.478261	GT:DR:DV	0/1:12:11
chr1	671856	45	ATTTTAACATACCCCTTGTCACTTTTGCATTAAATTTCCAATTATCTTTTTAAAACCTAATTCTGTTGAATTTTGT	N	.	PASS	IMPRECISE;SVMETHOD=Snifflesv1.0.11;CHR2=chr1;END=671928;STD_quant_start=10.148892;STD_quant_stop=10.261579;Kurtosis_quant_start=2.931436;Kurtosis_quant_stop=1.131325;SVTYPE=DEL;SUPTYPE=AL;SVLEN=-72;STRANDS=+-;RE=10;REF_strand=21;AF=0.47619	GT:DR:DV	0/1:11:10
chr1	673913	46	N	GGTGGAAAAGATGTGGTATGGGTCAGGGGACAAGCTCATCAATTTTGATTGCAGATGGTGGAATTCCTTTTTTTCTTTCTATAACATTGTGAGATTAGGGG	.	PASS	PRECISE;SVMETHOD=Snifflesv1.0.11;CHR2=chr1;END=673918;STD_quant_start=2.569047;STD_quant_stop=3.781534;Kurtosis_quant_start=-1.700618;Kurtosis_quant_stop=-1.272361;SVTYPE=INS;SUPTYPE=AL;SVLEN=96;STRANDS=+-;RE=15;REF_strand=28;AF=0.535714	GT:DR:DV	0/1:13:15
chr1	678507	47	N	TGGACGCCAGTGTGTGTGTGTGTGTGTGTGTGTGTGTGTGTGTGTGTGTGTGTGTGTGTGTGTGTGTGTGTGTGTGTGTGTGTGTGTGTGTG	.	PASS	IMPRECISE;SVMETHOD=Snifflesv1.0.11;CHR2=chr1;END=678507;STD_quant_start=11.420533;STD_quant_stop=13.768494;Kurtosis_quant_start=3.802891;Kurtosis_quant_stop=-0.642487;SVTYPE=INS;SUPTYPE=AL;SVLEN=90;STRANDS=+-;RE=7;REF_strand=20;AF=0.35	GT:DR:DV	0/1:13:7
chr1	698864	48	CTCTCTCTCTCTCTCTCTCTCTCTCTCTCTCTCTCTCTCTCTCTCTCTCTCTCTCTC	N	.	PASS	IMPRECISE;SVMETHOD=Snifflesv1.0.11;CHR2=chr1;END=698917;STD_quant_start=13.658534;STD_quant_stop=6.944222;Kurtosis_quant_start=-1.156521;Kurtosis_quant_stop=-1.034350;SVTYPE=DEL;SUPTYPE=AL;SVLEN=-53;STRANDS=+-;RE=9;REF_strand=24;AF=0.375	GT:DR:DV	0/1:15:9
chr1	725611	49	AAGAGAGAGAGAGAGAGAGAGAGAGAGAGAGAG	N	.	PASS	IMPRECISE;SVMETHOD=Snifflesv1.0.11;CHR2=chr1;END=725650;STD_quant_start=6.340347;STD_quant_stop=10.714476;Kurtosis_quant_start=-0.649439;Kurtosis_quant_stop=0.074488;SVTYPE=DEL;SUPTYPE=AL;SVLEN=-39;STRANDS=+-;RE=5;REF_strand=25;AF=0.2	GT:DR:DV	0/0:20:5
chr1	749993	50	N	GAAATCCTCCTGAGCACCGCTTGCTTCTGGGGAGAGTTTGAGAAGATGAATTCTATCCACCACTGCCAATTGAAGTCCTTTTGAAAATAGCTTAAGCCCACTCGCGTTACGTCTGGTCGTCTGCTCTGTCAAGATTGAGTTGTAGGATTGGATTAACCAATTCTGCCAATAACCGCTTCATAACGCCACGTTTCATAATGTACTGTAAAGCCACTTATATCTAACTATGGTGTCCTGCCTCTCGCG	.	PASS	IMPRECISE;SVMETHOD=Snifflesv1.0.11;CHR2=chr1;END=749995;STD_quant_start=5.147815;STD_quant_stop=13.233480;Kurtosis_quant_start=2.241011;Kurtosis_quant_stop=-1.264794;SVTYPE=INS;SUPTYPE=AL;SVLEN=266;STRANDS=+-;RE=8;REF_strand=20;AF=0.4	GT:DR:DV	0/1:12:8
chr1	750634	51	GTGAAAACCGTGATATTTCCTCTTACAAAAATG	N	.	PASS	PRECISE;SVMETHOD=Snifflesv1.0.11;CHR2=chr1;END=750667;STD_quant_start=4.971346;STD_quant_stop=3.964125;Kurtosis_quant_start=3.683785;Kurtosis_quant_stop=1.166446;SVTYPE=DEL;SUPTYPE=AL;SVLEN=-33;STRANDS=+-;RE=7;REF_strand=17;AF=0.411765	GT:DR:DV	0/1:10:7
chr1	782080	52	N	CTAGAAGAGAAGAGAGAAGAGAAGAGAAGAGAAGAGAAGAGAAGAGAG	.	PASS	IMPRECISE;SVMETHOD=Snifflesv1.0.11;CHR2=chr1;END=782085;STD_quant_start=24.207437;STD_quant_stop=21.311968;Kurtosis_quant_start=1.604085;Kurtosis_quant_stop=1.350067;SVTYPE=INS;SUPTYPE=AL;SVLEN=52;STRANDS=+-;RE=5;REF_strand=26;AF=0.192308	GT:DR:DV	0/0:21:5
chr1	807681	53	GTGTGTGTGTGTGTGTGTGTGTGTGTGTGTGTGTGTGTGTGTGTGTGTGTG	N	.	PASS	IMPRECISE;SVMETHOD=Snifflesv1.0.11;CHR2=chr1;END=807746;STD_quant_start=15.758596;STD_quant_stop=14.571662;Kurtosis_quant_start=-0.126092;Kurtosis_quant_stop=-1.278107;SVTYPE=DEL;SUPTYPE=AL;SVLEN=-65;STRANDS=+-;RE=3;REF_strand=23;AF=0.130435	GT:DR:DV	0/0:20:3
chr1	811065	54	TGTGTGTGTGTGTGTGTGTGTGTGTGTGTGTGTGTGTGTGTGTGTGTGTGTGTGTGTGTGTGTGTGTGTGTGTGTGTGTGTGTGTGTGTGTGTGTGTGTGTGTGTGT	N	.	PASS	IMPRECISE;SVMETHOD=Snifflesv1.0.11;CHR2=chr1;END=811134;STD_quant_start=38.236109;STD_quant_stop=34.237406;Kurtosis_quant_start=0.446767;Kurtosis_quant_stop=-1.742669;SVTYPE=DEL;SUPTYPE=AL;SVLEN=-69;STRANDS=+-;RE=5;REF_strand=27;AF=0.185185	GT:DR:DV	0/0:22:5
chr1	821368	55	GTGTGTGTGTGTGTGTGTGTGTGTGTGTGTGTGTGTGTGTG	N	.	PASS	IMPRECISE;SVMETHOD=Snifflesv1.0.11;CHR2=chr1;END=821434;STD_quant_start=27.274530;STD_quant_stop=23.870484;Kurtosis_quant_start=-2.036137;Kurtosis_quant_stop=-1.125038;SVTYPE=DEL;SUPTYPE=AL;SVLEN=-66;STRANDS=+-;RE=13;REF_strand=19;AF=0.684211	GT:DR:DV	0/1:6:13
chr1	825493	56	ATGGCTGTGTTCAGAATTCTCTTATAACCATTCTCTTATAACT	N	.	PASS	IMPRECISE;SVMETHOD=Snifflesv1.0.11;CHR2=chr1;END=825536;STD_quant_start=11.476062;STD_quant_stop=15.893395;Kurtosis_quant_start=-0.550743;Kurtosis_quant_stop=-0.668440;SVTYPE=DEL;SUPTYPE=AL;SVLEN=-43;STRANDS=+-;RE=11;REF_strand=27;AF=0.407407	GT:DR:DV	0/1:16:11
chr1	825682	57	N	TTTCTTGGGGCTGACCTTACAGCAAAGCCATGGTCTGCAGAGAGCTTCCTGTTAATTTCC	.	PASS	IMPRECISE;SVMETHOD=Snifflesv1.0.11;CHR2=chr1;END=825682;STD_quant_start=6.798693;STD_quant_stop=13.341664;Kurtosis_quant_start=5.334320;Kurtosis_quant_stop=5.122228;SVTYPE=INS;SUPTYPE=AL;SVLEN=57;STRANDS=+-;RE=9;REF_strand=27;AF=0.333333	GT:DR:DV	0/1:18:9
chr1	825873	58	AGGCTTCCAAGAGGCCTACAGCAACCATTAAAGGA	N	.	PASS	IMPRECISE;SVMETHOD=Snifflesv1.0.11;CHR2=chr1;END=825908;STD_quant_start=10.024969;STD_quant_stop=11.407235;Kurtosis_quant_start=4.608970;Kurtosis_quant_stop=4.741680;SVTYPE=DEL;SUPTYPE=AL;SVLEN=-35;STRANDS=+-;RE=8;REF_strand=27;AF=0.296296	GT:DR:DV	0/0:19:8
chr1	828924	59	GGTCATTTTCAACCATGTTGTGCATTAGAAGGGTAGTGATACAAAAATGATTTTTATTC	N	.	PASS	PRECISE;SVMETHOD=Snifflesv1.0.11;CHR2=chr1;END=828983;STD_quant_start=0.000000;STD_quant_stop=0.447214;Kurtosis_quant_start=0.999597;Kurtosis_quant_stop=3.629146;SVTYPE=DEL;SUPTYPE=AL;SVLEN=-59;STRANDS=+-;RE=19;REF_strand=34;AF=0.558824	GT:DR:DV	0/1:15:19
chr1	837160	60	CTGATAGAGAGACGGACAGAAAGACTGAAATGTCTGCAAGAAATGCATTCCAAGCCTTG	N	.	PASS	IMPRECISE;SVMETHOD=Snifflesv1.0.11;CHR2=chr1;END=837219;STD_quant_start=10.380270;STD_quant_stop=10.988630;Kurtosis_quant_start=4.617896;Kurtosis_quant_stop=4.917544;SVTYPE=DEL;SUPTYPE=AL;SVLEN=-59;STRANDS=+-;RE=8;REF_strand=19;AF=0.421053	GT:DR:DV	0/1:11:8
chr1	842880	61	N	TTACTAAAACTTGCATGGCAGCTAGCTGGTGGTATATCAGTTGTTACC	.	PASS	PRECISE;SVMETHOD=Snifflesv1.0.11;CHR2=chr1;END=842880;STD_quant_start=0.447214;STD_quant_stop=2.073644;Kurtosis_quant_start=2.029586;Kurtosis_quant_stop=-0.916784;SVTYPE=INS;SUPTYPE=AL;SVLEN=45;STRANDS=+-;RE=13;REF_strand=23;AF=0.565217	GT:DR:DV	0/1:10:13
chr1	846658	62	CAAATTATGTAGCTTTAGCTGAGAATACTCACTAGCTGAATCTATGACAACCAACACTGTCTATTAGCATTACAAGGCATTA	N	.	PASS	PRECISE;SVMETHOD=Snifflesv1.0.11;CHR2=chr1;END=846741;STD_quant_start=0.836660;STD_quant_stop=2.792848;Kurtosis_quant_start=1.624335;Kurtosis_quant_stop=-0.858168;SVTYPE=DEL;SUPTYPE=AL;SVLEN=-83;STRANDS=+-;RE=15;REF_strand=30;AF=0.5	GT:DR:DV	0/1:15:15
chr1	851195	63	ACAGGTTAGGCCTGTTCTTTCAACTTTACTTTTCAACTT	N	.	PASS	PRECISE;SVMETHOD=Snifflesv1.0.11;CHR2=chr1;END=851234;STD_quant_start=1.000000;STD_quant_stop=2.516611;Kurtosis_quant_start=6.000000;Kurtosis_quant_stop=3.739612;SVTYPE=DEL;SUPTYPE=AL;SVLEN=-39;STRANDS=+-;RE=9;REF_strand=29;AF=0.310345	GT:DR:DV	0/1:20:9
chr1	851974	64	GAGGGGTACTGGAGTACTGCCCCCTCCCGCTGCATTCATAGAACTCAGAACATACATTACCTGGGCCATAAGAACACTTAA	N	.	PASS	IMPRECISE;SVMETHOD=Snifflesv1.0.11;CHR2=chr1;END=852052;STD_quant_start=34.107673;STD_quant_stop=36.414283;Kurtosis_quant_start=-0.015433;Kurtosis_quant_stop=-0.898047;SVTYPE=DEL;SUPTYPE=AL;SVLEN=-78;STRANDS=+-;RE=3;REF_strand=26;AF=0.115385	GT:DR:DV	0/0:23:3
chr1	852536	65	N	GTTTGAACAGTCTACATGTCATTCAGGATGAACGAAATAGTCTGTGAAATGTTACTAAAAG	.	PASS	PRECISE;SVMETHOD=Snifflesv1.0.11;CHR2=chr1;END=852536;STD_quant_start=0.000000;STD_quant_stop=5.357238;Kurtosis_quant_start=-nan;Kurtosis_quant_stop=1.831198;SVTYPE=INS;SUPTYPE=AL;SVLEN=86;STRANDS=+-;RE=11;REF_strand=24;AF=0.458333	GT:DR:DV	0/1:13:11
chr1	854820	66	N	AAATGAATAAGCTGTCACTCTCTGTCAATTACATGTAGTGTTAGCACCATTGGATAGTTAGCCTAAAGCATGCATGTAATCACGTGTGTCCTTCGTCTTGCTTCTGACCATAATGCAGAAAAAGTTGGAGTTGGTC	.	PASS	IMPRECISE;SVMETHOD=Snifflesv1.0.11;CHR2=chr1;END=854820;STD_quant_start=53.160135;STD_quant_stop=23.437861;Kurtosis_quant_start=-1.748025;Kurtosis_quant_stop=0.679431;SVTYPE=INS;SUPTYPE=AL;SVLEN=106;STRANDS=+-;RE=6;REF_strand=21;AF=0.285714	GT:DR:DV	0/0:15:6
chr1	854838	67	GCTGGTTGGCCCTTTATCTATAAATGTACTGCTGGTTGGCCCTTTATCTATAAATGTAC	N	.	PASS	PRECISE;SVMETHOD=Snifflesv1.0.11;CHR2=chr1;END=854897;STD_quant_start=6.027714;STD_quant_stop=4.966555;Kurtosis_quant_start=-0.454507;Kurtosis_quant_stop=-1.342221;SVTYPE=DEL;SUPTYPE=AL;SVLEN=-59;STRANDS=+-;RE=3;REF_strand=21;AF=0.142857	GT:DR:DV	0/0:18:3
chr1	881243	68	GTCTTGGCTTGGCCAGGAGGCCTCCAGCATGTGTCTGT	N	.	PASS	PRECISE;SVMETHOD=Snifflesv1.0.11;CHR2=chr1;END=881281;STD_quant_start=4.678556;STD_quant_stop=5.868939;Kurtosis_quant_start=-1.106496;Kurtosis_quant_stop=0.387034;SVTYPE=DEL;SUPTYPE=AL;SVLEN=-38;STRANDS=+-;RE=9;REF_strand=22;AF=0.409091	GT:DR:DV	0/1:13:9
chr1	896238	69	GTCCATCCGTTTGAGATATTTAAATGCATCAACCTTACACACTGATTGGTCTTTTGTTAGCTTCTTCATAAACCCCATCAATTACATAAAGATCAAATGAACCCTTTTTCAAAAATGACATCATATAAAAATATGTATTATTTATGGCCAAGGCAAACCCTACATAGCACTGGCAGCTTGGCTCCACAGCAGACACACTTCCAGTGTGGTCTCACTCTGTTTTTGGACATCAAAGTCATGAATTTTCTCCATGATTGTATAAACTTGAAGAACAGTGCAGCTTCCTCTTGTACCACCCTACACTTGGATAAGGAGTGTCTGTCTGAG	N	.	PASS	IMPRECISE;SVMETHOD=Snifflesv1.0.11;CHR2=chr1;END=896565;STD_quant_start=63.466527;STD_quant_stop=70.961257;Kurtosis_quant_start=0.879264;Kurtosis_quant_stop=1.999962;SVTYPE=DEL;SUPTYPE=AL;SVLEN=-327;STRANDS=+-;RE=10;REF_strand=20;AF=0.5	GT:DR:DV	0/1:10:10
chr1	896329	70	N	CAAGTGGATCTTAGTTCCATGTTGGTTATGA	.	PASS	PRECISE;SVMETHOD=Snifflesv1.0.11;CHR2=chr1;END=896329;STD_quant_start=0.000000;STD_quant_stop=1.183216;Kurtosis_quant_start=-nan;Kurtosis_quant_stop=-1.061224;SVTYPE=INS;SUPTYPE=AL;SVLEN=32;STRANDS=+-;RE=5;REF_strand=18;AF=0.277778	GT:DR:DV	0/0:13:5
chr1	906260	71	GTGTGTGTGTGTGTGTGTGTGTGTGAGAGAGAGAGAGAGAGAGAGAGAGAGAGA	N	.	PASS	IMPRECISE;SVMETHOD=Snifflesv1.0.11;CHR2=chr1;END=906307;STD_quant_start=18.841444;STD_quant_stop=20.988092;Kurtosis_quant_start=-0.706519;Kurtosis_quant_stop=-1.369284;SVTYPE=DEL;SUPTYPE=AL;SVLEN=-47;STRANDS=+-;RE=4;REF_strand=18;AF=0.222222	GT:DR:DV	0/0:14:4
chr1	929211	72	N	CTTTTTCATCCTGAGATCTTTTTAGCTTTGCTTT	.	PASS	PRECISE;SVMETHOD=Snifflesv1.0.11;CHR2=chr1;END=929212;STD_quant_start=0.000000;STD_quant_stop=1.264911;Kurtosis_quant_start=0.823614;Kurtosis_quant_stop=-0.365576;SVTYPE=INS;SUPTYPE=AL;SVLEN=34;STRANDS=+-;RE=16;REF_strand=31;AF=0.516129	GT:DR:DV	0/1:15:16
chr1	950976	73	TGTGTTATATATATATATATATATATATATATATATATATATATA	N	.	PASS	PRECISE;SVMETHOD=Snifflesv1.0.11;CHR2=chr1;END=951022;STD_quant_start=3.000000;STD_quant_stop=6.340347;Kurtosis_quant_start=1.820674;Kurtosis_quant_stop=1.153734;SVTYPE=DEL;SUPTYPE=AL;SVLEN=-46;STRANDS=+-;RE=12;REF_strand=35;AF=0.342857	GT:DR:DV	0/1:23:12
chr1	997479	74	N	GTGAGCTTATAAAGATTATTTATCCCAGTTTTAAC	.	PASS	PRECISE;SVMETHOD=Snifflesv1.0.11;CHR2=chr1;END=997479;STD_quant_start=0.000000;STD_quant_stop=0.632456;Kurtosis_quant_start=3.800000;Kurtosis_quant_stop=-1.568000;SVTYPE=INS;SUPTYPE=AL;SVLEN=34;STRANDS=+-;RE=19;REF_strand=20;AF=0.95	GT:DR:DV	1/1:1:19
chr1	1045456	75	GGGGGGGCCAAGACCATGTAGGGAGACTTCCAGTTCCTTGTTACGACACAAAACCCAGGAAGTTTGTCGAAGTCACTCAAGCATGACGTTTCTGACTTAGAGGAACCATAACAAAACGCGC	N	.	PASS	PRECISE;SVMETHOD=Snifflesv1.0.11;CHR2=chr1;END=1045578;STD_quant_start=5.331845;STD_quant_stop=3.443420;Kurtosis_quant_start=-1.070630;Kurtosis_quant_stop=1.327624;SVTYPE=DEL;SUPTYPE=AL;SVLEN=-122;STRANDS=+-;RE=7;REF_strand=23;AF=0.304348	GT:DR:DV	0/1:16:7
chr1	1066265	76	TGTGTGTGTGTGTGTGTGTGTGTGTGTGTGTGTGTGTGTGTGTG	N	.	PASS	PRECISE;SVMETHOD=Snifflesv1.0.11;CHR2=chr1;END=1066311;STD_quant_start=0.000000;STD_quant_stop=3.301515;Kurtosis_quant_start=0.028617;Kurtosis_quant_stop=-0.413759;SVTYPE=DEL;SUPTYPE=AL;SVLEN=-46;STRANDS=+-;RE=20;REF_strand=40;AF=0.5	GT:DR:DV	0/1:20:20
chr1	1129843	77	N	ATACTGGATTACCACATTCATACAGGGCATCTGTTAGCAGCATCTTTTTCTTCGAGGCTAACCCCTAGATGTGGTTTGCCACAATTGATCATAG	.	PASS	PRECISE;SVMETHOD=Snifflesv1.0.11;CHR2=chr1;END=1129843;STD_quant_start=4.096069;STD_quant_stop=5.656854;Kurtosis_quant_start=0.602605;Kurtosis_quant_stop=0.696615;SVTYPE=INS;SUPTYPE=AL;SVLEN=95;STRANDS=+-;RE=9;REF_strand=20;AF=0.45	GT:DR:DV	0/1:11:9
chr1	1229323	78	TTTTACAAGCTGAAAATTCACTGTTTCACAGGTGCAAGTTTAGTTTCTTCCTTTAATTCATCAGCCATCAGCACCTTCACCTGAACTTAGCTCCAACAAGCTGTATAAGGCAGAGTAGAGTGACCTCATTATGGCTGGTGATCAAATAGATATAGTAAGCATCTAACTGTCAGATATTTTCAGAATAAGACACAGTTGCTGCTGACTA	N	.	PASS	PRECISE;SVMETHOD=Snifflesv1.0.11;CHR2=chr1;END=1229531;STD_quant_start=2.041241;STD_quant_stop=5.369668;Kurtosis_quant_start=0.235200;Kurtosis_quant_stop=2.728959;SVTYPE=DEL;SUPTYPE=AL;SVLEN=-208;STRANDS=+-;RE=6;REF_strand=22;AF=0.272727	GT:DR:DV	0/0:16:6
chr1	1234174	79	AAAAATAAACAGGGAAGAAGCCAAGGCTTGGATGTTACACATTATTTATTCAATCTGAGATAAA	N	.	PASS	PRECISE;SVMETHOD=Snifflesv1.0.11;CHR2=chr1;END=1234236;STD_quant_start=0.632456;STD_quant_stop=1.549193;Kurtosis_quant_start=6.691482;Kurtosis_quant_stop=6.677056;SVTYPE=DEL;SUPTYPE=AL;SVLEN=-62;STRANDS=+-;RE=15;REF_strand=28;AF=0.535714	GT:DR:DV	0/1:13:15
chr1	1258173	80	N	CATTAAAGTGATCAAACATGTTGTAATGAGGGTTAAAGATGTTGAGTTTGCC	.	PASS	PRECISE;SVMETHOD=Snifflesv1.0.11;CHR2=chr1;END=1258173;STD_quant_start=0.547723;STD_quant_stop=2.846050;Kurtosis_quant_start=-0.936508;Kurtosis_quant_stop=-1.282175;SVTYPE=INS;SUPTYPE=AL;SVLEN=57;STRANDS=+-;RE=16;REF_strand=31;AF=0.516129	GT:DR:DV	0/1:15:16
chr1	1259208	81	CCGTTCAAAAAGTTTGGGGGTGTGTTTTCCATGAAAACTCACACTTTTATTTATCAAATGAGTTGCAAAATGAAAGGTTAGAAATAATGATTATTATTTGAAATATTAATTTTGTTCTTCAAACTTTGCTTTGTCAAAAGAATGCTCCATTTGCAGCAATTTTGCAGACTTTGGCTGTCAATTTGAGTCTGATGGGTCATTTAGAAATTTCCCCTCATCGTCTTCCTGAACACCTCCCACAAGTTGGATTGACTTGATGGGCACTTCTTGCATTACCATTGTCAAGCTGCTCCCACAACAGCTCAATGGGGTTGAGATCTGGTGACGCGCTGGCCACTCCATTACAGACAGCATACCAGCTGCCTGCTTCTTCCCTAAATAGTTCTTGCATAATTTGGA…	N	.	PASS	PRECISE;SVMETHOD=Snifflesv1.0.11;CHR2=chr1;END=1260876;STD_quant_start=5.147815;STD_quant_stop=3.271085;Kurtosis_quant_start=6.343823;Kurtosis_quant_stop=3.277404;SVTYPE=DEL;SUPTYPE=AL,SR;SVLEN=-1668;STRANDS=+-;RE=10;REF_strand=22;AF=0.454545	GT:DR:DV	0/1:12:10
chr1	1264087	82	TTTTTTGGATGTTTTATTTTAATATCCCCATTCTTGTGTAAATGGGACTATGAAGGATAAATGATTATCTTGAAAGGAAAAGTTCAACATTCTGAAAAAATACGCTTATAAATAAAATTGATAGCCTACCTCATCTGTAAAACAAAATTCATTAATATGCAATATTTAAAACGTGAACTGAAAAGGACAGTTTATGAACTTGTGTCAGAGCTACTTCTTCAAACAGTACGGTACAGTAAAATCCACTATGGATATCCATCAAGATTAGGTGACTAGCTGTTGGCCATAGTGGACATAAGAAAGCTAAAGAGTCAAATATTTTTAGGAGTTGCTGGAGACAGAAAAACAACAAAAAGTAGTAAATGATTGACTGATTTTAGACATGTATAGG	N	.	PASS	PRECISE;SVMETHOD=Snifflesv1.0.11;CHR2=chr1;END=1264478;STD_quant_start=0.000000;STD_quant_stop=0.000000;Kurtosis_quant_start=0.333333;Kurtosis_quant_stop=6.195614;SVTYPE=DEL;SUPTYPE=AL,SR;SVLEN=-391;STRANDS=+-;RE=14;REF_strand=27;AF=0.518519	GT:DR:DV	0/1:13:14
chr1	1264628	83	N	GCAGATATAAGATATGTACCTTATGTTATATTTTAGGATAGTAT	.	PASS	PRECISE;SVMETHOD=Snifflesv1.0.11;CHR2=chr1;END=1264630;STD_quant_start=2.302173;STD_quant_stop=3.286335;Kurtosis_quant_start=0.329093;Kurtosis_quant_stop=-1.206771;SVTYPE=INS;SUPTYPE=AL;SVLEN=47;STRANDS=+-;RE=14;REF_strand=27;AF=0.518519	GT:DR:DV	0/1:13:14
chr1	1267299	84	CCGGTTCTAACTTAAAAGCAGACGGATAAACCCACAATCTGAAA	N	.	PASS	PRECISE;SVMETHOD=Snifflesv1.0.11;CHR2=chr1;END=1267343;STD_quant_start=2.323790;STD_quant_stop=2.469818;Kurtosis_quant_start=6.792018;Kurtosis_quant_stop=6.895329;SVTYPE=DEL;SUPTYPE=AL;SVLEN=-44;STRANDS=+-;RE=12;REF_strand=24;AF=0.5	GT:DR:DV	0/1:12:12
chr1	1270575	85	N	CCGTGAATTCATTAAAATATACCAGTGATATCAGAATGGTTA	.	PASS	IMPRECISE;SVMETHOD=Snifflesv1.0.11;CHR2=chr1;END=1270576;STD_quant_start=10.954451;STD_quant_stop=16.421531;Kurtosis_quant_start=-0.540000;Kurtosis_quant_stop=-0.179684;SVTYPE=INS;SUPTYPE=AL;SVLEN=41;STRANDS=+-;RE=3;REF_strand=22;AF=0.136364	GT:DR:DV	0/0:19:3
chr1	1278469	86	N	AGCAGGGGTAATTAGCAGGAATTTAAGGAGACAAAAAAGCAGAGGTGGGAGAAAAGTTTGCAATATTCACC	.	PASS	PRECISE;SVMETHOD=Snifflesv1.0.11;CHR2=chr1;END=1278469;STD_quant_start=3.915780;STD_quant_stop=7.000000;Kurtosis_quant_start=0.910208;Kurtosis_quant_stop=1.185895;SVTYPE=INS;SUPTYPE=AL;SVLEN=67;STRANDS=+-;RE=9;REF_strand=17;AF=0.529412	GT:DR:DV	0/1:8:9
chr1	1278977	87	N	TTCATACATTAAACAGTTTATATCAAAGTTGAAGGTTAATCACA	.	PASS	PRECISE;SVMETHOD=Snifflesv1.0.11;CHR2=chr1;END=1278977;STD_quant_start=2.850439;STD_quant_stop=2.915476;Kurtosis_quant_start=2.031006;Kurtosis_quant_stop=-0.391003;SVTYPE=INS;SUPTYPE=AL;SVLEN=43;STRANDS=+-;RE=8;REF_strand=20;AF=0.4	GT:DR:DV	0/1:12:8
chr1	1281487	88	N	ATATGGGTTTCAACACATGAGTCCTAGGGTTTCTGCC	.	PASS	PRECISE;SVMETHOD=Snifflesv1.0.11;CHR2=chr1;END=1281488;STD_quant_start=1.133893;STD_quant_stop=2.329929;Kurtosis_quant_start=-0.148148;Kurtosis_quant_stop=-0.430748;SVTYPE=INS;SUPTYPE=AL;SVLEN=40;STRANDS=+-;RE=7;REF_strand=14;AF=0.5	GT:DR:DV	0/1:7:7
chr1	1286955	89	N	AGGAAATCAGAGTGTGAAATCCAGATGAGGCCTGATCC	.	PASS	PRECISE;SVMETHOD=Snifflesv1.0.11;CHR2=chr1;END=1286955;STD_quant_start=7.000000;STD_quant_stop=8.261356;Kurtosis_quant_start=1.000000;Kurtosis_quant_stop=0.531136;SVTYPE=INS;SUPTYPE=AL;SVLEN=37;STRANDS=+-;RE=4;REF_strand=21;AF=0.190476	GT:DR:DV	0/0:17:4
chr1	1295627	90	CAGTGGGTTCATTCCTGTGAATAACACCTTTCAAGTTATA	N	.	PASS	PRECISE;SVMETHOD=Snifflesv1.0.11;CHR2=chr1;END=1295667;STD_quant_start=3.909695;STD_quant_stop=3.139609;Kurtosis_quant_start=1.394183;Kurtosis_quant_stop=0.930057;SVTYPE=DEL;SUPTYPE=AL;SVLEN=-40;STRANDS=+-;RE=7;REF_strand=19;AF=0.368421	GT:DR:DV	0/1:12:7
chr1	1308635	91	CTCTCTCTCTCTCTCTCTCTCTCTCTCTCTCTCTCTCTCTCTCTCTC	N	.	PASS	PRECISE;SVMETHOD=Snifflesv1.0.11;CHR2=chr1;END=1308678;STD_quant_start=2.104417;STD_quant_stop=8.527267;Kurtosis_quant_start=-1.113424;Kurtosis_quant_stop=-1.260409;SVTYPE=DEL;SUPTYPE=AL;SVLEN=-43;STRANDS=+-;RE=7;REF_strand=28;AF=0.25	GT:DR:DV	0/0:21:7
chr1	1312785	92	N	TCATGCTAGAATGCTTTTAAGACACACTTCAAATACAATGTCTTTCCAAATGTTTTATTGGTCCGTCTGCAACAGCCAAACAGATAACTGGAATTTTCAGACTCTTTTCCACACTGACCGCCAGCATTCTGCAGTTGTGGAAACAAAACAGTGTCTGTATGAAGTTGCTGCCTTACTCATTTCTCTCCAAGGGACTCCAGAGCAAAGAGTGCACCAATGAACATTAATCATCACAAAAACACTAAATAAAAGAATTAACATAAATAAAATTAAATAAAGTAAATAAAATACACCCTTTACATAAATTAAACAATCTAACATAATGGTTAGACATTAACAAAGTAATACAACAAGACATATATAAACCTCAAGGCCTGCAGTTGTGGAAACAAAACAGTG…	.	PASS	IMPRECISE;SVMETHOD=Snifflesv1.0.11;CHR2=chr1;END=1312785;STD_quant_start=181.500000;STD_quant_stop=190.660038;Kurtosis_quant_start=1.000000;Kurtosis_quant_stop=0.286837;SVTYPE=INS;SUPTYPE=AL;SVLEN=942;STRANDS=+-;RE=4;REF_strand=24;AF=0.166667	GT:DR:DV	0/0:20:4
chr1	1316820	93	CATAGCAATGTGTCATGCATGCATGTTTGCATCCGTTTGTGAAGTGTGATTTACACTGTATGGCAGATTAGG	N	.	PASS	PRECISE;SVMETHOD=Snifflesv1.0.11;CHR2=chr1;END=1316892;STD_quant_start=0.612372;STD_quant_stop=3.181981;Kurtosis_quant_start=-0.333333;Kurtosis_quant_stop=0.259259;SVTYPE=DEL;SUPTYPE=AL;SVLEN=-72;STRANDS=+-;RE=8;REF_strand=28;AF=0.285714	GT:DR:DV	0/0:20:8
chr1	1318862	94	N	TTAACCGATCAATTGTTGCAGCTTTATTGTGCAGGCGGTTTCAATAATGCTGTCTCTGATTCAGAATTACTGGTTTCAACCTCTGAGTGGCAGCAAAACCGAATGACTGTTTTCAAAAGCAGCAAAGCAGTGACATTTTTAATACAGGATAT	.	PASS	PRECISE;SVMETHOD=Snifflesv1.0.11;CHR2=chr1;END=1318862;STD_quant_start=2.626785;STD_quant_stop=6.180615;Kurtosis_quant_start=0.799622;Kurtosis_quant_stop=1.215208;SVTYPE=INS;SUPTYPE=AL;SVLEN=154;STRANDS=+-;RE=10;REF_strand=27;AF=0.37037	GT:DR:DV	0/1:17:10
chr1	1323559	95	ACACACACACACACACACACACACACACACACACACAC	N	.	PASS	PRECISE;SVMETHOD=Snifflesv1.0.11;CHR2=chr1;END=1323591;STD_quant_start=6.049793;STD_quant_stop=6.041523;Kurtosis_quant_start=-0.894371;Kurtosis_quant_stop=-1.558307;SVTYPE=DEL;SUPTYPE=AL;SVLEN=-32;STRANDS=+-;RE=11;REF_strand=29;AF=0.37931	GT:DR:DV	0/1:18:11
chr1	1343278	96	N	GTGGGGATAATATCGAGGGGCAATGCAGCCCCCTGAAAGTATT	.	PASS	PRECISE;SVMETHOD=Snifflesv1.0.11;CHR2=chr1;END=1343278;STD_quant_start=1.612452;STD_quant_stop=3.674235;Kurtosis_quant_start=2.762961;Kurtosis_quant_stop=-0.960302;SVTYPE=INS;SUPTYPE=AL;SVLEN=39;STRANDS=+-;RE=13;REF_strand=29;AF=0.448276	GT:DR:DV	0/1:16:13
chr1	1343402	97	GTTGTGGGAGATTACATATTTTAGATCTTGACGAAGCAAAAAAGATGATGTCCAACTCTTTTCCTGTTAGTAAACAATGGAACCATGTTTTTCATTGTATAAAGCTGCATTTGTCAGAACAGGGTAAC	N	.	PASS	PRECISE;SVMETHOD=Snifflesv1.0.11;CHR2=chr1;END=1343531;STD_quant_start=2.024846;STD_quant_stop=1.303840;Kurtosis_quant_start=-0.860847;Kurtosis_quant_stop=0.992524;SVTYPE=DEL;SUPTYPE=AL;SVLEN=-129;STRANDS=+-;RE=13;REF_strand=31;AF=0.419355	GT:DR:DV	0/1:18:13
chr1	1347294	98	N	CTCGATGGGTAACTTTCAGTTTGGTAGCACAGGGTTGTTGACCCAAAACTGCCACTACTGAGGCCTAACTTTCTGACGTTAT	.	PASS	IMPRECISE;SVMETHOD=Snifflesv1.0.11;CHR2=chr1;END=1347301;STD_quant_start=20.449939;STD_quant_stop=20.231164;Kurtosis_quant_start=-1.724619;Kurtosis_quant_stop=-1.369962;SVTYPE=INS;SUPTYPE=AL;SVLEN=71;STRANDS=+-;RE=11;REF_strand=28;AF=0.392857	GT:DR:DV	0/1:17:11
chr1	1481398	99	TGTGTTTTGTGTGTGTGTGTGTGTGTGTGTGTGTGTGTGTGT	N	.	PASS	IMPRECISE;SVMETHOD=Snifflesv1.0.11;CHR2=chr1;END=1481440;STD_quant_start=10.530907;STD_quant_stop=10.382678;Kurtosis_quant_start=-0.201563;Kurtosis_quant_stop=0.223374;SVTYPE=DEL;SUPTYPE=AL;SVLEN=-42;STRANDS=+-;RE=11;REF_strand=27;AF=0.407407	GT:DR:DV	0/1:16:11
chr1	1486021	100	N	GCCTTGTATAAGTATTCACCCCTTTGACCTTTCTACATTTTGTCATGGTATAACCACAGATTAAAATTTATTTCATCGTGGAGTTTATGTAATGGACCAACACAAATAGTGCATCATTTGGAAGTGGGGAAATATTACATGGATTTCACAATATTTACAAATAAAATCTGAAAAGTGTTGAGTGCATGAAGGTATTCACCCCCTTTACTGTGAAACCCCAATAAAGATCTTGCGCACTGGCTCTGTATCTGGCAAGTCACATTTGCAAGTCACATAATAGTAACAGGGTCCACCTGTTCACTAACTTAGTATAACACACCTTATCAGACGACTCAGAGTTTGTTGGAGACTGGCTACTGAACAAACAGCATCATGAAGACCAAGGAGCTCACCAAACAG…	.	PASS	IMPRECISE;SVMETHOD=Snifflesv1.0.11;CHR2=chr1;END=1486021;STD_quant_start=114.892994;STD_quant_stop=131.378080;Kurtosis_quant_start=1.929869;Kurtosis_quant_stop=0.949027;SVTYPE=INS;SUPTYPE=AL,SR;SVLEN=1622;STRANDS=+-;RE=5;REF_strand=19;AF=0.263158	GT:DR:DV	0/0:14:5
chr1	1489241	101	ATTTGAAAAACAAAAATTTTTTAAAACAAAAAGGGGGGTGCGGGAGAGCACTCGCGTGCCGACCCACAACACCCCTGCCTCGGGAGACACGCTTGGCCCTGGGGCGCAGCGCGAGACCCTAAGCATATGGTTGTGTGCCATGCTCGACCAGAGTCAATCAGGCTGTACCGGTAATGATCCTTCCGCAGGTTCACCTACGGAAACCTTGTTACGACTTTTACTTCCTCTAGATAGTC	N	.	PASS	PRECISE;SVMETHOD=Snifflesv1.0.11;CHR2=chr1;END=1489473;STD_quant_start=0.707107;STD_quant_stop=2.000000;Kurtosis_quant_start=-1.000000;Kurtosis_quant_stop=1.000000;SVTYPE=DEL;SUPTYPE=AL;SVLEN=-232;STRANDS=+-;RE=4;REF_strand=21;AF=0.190476	GT:DR:DV	0/0:17:4
chr1	1495117	102	TCCCGTGACAATAAGGTGATTGATGACATGGATGAAAAAATACATGCAAAGAACGTTCGTCCATTGTTATATTATACAACTTGCAGCCTGTTAAAATAAACTGACAAGCCATCTCTGGCAGCCACAAGAAGTGGTTTCAGTTACATGATGTCCATGCTAACTTACAGTTAAGTAAGTTTCAATTAAATTGAATTGAATAAAGTGAAGTAAAGTAAAGTAACGTTTGTTGAAAGTATTAGAGTATTAAAGTACTAGATATTGTTAGAACAGGAAATAAACAGACTGGAACTTAGGTGTCCCACATTACACAATGTCCCAGATTATCAGAATTACCCTATATTTGAGGAAATTGGTGAATGCAGCAAGTTCATCTTCGTACAAATCTGTTCGCATGAAAGG…	N	.	PASS	PRECISE;SVMETHOD=Snifflesv1.0.11;CHR2=chr1;END=1495622;STD_quant_start=1.889822;STD_quant_stop=3.162278;Kurtosis_quant_start=-1.376000;Kurtosis_quant_stop=0.614286;SVTYPE=DEL;SUPTYPE=AL,SR;SVLEN=-505;STRANDS=+-;RE=7;REF_strand=26;AF=0.269231	GT:DR:DV	0/0:19:7
chr1	1498322	103	N	TAAAATCAGGATGAAATGTAAAACACATTCTAT	.	PASS	PRECISE;SVMETHOD=Snifflesv1.0.11;CHR2=chr1;END=1498322;STD_quant_start=1.133893;STD_quant_stop=3.585686;Kurtosis_quant_start=4.000000;Kurtosis_quant_stop=2.698519;SVTYPE=INS;SUPTYPE=AL;SVLEN=33;STRANDS=+-;RE=7;REF_strand=23;AF=0.304348	GT:DR:DV	0/1:16:7
chr1	1508616	104	N	TGCTCGCCCTGCAGAACAGCCAGGCTGCTGCGCGTTGAGAACGCTTTCGCGCTGTCTTCGCAGCGGCGCTTCCGGCCCGTGCAAAACCCGCGTAACGAAAGTGGGGGTTCTGTGTGTTTGTGACAGTGGTACAGTAGTGCTGAACACCGCGGAAGTCCTCCACACTGCTGGCTGTGGCGTTGACACAAATTCCAGCTCACGATGGAGAGCCGAAGCGTCGCCCCGAGCAGTTGGCAGC	.	PASS	IMPRECISE;SVMETHOD=Snifflesv1.0.11;CHR2=chr1;END=1508616;STD_quant_start=0.000000;STD_quant_stop=11.030261;Kurtosis_quant_start=-nan;Kurtosis_quant_stop=-1.491792;SVTYPE=INS;SUPTYPE=AL;SVLEN=238;STRANDS=+-;RE=3;REF_strand=17;AF=0.176471	GT:DR:DV	0/0:14:3
chr1	1508668	105	N	GGAGAAATGCTTGTCCTGTGTGAACAGCCAGGGCGGTTGGCAAGAGCTTGTGGAACGGCGCCATGCTGTTTCTCGAACTCGCTGCGTCCGTGTAAACCCGCTGCACTAGTGTGGGGACGGGGACGACACAATACCCAGGAAGCTCAATCGAAGTCACCAAGTATTGACGCTTCTGACTTAGAGGAACCATAACAAACGCTACGAGTGTTTTTTTTCCAGAGTTTTGGGTTGGTAGACATGCCAGATAACCCACATTAACCTGTAGAAGCACTAACAAGTGGAATTCTTGGTATGCTATGTCCTATTTATGAACAGGTTCGAACTCAATCTGGCTGCTGTAGCCAGGTGTATACAGTCTCGACTTGGACGAAAGCAATGCCTCAGATGCATCTGACCAAT…	.	PASS	IMPRECISE;SVMETHOD=Snifflesv1.0.11;CHR2=chr1;END=1508682;STD_quant_start=33.208433;STD_quant_stop=296.361266;Kurtosis_quant_start=-0.917874;Kurtosis_quant_stop=-0.537799;SVTYPE=INS;SUPTYPE=AL,SR;SVLEN=1393;STRANDS=+-;RE=5;REF_strand=17;AF=0.294118	GT:DR:DV	0/0:12:5
chr1	1508925	106	GTCTAAAAAATTTGTTTGTTTATGTTGATAGTTTGTTCATGGGTGTTTT	N	.	PASS	PRECISE;SVMETHOD=Snifflesv1.0.11;CHR2=chr1;END=1508974;STD_quant_start=0.000000;STD_quant_stop=0.000000;Kurtosis_quant_start=6.783517;Kurtosis_quant_stop=6.979793;SVTYPE=DEL;SUPTYPE=AL;SVLEN=-49;STRANDS=+-;RE=21;REF_strand=24;AF=0.875	GT:DR:DV	1/1:3:21
chr1	1511685	107	N	CATATGCACTTCTATCTAAGCTTGAGACCTAAG	.	PASS	PRECISE;SVMETHOD=Snifflesv1.0.11;CHR2=chr1;END=1511685;STD_quant_start=0.000000;STD_quant_stop=1.000000;Kurtosis_quant_start=-nan;Kurtosis_quant_stop=0.400000;SVTYPE=INS;SUPTYPE=AL;SVLEN=31;STRANDS=+-;RE=5;REF_strand=24;AF=0.208333	GT:DR:DV	0/0:19:5
chr1	1570560	108	CAGTAATAAAGCAAATCCAGTTTCATTTTACCTAAAGCATTGACTTTAAAAT	N	.	PASS	PRECISE;SVMETHOD=Snifflesv1.0.11;CHR2=chr1;END=1570614;STD_quant_start=4.123106;STD_quant_stop=2.000000;Kurtosis_quant_start=-0.361592;Kurtosis_quant_stop=1.937500;SVTYPE=DEL;SUPTYPE=AL;SVLEN=-54;STRANDS=+-;RE=8;REF_strand=21;AF=0.380952	GT:DR:DV	0/1:13:8
chr1	1584404	109	CTGCTTGTCAGGGTTTAATATTTTCCTGTACTTAGGTTCCACCATTTCCAAGGTGTTTTCAGTTATTTAGTATCTCCTCCTGTTTCATGTTTTCACACTCCGTGTTCTGTTTCGTGTTTTATTTTGTAGTCTCTGTTGCTTGTGTGTTCTTTCTTCACTTCCTGTCTGTGATTGTCTGCACCAGTCCTCATGTGTTACACCTGTGTCAAATTGCCCCTGCCTTTCCTGTGTGTCTGTATTTAAGCCTCGGTTCTTCCCTTTGTCCTTGTCGGATCGTCGTCGTATGTCTCTTGTCATTATGTGTTCTCGTGTCTACCAGTATACCCCGTCCTAATCTCCTGTCCTGTCCTCCTGTCCGGATCTCCTGCCCTGCTATCCTTGTACTTCTGAATCCCGTGT…	N	.	PASS	PRECISE;SVMETHOD=Snifflesv1.0.11;CHR2=chr1;END=1588548;STD_quant_start=4.266146;STD_quant_stop=7.529940;Kurtosis_quant_start=0.369768;Kurtosis_quant_stop=-0.363576;SVTYPE=DEL;SUPTYPE=AL,SR;SVLEN=-4144;STRANDS=+-;RE=12;REF_strand=28;AF=0.428571	GT:DR:DV	0/1:16:12
chr1	1603210	110	N	CCAGTCGGCCGCGACCTCCAGCCTTCAGCTGGCTGCCAGCCTCTACCAGTTCTCCAGACGGCGCTTTGC	.	PASS	IMPRECISE;SVMETHOD=Snifflesv1.0.11;CHR2=chr1;END=1603217;STD_quant_start=12.074767;STD_quant_stop=6.899275;Kurtosis_quant_start=-0.754030;Kurtosis_quant_stop=1.753485;SVTYPE=INS;SUPTYPE=AL;SVLEN=71;STRANDS=+-;RE=12;REF_strand=27;AF=0.444444	GT:DR:DV	0/1:15:12
chr1	1604117	111	AAGAGGAGTTGCATGTGATAGTAACTATATGTTTGACAAATGTTCTGATACAGGCTGGTATAACCACCATTACTATTGCCACCTTGTTTATTTAGCCTGTTAAGGAATTTACAGTGAATTAGACAGTTTAGATAAGATTATAATCTCCACAACCACTGTTGGTTCTCATATTTATTATATAATTATGTTTTGCACTCAGGATGGAGAGACTTGATGTGGACTGTTATCAACAGCTCTGTGGGAGATTATCACCTTGAATATTACAGATGAACAACAAAACCTATTTGTACAATGTTTTATTTATTTCAGTAATTACATTTCATTTAGCTGATGCTTTATCCAAAGTGTTTTTAATATGCATTTAACCATGAGGGTACAAAAGAGCCCAGTACCGTTTAT…	N	.	PASS	IMPRECISE;SVMETHOD=Snifflesv1.0.11;CHR2=chr1;END=1604696;STD_quant_start=118.557159;STD_quant_stop=44.952197;Kurtosis_quant_start=1.974497;Kurtosis_quant_stop=5.397640;SVTYPE=DEL;SUPTYPE=AL;SVLEN=-579;STRANDS=+-;RE=10;REF_strand=26;AF=0.384615	GT:DR:DV	0/1:16:10
chr1	1611316	112	N	ACATCCATACACACTGTATTTTCTCAAATAAAGGTTAATACTCAGTTCTCATCTTCCCAAGAGAGGATAAATCCCCA	.	PASS	PRECISE;SVMETHOD=Snifflesv1.0.11;CHR2=chr1;END=1611317;STD_quant_start=0.000000;STD_quant_stop=3.535534;Kurtosis_quant_start=6.851033;Kurtosis_quant_stop=-0.955365;SVTYPE=INS;SUPTYPE=AL;SVLEN=78;STRANDS=+-;RE=12;REF_strand=28;AF=0.428571	GT:DR:DV	0/1:16:12
chr1	1626850	113	N	TAAAAACCACTTGAGGCATGTAAGCATATATTTAACAGATAAAGCAGTAGGTTTTGTTGCTGTGTAGCTCTCAAGGTTACTTACCTTCTAGTGAGTTCGTTGTAAACATCGCCGCACTTCATCCTGAAGCAACAACACCTACCTAGCCGGTTAGCAGTCAAAGGCATATGTAGCCTAGCTCCTTAGCTTCTGAGCTAACCAGGTAACGTTGAGCTTCTGTATGCGGCTCAGCTGTCAGTTCACCGCGCCCTCCTTTTCTTTTGCAGTTCATTTATTGGTTAGCCAGGAACCAGGAGGAGTCAGCACCGCAAGATGGCGCCGGGTGAACGTCACTTTCACTAGCCTAATTTCCACTCTTCAGAAACCACCGGGTGACGCCACGGACCCTATCTACATTAT…	.	PASS	IMPRECISE;SVMETHOD=Snifflesv1.0.11;CHR2=chr1;END=1626850;STD_quant_start=102.868849;STD_quant_stop=80.102434;Kurtosis_quant_start=1.998110;Kurtosis_quant_stop=1.987235;SVTYPE=INS;SUPTYPE=AL;SVLEN=586;STRANDS=+-;RE=5;REF_strand=18;AF=0.277778	GT:DR:DV	0/0:13:5
chr1	1634651	114	ATTGCCCCAATGGATATGGAGGATAAACAACAATCCTTGTACCAGATGG	N	.	PASS	PRECISE;SVMETHOD=Snifflesv1.0.11;CHR2=chr1;END=1634702;STD_quant_start=3.122499;STD_quant_stop=3.570714;Kurtosis_quant_start=-1.098619;Kurtosis_quant_stop=0.695502;SVTYPE=DEL;SUPTYPE=AL;SVLEN=-51;STRANDS=+-;RE=4;REF_strand=14;AF=0.285714	GT:DR:DV	0/0:10:4
chr1	1635432	115	CTGCAACACCTTAGCCGATACGAGATGGGAAGTTGAAATGTGAAGCTTGTTGTTTCAAAGCCTCAGTTATTTGCTCCATTGCCCCTAACCCTAATCCTTGACCTGGGTTCAATTCCCAGCCATCGCGAGAAAACCAATCTTATGCCCAACACTTGGATTTACGATCTCAATCAAATTCTGGTTGCTACATTATCTTGAAAAAACAACATTATTTAAGTTGTTGTATGAGTTTTATGATGGACTAGAAATCCATTGGGGTTCCCGCGCGAGGTTCACATCCTGCCAACAACGGCAGGCTGCTTTTCATGTCCATGTATCTTCCAGTGTTTACAGAAACCAAGCTGCCCTTCAATGGATACGAGATAATACAGC	N	.	PASS	IMPRECISE;SVMETHOD=Snifflesv1.0.11;CHR2=chr1;END=1635798;STD_quant_start=57.183914;STD_quant_stop=56.110011;Kurtosis_quant_start=-0.005500;Kurtosis_quant_stop=-0.022782;SVTYPE=DEL;SUPTYPE=AL;SVLEN=-366;STRANDS=+-;RE=3;REF_strand=17;AF=0.176471	GT:DR:DV	0/0:14:3
chr1	1636517	116	N	ACTTTGTCATACGCCAGTGTCGGTGCTTGCACTCAAGTTCATGAAGAGATGTGTACACATTCAAGTCTCAGTTTTTGTGTTTTCAGAACTTTGAGT	.	PASS	IMPRECISE;SVMETHOD=Snifflesv1.0.11;CHR2=chr1;END=1636520;STD_quant_start=24.758837;STD_quant_stop=46.604721;Kurtosis_quant_start=1.752100;Kurtosis_quant_stop=-0.608657;SVTYPE=INS;SUPTYPE=AL;SVLEN=93;STRANDS=+-;RE=7;REF_strand=17;AF=0.411765	GT:DR:DV	0/1:10:7
chr1	1636534	117	CCCCCAGGGATTCTCTTTCACCTTTTCCCACATGTATCCTAGCAGCCAAATTTTATGGCTTTTGTGGCTAATGGTGGTATAGTGGTGCATAGCTGCCTTCAAGCAG	N	.	PASS	PRECISE;SVMETHOD=Snifflesv1.0.11;CHR2=chr1;END=1636640;STD_quant_start=6.447591;STD_quant_stop=8.717798;Kurtosis_quant_start=-0.023878;Kurtosis_quant_stop=0.644737;SVTYPE=DEL;SUPTYPE=AL;SVLEN=-106;STRANDS=+-;RE=7;REF_strand=17;AF=0.411765	GT:DR:DV	0/1:10:7
chr1	1640274	118	GTCCATGTATCTTCCAGTGTTTAGAAACCAATGCCCTTCAATGGATACGAGATAAAATATTAGGTCC	N	.	PASS	IMPRECISE;SVMETHOD=Snifflesv1.0.11;CHR2=chr1;END=1640339;STD_quant_start=10.222524;STD_quant_stop=8.041559;Kurtosis_quant_start=-1.077654;Kurtosis_quant_stop=-1.471304;SVTYPE=DEL;SUPTYPE=AL;SVLEN=-65;STRANDS=+-;RE=6;REF_strand=13;AF=0.461538	GT:DR:DV	0/1:7:6
chr1	1640695	119	GCGCTTTTCATGTCCATGTATCTTCCAGTGTTTAGAAACCAAGCCGCCCTTCA	N	.	PASS	IMPRECISE;SVMETHOD=Snifflesv1.0.11;CHR2=chr1;END=1640746;STD_quant_start=11.704700;STD_quant_stop=6.324555;Kurtosis_quant_start=-0.299670;Kurtosis_quant_stop=0.324063;SVTYPE=DEL;SUPTYPE=AL;SVLEN=-51;STRANDS=+-;RE=8;REF_strand=11;AF=0.727273	GT:DR:DV	0/1:3:8
chr1	1650703	120	N	CAATCAGTGAAAGCTGCGTCAGGAGAAAAGTCT	.	PASS	PRECISE;SVMETHOD=Snifflesv1.0.11;CHR2=chr1;END=1650705;STD_quant_start=2.777460;STD_quant_stop=3.505098;Kurtosis_quant_start=0.010288;Kurtosis_quant_stop=-1.589778;SVTYPE=INS;SUPTYPE=AL;SVLEN=33;STRANDS=+-;RE=7;REF_strand=20;AF=0.35	GT:DR:DV	0/1:13:7
chr1	1652985	121	ACACGCACACACACACACACACACACACACACACACACACACACACACACACACACACACA	N	.	PASS	IMPRECISE;SVMETHOD=Snifflesv1.0.11;CHR2=chr1;END=1653037;STD_quant_start=9.969955;STD_quant_stop=18.275667;Kurtosis_quant_start=0.393796;Kurtosis_quant_stop=-0.628086;SVTYPE=DEL;SUPTYPE=AL;SVLEN=-52;STRANDS=+-;RE=12;REF_strand=25;AF=0.48	GT:DR:DV	0/1:13:12
chr1	1661044	122	GGGTGAACACCGCTTTTTGCCTCTATGTTAAGCAACATTTTTTCTACATGTGATGAATTTTGTCCAAGTT	N	.	PASS	PRECISE;SVMETHOD=Snifflesv1.0.11;CHR2=chr1;END=1661114;STD_quant_start=1.140175;STD_quant_stop=1.974842;Kurtosis_quant_start=0.824490;Kurtosis_quant_stop=-1.092160;SVTYPE=DEL;SUPTYPE=AL;SVLEN=-70;STRANDS=+-;RE=13;REF_strand=29;AF=0.448276	GT:DR:DV	0/1:16:13
chr1	1679161	123	TGTGTGTGTGTGTGTGTGTGTGTGTGTGTGTGTGTGTGTGTGTGTGTGTGTGTGTGT	N	.	PASS	IMPRECISE;SVMETHOD=Snifflesv1.0.11;CHR2=chr1;END=1679227;STD_quant_start=30.352100;STD_quant_stop=32.946927;Kurtosis_quant_start=-0.948240;Kurtosis_quant_stop=0.568008;SVTYPE=DEL;SUPTYPE=AL;SVLEN=-66;STRANDS=+-;RE=4;REF_strand=20;AF=0.2	GT:DR:DV	0/0:16:4
chr1	1735039	124	TGTCTGTTTGTGTGCTTGTAGTGGTACTATGGGCAGAGGGGGGACATTTAATTATGTGATTGGGAAAATTAAAACTCCAGGACAACAAAGGGGAATACAAAGTATGGGATGCATATTTGATAATTTATATCATATAAAATATGTAATTTAGCGCGTTTAAAATCATGGGGGGAGAGGG	N	.	PASS	IMPRECISE;SVMETHOD=Snifflesv1.0.11;CHR2=chr1;END=1735217;STD_quant_start=34.142349;STD_quant_stop=20.134547;Kurtosis_quant_start=2.217527;Kurtosis_quant_stop=5.836083;SVTYPE=DEL;SUPTYPE=AL;SVLEN=-178;STRANDS=+-;RE=11;REF_strand=25;AF=0.44	GT:DR:DV	0/1:14:11
chr1	1735448	125	TAGAGATAACTACAGTAGCATAGACTTTATGACATACTCACTGTCCAAAAAGTATCATAA	N	.	PASS	PRECISE;SVMETHOD=Snifflesv1.0.11;CHR2=chr1;END=1735505;STD_quant_start=7.895146;STD_quant_stop=8.592633;Kurtosis_quant_start=-1.124196;Kurtosis_quant_stop=1.184979;SVTYPE=DEL;SUPTYPE=AL;SVLEN=-57;STRANDS=+-;RE=6;REF_strand=24;AF=0.25	GT:DR:DV	0/0:18:6
chr1	1751853	126	TCTCTCTCTCTCTCTCTCTCTCTCTCTCTCTCTCTCTCTCT	N	.	PASS	PRECISE;SVMETHOD=Snifflesv1.0.11;CHR2=chr1;END=1751896;STD_quant_start=8.031189;STD_quant_stop=5.357238;Kurtosis_quant_start=-1.900592;Kurtosis_quant_stop=-1.215167;SVTYPE=DEL;SUPTYPE=AL;SVLEN=-43;STRANDS=+-;RE=16;REF_strand=25;AF=0.64	GT:DR:DV	0/1:9:16
chr1	1752133	127	ATGGTTATGAAATAATCAAATAATTCATTTGATCATCAAATAATTCATTT	N	.	PASS	PRECISE;SVMETHOD=Snifflesv1.0.11;CHR2=chr1;END=1752186;STD_quant_start=4.939636;STD_quant_stop=4.658326;Kurtosis_quant_start=2.233136;Kurtosis_quant_stop=0.792181;SVTYPE=DEL;SUPTYPE=AL;SVLEN=-53;STRANDS=+-;RE=10;REF_strand=24;AF=0.416667	GT:DR:DV	0/1:14:10
chr1	1775459	128	TGAAATTTTGAAACAAATTTAAAGGTGCTACGTAACGTTTTTT	N	.	PASS	PRECISE;SVMETHOD=Snifflesv1.0.11;CHR2=chr1;END=1775502;STD_quant_start=2.280351;STD_quant_stop=2.588436;Kurtosis_quant_start=2.000000;Kurtosis_quant_stop=2.578266;SVTYPE=DEL;SUPTYPE=AL;SVLEN=-43;STRANDS=+-;RE=11;REF_strand=29;AF=0.37931	GT:DR:DV	0/1:18:11
chr1	1785893	129	N	GACCTAATGGGAACCAAGGAGCTGGTCCTAATGAG	.	PASS	PRECISE;SVMETHOD=Snifflesv1.0.11;CHR2=chr1;END=1785893;STD_quant_start=1.183216;STD_quant_stop=1.949359;Kurtosis_quant_start=-0.578125;Kurtosis_quant_stop=1.775271;SVTYPE=INS;SUPTYPE=AL;SVLEN=35;STRANDS=+-;RE=12;REF_strand=31;AF=0.387097	GT:DR:DV	0/1:19:12
chr1	1791033	130	ACAATAGACAGTTAGATCCAAAGAAGAATAAAGCTCACCTTTAAAAATGGGTCTGTAAGAGAGATTTAAAGAGGATAAGGAGTTTGCCAGACAGATTTCCACAGGGAGACTGAGAGTGGAGAGTGGGAGCCCTGACAGGAGAGGTCTGGTCTCCTCTGATCCTCAGCCA	N	.	PASS	IMPRECISE;SVMETHOD=Snifflesv1.0.11;CHR2=chr1;END=1791199;STD_quant_start=13.833835;STD_quant_stop=8.767839;Kurtosis_quant_start=4.896114;Kurtosis_quant_stop=2.266262;SVTYPE=DEL;SUPTYPE=AL;SVLEN=-166;STRANDS=+-;RE=8;REF_strand=31;AF=0.258065	GT:DR:DV	0/0:23:8
chr1	1792653	131	GGTTCACCAGCAGATGTTAGGGATCACCAGCAGATGTAATGGATCACCAGCCGGATGTTAGGGATCACTAGCAGATGTTAGGGTTCACTAGCAGATGTTAGGGTTCACCAGCAGATGTTAGGGATCACCAGCAGATGTAAGGGATCACCAGCAGATGTAATGGATCACCAGCGGATGTTAGGGATCACCAGCGGATGTTAGGGATCACCAGCGGATGTTAGGGATCACTAGCAGATGTAAGGGATCACCAGCGGATGTTAGGGATCACTAGCGGATGTTAGGGATCACCAGCGGATGTTAGGGATCACCAGCGGATGTTAGGGATCACTAGCAGATGTTAGGGATCACCAGCGGATGTTAGGGATCACCAGCAGATGTTA	N	.	PASS	IMPRECISE;SVMETHOD=Snifflesv1.0.11;CHR2=chr1;END=1793032;STD_quant_start=92.044373;STD_quant_stop=173.859618;Kurtosis_quant_start=-1.577968;Kurtosis_quant_stop=0.592447;SVTYPE=DEL;SUPTYPE=AL,SR;SVLEN=-379;STRANDS=+-;RE=6;REF_strand=31;AF=0.193548	GT:DR:DV	0/0:25:6
chr1	1795245	132	N	CTCCCATCATCAGTTGGAGTACTTGTGGTAACTGTGTGGTTATGAAGTCTTAACCTTATTACATTTAGTGCC	.	PASS	PRECISE;SVMETHOD=Snifflesv1.0.11;CHR2=chr1;END=1795248;STD_quant_start=7.602631;STD_quant_stop=7.848567;Kurtosis_quant_start=2.000000;Kurtosis_quant_stop=-0.714412;SVTYPE=INS;SUPTYPE=AL;SVLEN=82;STRANDS=+-;RE=5;REF_strand=25;AF=0.2	GT:DR:DV	0/0:20:5
chr1	1827337	133	TGTGAGAACACAGCCCTCCTAGGAAAACTCTGGAGAGTGTCCAAATTGAAAAAGCG	N	.	PASS	PRECISE;SVMETHOD=Snifflesv1.0.11;CHR2=chr1;END=1827398;STD_quant_start=1.612452;STD_quant_stop=0.000000;Kurtosis_quant_start=2.680475;Kurtosis_quant_stop=1.779893;SVTYPE=DEL;SUPTYPE=AL;SVLEN=-61;STRANDS=+-;RE=14;REF_strand=25;AF=0.56	GT:DR:DV	0/1:11:14
chr1	1827382	134	N	GGTATCGTTTCTAACACATGACAGATGCAAAAGGAAAAGAAG	.	PASS	PRECISE;SVMETHOD=Snifflesv1.0.11;CHR2=chr1;END=1827382;STD_quant_start=1.643168;STD_quant_stop=5.282045;Kurtosis_quant_start=5.600823;Kurtosis_quant_stop=0.983890;SVTYPE=INS;SUPTYPE=AL;SVLEN=42;STRANDS=+-;RE=10;REF_strand=25;AF=0.4	GT:DR:DV	0/1:15:10
chr1	1828940	135	TGTGTGTGTGTGTGTGTGTGTGTGTGTGTGTGTGTGTGTGTGTGTG	N	.	PASS	PRECISE;SVMETHOD=Snifflesv1.0.11;CHR2=chr1;END=1828984;STD_quant_start=2.469818;STD_quant_stop=1.816590;Kurtosis_quant_start=3.065707;Kurtosis_quant_stop=1.410741;SVTYPE=DEL;SUPTYPE=AL;SVLEN=-44;STRANDS=+-;RE=12;REF_strand=24;AF=0.5	GT:DR:DV	0/1:12:12
chr1	1833376	136	AATAAGTATCATTTCACCACTATATAGAAGACA	N	.	PASS	PRECISE;SVMETHOD=Snifflesv1.0.11;CHR2=chr1;END=1833410;STD_quant_start=6.819091;STD_quant_stop=7.576279;Kurtosis_quant_start=-1.640444;Kurtosis_quant_stop=-1.255379;SVTYPE=DEL;SUPTYPE=AL;SVLEN=-34;STRANDS=+-;RE=18;REF_strand=23;AF=0.782609	GT:DR:DV	0/1:5:18
chr1	1833519	137	N	ACAATGGCTGTGGCTGAGGGTGAAGCTGATTAGTCCTCCAACCTGAAGGTCAGCAGTTTGGTCCCCAGTCTTCCCCCATCTGCATGCCGAAGTGTCCTTGGGCAGATGCTGAACTTGAGTGCCCTCATAGAACATCAAGTGCACCTTTAATAGAATGCACTGCAACTGTGAATGTGTGTGTGTGAATGTGAATGGCTGTACTGTAAAAGAGCTTTTGAGTGGTCATCAAGACTGAAAAAGCTATATAAATCTAAAACCATTT	.	PASS	PRECISE;SVMETHOD=Snifflesv1.0.11;CHR2=chr1;END=1833521;STD_quant_start=2.979094;STD_quant_stop=7.348469;Kurtosis_quant_start=-0.602063;Kurtosis_quant_stop=-1.101337;SVTYPE=INS;SUPTYPE=AL;SVLEN=258;STRANDS=+-;RE=8;REF_strand=22;AF=0.363636	GT:DR:DV	0/1:14:8
chr1	1837076	138	N	AATCTGGTAAAATGGTTTTGTATTTATATAGCACTTTTCTAGTCTTGATGACCACTCAAAGCTCTTTACAGTACAGTTTTACATTCACCCATTCACACACACATTCATACAGTGCATCTATTAGCAGCACTTTGTTGTTCTATGAGGGCGATTCAGGGTTCATCTTGCCCAAGGACTTCGGCCAGATGGGAAGACTGGGGATCGAACTGCCGACCTTCAGGTTGGAGGATGATGCTCAACCCCTCAGCCACAGCCCGCCCATAATAATAAT	.	PASS	PRECISE;SVMETHOD=Snifflesv1.0.11;CHR2=chr1;END=1837077;STD_quant_start=1.362770;STD_quant_stop=4.690416;Kurtosis_quant_start=1.017751;Kurtosis_quant_stop=-0.524793;SVTYPE=INS;SUPTYPE=AL;SVLEN=272;STRANDS=+-;RE=7;REF_strand=23;AF=0.304348	GT:DR:DV	0/1:16:7
chr1	1863879	139	N	TTCCGGCAGGAGCAAACTGTCTGTTCCTTTTCCTTTTTCATTCTGTTCCATAACTGGG	.	PASS	PRECISE;SVMETHOD=Snifflesv1.0.11;CHR2=chr1;END=1863879;STD_quant_start=0.000000;STD_quant_stop=2.380476;Kurtosis_quant_start=-nan;Kurtosis_quant_stop=-0.332180;SVTYPE=INS;SUPTYPE=AL;SVLEN=62;STRANDS=+-;RE=3;REF_strand=63;AF=0.047619	GT:DR:DV	0/0:60:3
chr1	1867344	140	N	AAGCAGAGTAAACTGTCTGTTCCTTTCTTCCCTTTCATTCTGTTCCAACTGGGTTT	.	PASS	PRECISE;SVMETHOD=Snifflesv1.0.11;CHR2=chr1;END=1867344;STD_quant_start=6.414270;STD_quant_stop=9.531901;Kurtosis_quant_start=-0.339554;Kurtosis_quant_stop=-0.346238;SVTYPE=INS;SUPTYPE=AL;SVLEN=57;STRANDS=+-;RE=7;REF_strand=60;AF=0.116667	GT:DR:DV	0/0:53:7
chr1	1877541	141	TACACTCAGAGTTCTCAGAGTTAATGTAGATA	N	.	PASS	PRECISE;SVMETHOD=Snifflesv1.0.11;CHR2=chr1;END=1877573;STD_quant_start=1.341641;STD_quant_stop=0.632456;Kurtosis_quant_start=0.333333;Kurtosis_quant_stop=2.000000;SVTYPE=DEL;SUPTYPE=AL;SVLEN=-32;STRANDS=+-;RE=11;REF_strand=50;AF=0.22	GT:DR:DV	0/0:39:11
chr1	1881830	142	N	AGAGTAAACTGGTTCGTTCCTTTCTTCCCTTCATTCTGTTCCAACTGGGTTCCA	.	PASS	PRECISE;SVMETHOD=Snifflesv1.0.11;CHR2=chr1;END=1881830;STD_quant_start=1.612452;STD_quant_stop=3.535534;Kurtosis_quant_start=-0.703095;Kurtosis_quant_stop=-0.408925;SVTYPE=INS;SUPTYPE=AL;SVLEN=53;STRANDS=+-;RE=15;REF_strand=45;AF=0.333333	GT:DR:DV	0/1:30:15
chr1	1883842	143	TGTTAAGTCTGTTGTTTCAAAGACTCAGTTATTTGCTCCATTGCACTGTACTTTGTCTTAGCTAGTTCTCACTGCTTACACTCAGAGTTCTCAGAGTTAATGTAGATATGTGTACAGATTCAATTCTGTTTTATGTATTACAGAACTTTGAGTAAACTGTCTATTGTTTTCTTCCCCTTTTCATTCTGTTCCAACTGGGTTTCTCTAAAATAATTTCCGCATTTGTCCCGTTCTGGCAGCCAAATTACAACGGCTTTCTGGCGATGGTGGTATAGTGGTGAGCATAGCTGCCTTCCAAGCAGTTGACCTGGGTTCGATTCCCAGCCATCGCAGTATTCTTTAGACCAACACTTTCGTTTACAATCTCAAACTCTGGTTGCTACATTATCTTGAAAATTA…	N	.	PASS	IMPRECISE;SVMETHOD=Snifflesv1.0.11;CHR2=chr1;END=1884419;STD_quant_start=139.944036;STD_quant_stop=135.579005;Kurtosis_quant_start=-1.438102;Kurtosis_quant_stop=-1.460603;SVTYPE=DEL;SUPTYPE=AL;SVLEN=-577;STRANDS=+-;RE=3;REF_strand=40;AF=0.075	GT:DR:DV	0/0:37:3
chr1	1920213	144	TGTGTGTGTGTGTGTGTGTGTGTGTGTGTGTGTGTGTGTGTG	N	.	PASS	PRECISE;SVMETHOD=Snifflesv1.0.11;CHR2=chr1;END=1920255;STD_quant_start=9.444575;STD_quant_stop=5.366563;Kurtosis_quant_start=0.441101;Kurtosis_quant_stop=-0.268519;SVTYPE=DEL;SUPTYPE=AL;SVLEN=-42;STRANDS=+-;RE=5;REF_strand=16;AF=0.3125	GT:DR:DV	0/1:11:5
chr1	1920199	145	N	TCTCTCTCTCTCTCTCTCTCTCTCTCTCTCTCTCTCTCTCTCTCTCTCTCTCTCTCTCTCTCTCTCTCTCTCTCTCTCTCTCTCTCTCTCTCTCTCTTTTG	.	PASS	IMPRECISE;SVMETHOD=Snifflesv1.0.11;CHR2=chr1;END=1920205;STD_quant_start=8.296586;STD_quant_stop=22.847319;Kurtosis_quant_start=-0.292791;Kurtosis_quant_stop=0.179365;SVTYPE=INS;SUPTYPE=AL;SVLEN=111;STRANDS=+-;RE=6;REF_strand=16;AF=0.375	GT:DR:DV	0/1:10:6
chr1	1922695	146	N	AAGTGTTATGGTGCTATAAACTTTGTTAGCCT	.	PASS	PRECISE;SVMETHOD=Snifflesv1.0.11;CHR2=chr1;END=1922697;STD_quant_start=8.336666;STD_quant_stop=7.937254;Kurtosis_quant_start=-1.611148;Kurtosis_quant_stop=-1.585790;SVTYPE=INS;SUPTYPE=AL;SVLEN=32;STRANDS=+-;RE=4;REF_strand=22;AF=0.181818	GT:DR:DV	0/0:18:4
chr1	1922688	147	AAAATAACCTGGATACAAAAGGTTTTTGCACATACCACAGACTATAGCCTATATAACGGTGGATGCTTCATTTCACTGTCAAGGAATTAAGC	N	.	PASS	IMPRECISE;SVMETHOD=Snifflesv1.0.11;CHR2=chr1;END=1922780;STD_quant_start=11.335784;STD_quant_stop=12.759310;Kurtosis_quant_start=-1.452706;Kurtosis_quant_stop=-1.388988;SVTYPE=DEL;SUPTYPE=AL;SVLEN=-92;STRANDS=+-;RE=10;REF_strand=22;AF=0.454545	GT:DR:DV	0/1:12:10
chr1	1972918	148	CAACTCACATTCCCTAGTCTTTATGTGGTGCATTATACAACGGTCCCAAAGCTGCAATAATCAATAAATTAACAATGAATCAAGTTGCCACTTGTAGGGACAAATCCTCAGAGAATTATTATTTCCTTTTGTCTTTGTAGAGACTTTGAGCCTCTTTTAGCTCATTGTATTTTGCTCATTGTCATTTTGGTTCTAAAAAAATGCACA	N	.	PASS	PRECISE;SVMETHOD=Snifflesv1.0.11;CHR2=chr1;END=1973132;STD_quant_start=3.435113;STD_quant_stop=2.966479;Kurtosis_quant_start=0.532031;Kurtosis_quant_stop=-0.453512;SVTYPE=DEL;SUPTYPE=AL;SVLEN=-214;STRANDS=+-;RE=10;REF_strand=17;AF=0.588235	GT:DR:DV	0/1:7:10
chr1	1973184	149	N	GCCACGCGGCGAAAGAAATTCTAGATTTCGAGAACATCAAATATTAGGAGAATTAAATCATTATTGCTAAAGAACAAATTTT	.	PASS	IMPRECISE;SVMETHOD=Snifflesv1.0.11;CHR2=chr1;END=1973184;STD_quant_start=26.907248;STD_quant_stop=25.670995;Kurtosis_quant_start=-0.024759;Kurtosis_quant_stop=-0.878528;SVTYPE=INS;SUPTYPE=AL;SVLEN=105;STRANDS=+-;RE=6;REF_strand=17;AF=0.352941	GT:DR:DV	0/1:11:6
chr1	1977632	150	GCTGGTTCTCACATCTTCGGACATTATCCAGAGTTTTTTACA	N	.	PASS	PRECISE;SVMETHOD=Snifflesv1.0.11;CHR2=chr1;END=1977674;STD_quant_start=0.774597;STD_quant_stop=0.707107;Kurtosis_quant_start=3.690947;Kurtosis_quant_stop=6.664723;SVTYPE=DEL;SUPTYPE=AL;SVLEN=-42;STRANDS=+-;RE=11;REF_strand=19;AF=0.578947	GT:DR:DV	0/1:8:11
chr1	1993041	151	N	TCCAGAGAAAATCTGGACCCAATTCTAGCCATGTTGTGTTTGCATG	.	PASS	PRECISE;SVMETHOD=Snifflesv1.0.11;CHR2=chr1;END=1993041;STD_quant_start=1.303840;STD_quant_stop=3.316625;Kurtosis_quant_start=-0.750865;Kurtosis_quant_stop=-0.271074;SVTYPE=INS;SUPTYPE=AL;SVLEN=46;STRANDS=+-;RE=10;REF_strand=22;AF=0.454545	GT:DR:DV	0/1:12:10
chr1	2052966	152	ACACACACACACACACACACACACACACACACAT	N	.	PASS	IMPRECISE;SVMETHOD=Snifflesv1.0.11;CHR2=chr1;END=2053000;STD_quant_start=17.314092;STD_quant_stop=7.310571;Kurtosis_quant_start=0.615352;Kurtosis_quant_stop=3.393372;SVTYPE=DEL;SUPTYPE=AL;SVLEN=-34;STRANDS=+-;RE=9;REF_strand=24;AF=0.375	GT:DR:DV	0/1:15:9
chr1	2086456	153	GAAAAATGTCGTAAAAAAGAGAAATTCATGTTTCTTGCATGTATTTTCTCGGGGAAATCTCAGAGCTCTTAGTTTATGC	N	.	PASS	PRECISE;SVMETHOD=Snifflesv1.0.11;CHR2=chr1;END=2086535;STD_quant_start=1.378405;STD_quant_stop=2.024846;Kurtosis_quant_start=3.392250;Kurtosis_quant_stop=-0.487525;SVTYPE=DEL;SUPTYPE=AL;SVLEN=-79;STRANDS=+-;RE=13;REF_strand=21;AF=0.619048	GT:DR:DV	0/1:8:13
chr1	2112392	154	ATATAAACACAAAAAAATGTACAAATACTGTATACAGATACATAGTCATATCCCAAAACA	N	.	PASS	IMPRECISE;SVMETHOD=Snifflesv1.0.11;CHR2=chr1;END=2112462;STD_quant_start=11.150486;STD_quant_stop=8.252946;Kurtosis_quant_start=-0.098154;Kurtosis_quant_stop=-1.356275;SVTYPE=DEL;SUPTYPE=AL;SVLEN=-70;STRANDS=+-;RE=9;REF_strand=18;AF=0.5	GT:DR:DV	0/1:9:9
chr1	2130384	155	N	AAAATACAATACCAGTCAATAACGCTCTATTTCTAGGTTGTGT	.	PASS	PRECISE;SVMETHOD=Snifflesv1.0.11;CHR2=chr1;END=2130384;STD_quant_start=0.316228;STD_quant_stop=2.323790;Kurtosis_quant_start=5.892734;Kurtosis_quant_stop=3.886368;SVTYPE=INS;SUPTYPE=AL;SVLEN=43;STRANDS=+-;RE=11;REF_strand=21;AF=0.52381	GT:DR:DV	0/1:10:11
chr1	2155518	156	GTGTGTGTGTGTGTGTGTGTGTGTGTGTGTGTGTGTGTGTGTGTGTGTGTGTGTGTGTGTGTGTGTGTGTGTGTG	N	.	PASS	IMPRECISE;SVMETHOD=Snifflesv1.0.11;CHR2=chr1;END=2155598;STD_quant_start=11.450982;STD_quant_stop=12.103718;Kurtosis_quant_start=-0.939682;Kurtosis_quant_stop=-0.321693;SVTYPE=DEL;SUPTYPE=AL;SVLEN=-80;STRANDS=+-;RE=8;REF_strand=16;AF=0.5	GT:DR:DV	0/1:8:8
chr1	2179044	157	GCAGCTCCTGGAGAACACAGTCAAATTCCCTGAGCTAAATGAGCCTCCGGATGGTTTTGTGGACCCACAATGGACCCTGCTGGCTTCTCCTGTGTTTCCCCAACAGGTACAATGCAATAATTCTACTTTCTTCAGCCATGGTTGACAATGGACAAAAATAGCCCCTCCTCCTGTCGGGCGAATATTAGCTTTTGTTTATTCTCTTGAGCAAGTGATGTAAAAATTTGCTTCACGTTTGTTCTGAACGCACCGTTGTGGCAAGACATGGATCAAT	N	.	PASS	PRECISE;SVMETHOD=Snifflesv1.0.11;CHR2=chr1;END=2179318;STD_quant_start=5.719640;STD_quant_stop=8.701396;Kurtosis_quant_start=3.759730;Kurtosis_quant_stop=3.973635;SVTYPE=DEL;SUPTYPE=AL;SVLEN=-274;STRANDS=+-;RE=7;REF_strand=21;AF=0.333333	GT:DR:DV	0/1:14:7
chr1	2197260	158	ACTGAACTCTTAGAATCTCCTGAAATTCTTCTGGCTGTATGTGTGAATGCAAATGTCAGAAAGAGAGGGTCAAGACTTTCTCCAGAGTTTCTCCAGCCGGCGCCCTGGTAAGACCTCTGGAGACCTCTGTCCGAATGAGCCGATATGATAAAACAGCAGGAGATCCTCCACACGATGAAGATGTCAAGAGAGTTATCTTACATTCTACCTCTGCATGAGGGCTTCCCTCGCCTGTGTTGAGGGGAGAATCCCCTGCTGTGTTGTTCATGTCTGAAAACCGGCTTCACTGAACTGCCATTTTGGATTTTGAGGTCAAGACTGCAAGGTTCTTCCAACTTTCGCAGGTTGAACTCGAACTTCTGTGGGCTTTCCAGTGGAAATTGCAAATGGGGTCTCGGA…	N	.	PASS	PRECISE;SVMETHOD=Snifflesv1.0.11;CHR2=chr1;END=2197675;STD_quant_start=4.082483;STD_quant_stop=7.449832;Kurtosis_quant_start=0.235200;Kurtosis_quant_stop=2.684441;SVTYPE=DEL;SUPTYPE=AL;SVLEN=-415;STRANDS=+-;RE=6;REF_strand=15;AF=0.4	GT:DR:DV	0/1:9:6
chr1	2200049	159	N	TGATTTGGCATTTCCATCTACTCAGTCTTCAAAGGC	.	PASS	PRECISE;SVMETHOD=Snifflesv1.0.11;CHR2=chr1;END=2200055;STD_quant_start=0.447214;STD_quant_stop=5.394442;Kurtosis_quant_start=-0.498008;Kurtosis_quant_stop=-0.533695;SVTYPE=INS;SUPTYPE=AL;SVLEN=32;STRANDS=+-;RE=16;REF_strand=16;AF=1	GT:DR:DV	1/1:0:16
chr1	2200247	160	TGTTAACATTGTACCAAACAAACTACGTTGTATATGCTGATGTGGGAACACATCATTTACCACAGCCCCATTAGCTCGAAAGTCACAGGTGATGCAGAAGTGAGAGAACTGTCATGGATGTTTTGCTGTTCATATGTTTGATAACTATCTATAGCATATACAGTGGAAACTGGATATAGTGATTTATATGGATACAAAAGTTAATTCATTTATAGTTTTTTTTAATCTCTGTCAGTAATTTATCTGTTTGTCCAAACAAAGTGCTTTCCATTCATTGAATATTTATATTAGTAAGGTTTACATGCAGCAATATGTTCCAAAAGTATCAATTTGGGGGTTGGAGATACAAATCATCATTTATTCTGGAGGAGATGGGGAGTCGATCATTGTGTGTGTTTC…	N	.	PASS	IMPRECISE;SVMETHOD=Snifflesv1.0.11;CHR2=chr1;END=2200763;STD_quant_start=87.564262;STD_quant_stop=176.814168;Kurtosis_quant_start=-1.994004;Kurtosis_quant_stop=-1.997043;SVTYPE=DEL;SUPTYPE=AL;SVLEN=-516;STRANDS=+-;RE=8;REF_strand=16;AF=0.5	GT:DR:DV	0/1:8:8
chr1	2212940	161	N	TTCTTGATAAACTCAGTGGACTGTCTGCTCTAAAC	.	PASS	PRECISE;SVMETHOD=Snifflesv1.0.11;CHR2=chr1;END=2212940;STD_quant_start=3.000000;STD_quant_stop=2.932576;Kurtosis_quant_start=5.200000;Kurtosis_quant_stop=-0.157923;SVTYPE=INS;SUPTYPE=AL;SVLEN=35;STRANDS=+-;RE=10;REF_strand=20;AF=0.5	GT:DR:DV	0/1:10:10
chr1	2243689	162	N	CTATCTTTCTCGCGAACTATCCCTTTAATGTGTTGCAATTTTAGTTGTAGAGATTGTCCAAGAATA	.	PASS	PRECISE;SVMETHOD=Snifflesv1.0.11;CHR2=chr1;END=2243689;STD_quant_start=7.110243;STD_quant_stop=7.937254;Kurtosis_quant_start=4.010762;Kurtosis_quant_stop=-0.049047;SVTYPE=INS;SUPTYPE=AL;SVLEN=65;STRANDS=+-;RE=9;REF_strand=22;AF=0.409091	GT:DR:DV	0/1:13:9
chr1	2270561	163	GTGTGTGTTTGTGTGTGTGTGTGTGTGTGTGTGTGTGTGTGTGTGTGTGTGTGTGTGTGTGTGTGT	N	.	PASS	IMPRECISE;SVMETHOD=Snifflesv1.0.11;CHR2=chr1;END=2270624;STD_quant_start=15.188812;STD_quant_stop=18.074844;Kurtosis_quant_start=2.902133;Kurtosis_quant_stop=0.467505;SVTYPE=DEL;SUPTYPE=AL;SVLEN=-63;STRANDS=+-;RE=11;REF_strand=24;AF=0.458333	GT:DR:DV	0/1:13:11
chr1	2270862	164	CCACACACACACACACACACACACACACACACACACACACACACACACACA	N	.	PASS	IMPRECISE;SVMETHOD=Snifflesv1.0.11;CHR2=chr1;END=2270905;STD_quant_start=21.639085;STD_quant_stop=8.972179;Kurtosis_quant_start=0.898476;Kurtosis_quant_stop=-1.545041;SVTYPE=DEL;SUPTYPE=AL;SVLEN=-43;STRANDS=+-;RE=4;REF_strand=22;AF=0.181818	GT:DR:DV	0/0:18:4
chr1	2285347	165	ATCTCTCTCTCTCTCTCTCTCTCTCTCTCTCTCTCTCTCTCTCTCCC	N	.	PASS	IMPRECISE;SVMETHOD=Snifflesv1.0.11;CHR2=chr1;END=2285394;STD_quant_start=14.479871;STD_quant_stop=8.660254;Kurtosis_quant_start=-0.037913;Kurtosis_quant_stop=-1.382400;SVTYPE=DEL;SUPTYPE=AL;SVLEN=-47;STRANDS=+-;RE=3;REF_strand=28;AF=0.107143	GT:DR:DV	0/0:25:3
chr1	2301213	166	N	AGTTCATGTTTGTACAGGAAGTGTTGCTTTACCAGTCTGTTTGTCAAACCATTTGATAGGCTGTACCGGGACGTA	.	PASS	IMPRECISE;SVMETHOD=Snifflesv1.0.11;CHR2=chr1;END=2301214;STD_quant_start=35.078483;STD_quant_stop=32.459205;Kurtosis_quant_start=-1.929878;Kurtosis_quant_stop=-1.900736;SVTYPE=INS;SUPTYPE=AL;SVLEN=78;STRANDS=+-;RE=12;REF_strand=28;AF=0.428571	GT:DR:DV	0/1:16:12
chr1	2303334	167	TTAAGAAATGTATTTTTATTTTATTTTTGTTTGCAGGTTAAAGCCTTTTTAACTTACGCAA	N	.	PASS	PRECISE;SVMETHOD=Snifflesv1.0.11;CHR2=chr1;END=2303395;STD_quant_start=1.303840;STD_quant_stop=0.632456;Kurtosis_quant_start=6.985684;Kurtosis_quant_stop=6.997062;SVTYPE=DEL;SUPTYPE=AL;SVLEN=-61;STRANDS=+-;RE=11;REF_strand=25;AF=0.44	GT:DR:DV	0/1:14:11
chr1	2341837	168	AAAGTTGAGTCCACTTGAAGCTCAGGCCCACAAAGTCACAGGGTTTCAAACACACACAAGGTCAAATCTGAATGATGAATATTAGTCATTACTACGTTCCATAC	N	.	PASS	PRECISE;SVMETHOD=Snifflesv1.0.11;CHR2=chr1;END=2341941;STD_quant_start=0.316228;STD_quant_stop=0.000000;Kurtosis_quant_start=6.816938;Kurtosis_quant_stop=7.000000;SVTYPE=DEL;SUPTYPE=AL;SVLEN=-104;STRANDS=+-;RE=12;REF_strand=29;AF=0.413793	GT:DR:DV	0/1:17:12
chr1	2358630	169	GGAACCAGTGTTTGCGCTTACATCTTGGCCTTCCTGAATTTGTTTTCTGTTTGAAATGGGGAGGTATCTC	N	.	PASS	PRECISE;SVMETHOD=Snifflesv1.0.11;CHR2=chr1;END=2358701;STD_quant_start=3.146427;STD_quant_stop=4.098780;Kurtosis_quant_start=6.599453;Kurtosis_quant_stop=5.421325;SVTYPE=DEL;SUPTYPE=AL;SVLEN=-71;STRANDS=+-;RE=12;REF_strand=24;AF=0.5	GT:DR:DV	0/1:12:12
chr1	2360631	170	GTGTGTGTGTGTGTGTGTGTGTGTGTGTGTGTGTGTGTGTGTGTGTGTGTGTGTGTGTGTGTGTGT	N	.	PASS	PRECISE;SVMETHOD=Snifflesv1.0.11;CHR2=chr1;END=2360694;STD_quant_start=8.390471;STD_quant_stop=9.252027;Kurtosis_quant_start=-0.342533;Kurtosis_quant_stop=-0.176428;SVTYPE=DEL;SUPTYPE=AL;SVLEN=-63;STRANDS=+-;RE=11;REF_strand=21;AF=0.52381	GT:DR:DV	0/1:10:11
chr1	2362242	171	TTTCAACTACTTCTGGTCATGTACTTTTTGGCTCCAGTCTTGATCTAATAGCTTCAAATGGACCATTATCTAAAACCTCAATAAAAATATTTGGACTTTCACCGGCTCCTCCAGGAGCTGTGTATTTACAAGTCATTAGAGACGAATATTTTTTGACTTCAATTCAT	N	.	PASS	PRECISE;SVMETHOD=Snifflesv1.0.11;CHR2=chr1;END=2362409;STD_quant_start=3.646917;STD_quant_stop=2.144761;Kurtosis_quant_start=0.649442;Kurtosis_quant_stop=1.630055;SVTYPE=DEL;SUPTYPE=AL;SVLEN=-167;STRANDS=+-;RE=13;REF_strand=24;AF=0.541667	GT:DR:DV	0/1:11:13
chr1	2362498	172	N	CATAGACTCAAATTAGCTGGTAACTTTTTGACTCCTGACTTGCCTGCCTTCACCTCTCTCTGGATTTGTTTGC	.	PASS	PRECISE;SVMETHOD=Snifflesv1.0.11;CHR2=chr1;END=2362505;STD_quant_start=7.071068;STD_quant_stop=6.236986;Kurtosis_quant_start=-1.382232;Kurtosis_quant_stop=-1.097468;SVTYPE=INS;SUPTYPE=AL;SVLEN=73;STRANDS=+-;RE=11;REF_strand=24;AF=0.458333	GT:DR:DV	0/1:13:11
chr1	2363675	173	N	CAACATTCTGGTTCAGTATAAAACTGTAAGGTG	.	PASS	PRECISE;SVMETHOD=Snifflesv1.0.11;CHR2=chr1;END=2363675;STD_quant_start=3.605551;STD_quant_stop=5.329165;Kurtosis_quant_start=1.848521;Kurtosis_quant_stop=0.698175;SVTYPE=INS;SUPTYPE=AL;SVLEN=34;STRANDS=+-;RE=5;REF_strand=19;AF=0.263158	GT:DR:DV	0/0:14:5
chr1	2367031	174	N	ATGAATGATTGTTGGGTAAAGAGATCAGTTCGAAC	.	PASS	PRECISE;SVMETHOD=Snifflesv1.0.11;CHR2=chr1;END=2367031;STD_quant_start=1.889822;STD_quant_stop=4.488079;Kurtosis_quant_start=4.000000;Kurtosis_quant_stop=-0.081485;SVTYPE=INS;SUPTYPE=AL;SVLEN=35;STRANDS=+-;RE=7;REF_strand=24;AF=0.291667	GT:DR:DV	0/0:17:7
chr1	2378098	175	N	CTAACTTTAAAACTGCGTTAACTGGCCACCCAAGAAAC	.	PASS	PRECISE;SVMETHOD=Snifflesv1.0.11;CHR2=chr1;END=2378098;STD_quant_start=2.880972;STD_quant_stop=3.949684;Kurtosis_quant_start=1.092031;Kurtosis_quant_stop=-1.328402;SVTYPE=INS;SUPTYPE=AL;SVLEN=44;STRANDS=+-;RE=10;REF_strand=26;AF=0.384615	GT:DR:DV	0/1:16:10
chr1	2385897	176	N	TGAAAACTGGGCGGTGGAAAGATCTCTTGGTAC	.	PASS	PRECISE;SVMETHOD=Snifflesv1.0.11;CHR2=chr1;END=2385897;STD_quant_start=0.816497;STD_quant_stop=2.886751;Kurtosis_quant_start=-1.500000;Kurtosis_quant_stop=-0.000000;SVTYPE=INS;SUPTYPE=AL;SVLEN=34;STRANDS=+-;RE=3;REF_strand=29;AF=0.103448	GT:DR:DV	0/0:26:3
chr1	2427504	177	TAGTGATGGGACCTACTGGCAACAGGAAGTAAGCTTTGTTTTACAACTATCAATTAGCAG	N	.	PASS	IMPRECISE;SVMETHOD=Snifflesv1.0.11;CHR2=chr1;END=2427574;STD_quant_start=14.577380;STD_quant_stop=6.655825;Kurtosis_quant_start=0.026657;Kurtosis_quant_stop=2.074464;SVTYPE=DEL;SUPTYPE=AL;SVLEN=-70;STRANDS=+-;RE=12;REF_strand=24;AF=0.5	GT:DR:DV	0/1:12:12
chr1	2443894	178	CATAGTAACATATCTACAGTGAATTACAATTCATTTAAAGGGAGTCAAATTGTTTATGTTG	N	.	PASS	PRECISE;SVMETHOD=Snifflesv1.0.11;CHR2=chr1;END=2443955;STD_quant_start=1.183216;STD_quant_stop=2.626785;Kurtosis_quant_start=-0.437415;Kurtosis_quant_stop=-1.443759;SVTYPE=DEL;SUPTYPE=AL;SVLEN=-61;STRANDS=+-;RE=18;REF_strand=27;AF=0.666667	GT:DR:DV	0/1:9:18
chr1	2447850	179	CCCCCCCCCCCCAACACACACACACACACACACACACACACACACACACACACACACACACACACACACA	N	.	PASS	IMPRECISE;SVMETHOD=Snifflesv1.0.11;CHR2=chr1;END=2447919;STD_quant_start=18.639862;STD_quant_stop=16.411378;Kurtosis_quant_start=1.581021;Kurtosis_quant_stop=1.105682;SVTYPE=DEL;SUPTYPE=AL;SVLEN=-69;STRANDS=+-;RE=9;REF_strand=27;AF=0.333333	GT:DR:DV	0/1:18:9
chr1	2450640	180	TGTGTGTGTGTGTGTGTGTGTGTGTGTGTGT	N	.	PASS	PRECISE;SVMETHOD=Snifflesv1.0.11;CHR2=chr1;END=2450671;STD_quant_start=9.237604;STD_quant_stop=4.618802;Kurtosis_quant_start=0.000000;Kurtosis_quant_stop=0.000000;SVTYPE=DEL;SUPTYPE=AL;SVLEN=-31;STRANDS=+-;RE=3;REF_strand=28;AF=0.107143	GT:DR:DV	0/0:25:3
chr1	2457827	181	N	TGGTTGTAATGAGAGAAGGCACAAGGTTCATCAGGATTATTTAAAGGAGCATTTAATAGTTGACGAGATTCAGTGCATGTCTGAAAGC	.	PASS	PRECISE;SVMETHOD=Snifflesv1.0.11;CHR2=chr1;END=2457827;STD_quant_start=0.707107;STD_quant_stop=4.135215;Kurtosis_quant_start=-1.000000;Kurtosis_quant_stop=-0.832153;SVTYPE=INS;SUPTYPE=AL;SVLEN=94;STRANDS=+-;RE=10;REF_strand=26;AF=0.384615	GT:DR:DV	0/1:16:10
chr1	2459285	182	N	AGGGGGTGCATGATTATTATGTGAAAATAATCACC	.	PASS	PRECISE;SVMETHOD=Snifflesv1.0.11;CHR2=chr1;END=2459285;STD_quant_start=0.881917;STD_quant_stop=4.749269;Kurtosis_quant_start=0.489796;Kurtosis_quant_stop=3.308015;SVTYPE=INS;SUPTYPE=AL;SVLEN=35;STRANDS=+-;RE=9;REF_strand=31;AF=0.290323	GT:DR:DV	0/0:22:9
chr1	2467322	183	N	TTGAAAACCTTTTGTAAGGACATTGAAGAAAAGAGT	.	PASS	PRECISE;SVMETHOD=Snifflesv1.0.11;CHR2=chr1;END=2467322;STD_quant_start=4.159327;STD_quant_stop=7.176350;Kurtosis_quant_start=6.548264;Kurtosis_quant_stop=5.840305;SVTYPE=INS;SUPTYPE=AL;SVLEN=33;STRANDS=+-;RE=10;REF_strand=32;AF=0.3125	GT:DR:DV	0/1:22:10
chr1	2468772	184	TTGATTATGATATAACTTGTCAGAATGCTTTAGTTT	N	.	PASS	PRECISE;SVMETHOD=Snifflesv1.0.11;CHR2=chr1;END=2468808;STD_quant_start=0.447214;STD_quant_stop=0.000000;Kurtosis_quant_start=6.989740;Kurtosis_quant_stop=6.905195;SVTYPE=DEL;SUPTYPE=AL;SVLEN=-36;STRANDS=+-;RE=15;REF_strand=33;AF=0.454545	GT:DR:DV	0/1:18:15
chr1	2486612	185	N	CAGGCAACAAGACTATATCTCTAGTGAGGACTATAAATTACTAAACCTGATATACACATTCATACTGGACCTATAACACTGGCGGTTAAAGAAGCATGTATATACTGTATGAGGTACACCAAATAATGTTTAATACATTTTCTCATATTTTGTTCTATGAAACCAAGCTTGTTTTGTCAACACCATTCATCAGTTATTTAATGTCGACACTGTCAGTTGATATTTTTGTACATTTTGAAAGTATGTTATCATTATATATTGTTTGATTTATTATACATTACTTAATTTATTGCATGATAAAGGGTTTTAATAAAGCAACTATGACCTTTGTCAACAAAATATATCATATATATAATTCAAAGTGTATGTAGTACTGAAGCTGAGATTGAGTATGTTTGA…	.	PASS	PRECISE;SVMETHOD=Snifflesv1.0.11;CHR2=chr1;END=2486612;STD_quant_start=0.316228;STD_quant_stop=3.714835;Kurtosis_quant_start=3.728138;Kurtosis_quant_stop=3.511090;SVTYPE=INS;SUPTYPE=AL;SVLEN=496;STRANDS=+-;RE=14;REF_strand=32;AF=0.4375	GT:DR:DV	0/1:18:14
chr1	2487160	186	TGTCCCTGTCCCTGCCCCTGCCCCTGTCCCT	N	.	PASS	IMPRECISE;SVMETHOD=Snifflesv1.0.11;CHR2=chr1;END=2487195;STD_quant_start=13.512957;STD_quant_stop=14.317821;Kurtosis_quant_start=-1.534776;Kurtosis_quant_stop=-1.598696;SVTYPE=DEL;SUPTYPE=AL;SVLEN=-35;STRANDS=+-;RE=5;REF_strand=32;AF=0.15625	GT:DR:DV	0/0:27:5
chr1	2488016	187	GTTTGAATATAAATTTTGCATCACTGCACCACGTTACTGACATTCACAGTCATCTGCCTTGCCCATTATTACTTGGACCCACCACAGCGTTCTTCTCTGGTATTTGACGGCTCGTTGATGTAGTCTTTATCGCCACCTACTGGCCCGGCATGCTAGTTTGAACGTTTGTTGTAGTTTGTGTGTTCTCGTCAGGACGGAAATAGTTTGTGAAACAAAT	N	.	PASS	PRECISE;SVMETHOD=Snifflesv1.0.11;CHR2=chr1;END=2488233;STD_quant_start=2.549510;STD_quant_stop=3.240370;Kurtosis_quant_start=-0.358050;Kurtosis_quant_stop=-0.490097;SVTYPE=DEL;SUPTYPE=AL;SVLEN=-217;STRANDS=+-;RE=12;REF_strand=29;AF=0.413793	GT:DR:DV	0/1:17:12
chr1	2488818	188	N	TAATGCCACCAAAAAAGGATTGAATTCCATTCAGGTAAAATGATTCTGGATTTAAAATATAATCTATTCAAAACATGCAGCATCTCCCTAGTAACTAAGGATACGAGCAAAAGAACTGTGCACAGCCATATATGTTGCGCAAATATCACAATTGTACACAGAGAACAAAGACACCTGCCAGAATCAATACGCTTGCAGGAACTCTTTACACGGCCCCAGGTTCCGTGAGTCAATCAGTTCTGTGGTAATAATACCAATTAAACCCCAAAATTGACGCGAAAAATGCACCAAACAATCAGAGACTAATGTCAGTGAGATCTTGGTAAATGTAGATGCCATGCGTTTGTT	.	PASS	IMPRECISE;SVMETHOD=Snifflesv1.0.11;CHR2=chr1;END=2488818;STD_quant_start=6.887993;STD_quant_stop=36.392918;Kurtosis_quant_start=-0.167697;Kurtosis_quant_stop=5.007307;SVTYPE=INS;SUPTYPE=AL;SVLEN=348;STRANDS=+-;RE=9;REF_strand=26;AF=0.346154	GT:DR:DV	0/1:17:9
chr1	2497788	189	TAAGTCAGTGCACTGTATGTCTGTCTGTCTGTCTGTCTGTCTGTCAGTCACT	N	.	PASS	IMPRECISE;SVMETHOD=Snifflesv1.0.11;CHR2=chr1;END=2497830;STD_quant_start=14.291606;STD_quant_stop=4.636809;Kurtosis_quant_start=-1.975689;Kurtosis_quant_stop=-1.778799;SVTYPE=DEL;SUPTYPE=AL;SVLEN=-42;STRANDS=+-;RE=4;REF_strand=25;AF=0.16	GT:DR:DV	0/0:21:4
chr1	2501443	190	N	TGGAGAACTAAAATCATTCAGCCAGACTTGAGACAGG	.	PASS	PRECISE;SVMETHOD=Snifflesv1.0.11;CHR2=chr1;END=2501443;STD_quant_start=2.792848;STD_quant_stop=5.234501;Kurtosis_quant_start=1.270217;Kurtosis_quant_stop=0.968512;SVTYPE=INS;SUPTYPE=AL;SVLEN=43;STRANDS=+-;RE=5;REF_strand=29;AF=0.172414	GT:DR:DV	0/0:24:5
chr1	2532355	191	CCCGGTGAGTGTGCTGTGCAGGGGTTGGTCTGTATTGTCCATGATGTCCAGCAGTTTGTCT	N	.	PASS	PRECISE;SVMETHOD=Snifflesv1.0.11;CHR2=chr1;END=2532416;STD_quant_start=3.178050;STD_quant_stop=1.000000;Kurtosis_quant_start=0.401577;Kurtosis_quant_stop=1.823140;SVTYPE=DEL;SUPTYPE=AL;SVLEN=-61;STRANDS=+-;RE=12;REF_strand=28;AF=0.428571	GT:DR:DV	0/1:16:12
chr1	2544980	192	N	CAGGTTAGGTTGGCCCGCGCTTTTACACAGCACAGAAGCGTGGGAGGAGGAGC	.	PASS	IMPRECISE;SVMETHOD=Snifflesv1.0.11;CHR2=chr1;END=2545018;STD_quant_start=44.245527;STD_quant_stop=41.040630;Kurtosis_quant_start=0.040719;Kurtosis_quant_stop=-1.926320;SVTYPE=INS;SUPTYPE=AL;SVLEN=49;STRANDS=+-;RE=6;REF_strand=23;AF=0.26087	GT:DR:DV	0/0:17:6
chr1	2545135	193	GACATGCGTCACTTTACACTTTAACAATGAACACCATCACTGATCACAA	N	.	PASS	PRECISE;SVMETHOD=Snifflesv1.0.11;CHR2=chr1;END=2545184;STD_quant_start=5.347897;STD_quant_stop=1.483240;Kurtosis_quant_start=6.628134;Kurtosis_quant_stop=5.719689;SVTYPE=DEL;SUPTYPE=AL;SVLEN=-49;STRANDS=+-;RE=13;REF_strand=24;AF=0.541667	GT:DR:DV	0/1:11:13
chr1	2547987	194	AAAGTTCACGTGTGAATGCGCATGATTTATTCTTCAACCACAACACTGCTAACACTTGCTCTGTCCTTAGCTTGTAAAGCTGCAGTTACCAATAGAAGTACAATGTGTCTCAGGCTTCATCCTTACTACTAAGTTTTCATTTCAAAACAGCGTTTTCAAACTAAAACGTAGTTGGTTGTGTTCTTCCGGAATAGGGTCATGTGATAGAAGCCTGACAAATCAGTGAAAGCCATTATGTGACCGAACATATCCAGTTAGCAAGTGGCTGGGAGTCTACGTCATCGTTTCCATCTCTGTTTGTGCCCGTCCGGACAGGAACGTCGCCCTAGAGTTTTCAAACCAAAACCAGACCAGCAGCGTTTCCAAACATCTTAAAGTACTGTGGACACCAGGCGTATC…	N	.	PASS	PRECISE;SVMETHOD=Snifflesv1.0.11;CHR2=chr1;END=2548415;STD_quant_start=9.596874;STD_quant_stop=4.062019;Kurtosis_quant_start=0.013684;Kurtosis_quant_stop=1.062810;SVTYPE=DEL;SUPTYPE=AL;SVLEN=-428;STRANDS=+-;RE=10;REF_strand=28;AF=0.357143	GT:DR:DV	0/1:18:10
chr1	2566505	195	N	TTTCTTGAAAATGAGAGCTGCATCAGCGTCCATGAATTATGCCCTGGG	.	PASS	IMPRECISE;SVMETHOD=Snifflesv1.0.11;CHR2=chr1;END=2566505;STD_quant_start=2.687419;STD_quant_stop=15.800844;Kurtosis_quant_start=2.327574;Kurtosis_quant_stop=-0.388834;SVTYPE=INS;SUPTYPE=AL;SVLEN=45;STRANDS=+-;RE=9;REF_strand=20;AF=0.45	GT:DR:DV	0/1:11:9
chr1	2636680	196	GCCATGTTTGTGTTTTGTAGGTTACATAATCTATGTTTTCAAATATGATATTATTTATTTTGA	N	.	PASS	PRECISE;SVMETHOD=Snifflesv1.0.11;CHR2=chr1;END=2636738;STD_quant_start=7.700649;STD_quant_stop=8.018728;Kurtosis_quant_start=-0.399220;Kurtosis_quant_stop=-0.615312;SVTYPE=DEL;SUPTYPE=AL;SVLEN=-58;STRANDS=+-;RE=14;REF_strand=25;AF=0.56	GT:DR:DV	0/1:11:14
chr1	2636760	197	N	AGTGGGTAGGCTAGAGTAAACAGTACTTGCCATTGTTCTTATA	.	PASS	IMPRECISE;SVMETHOD=Snifflesv1.0.11;CHR2=chr1;END=2636769;STD_quant_start=18.627936;STD_quant_stop=10.153817;Kurtosis_quant_start=-0.476081;Kurtosis_quant_stop=-1.135708;SVTYPE=INS;SUPTYPE=AL;SVLEN=44;STRANDS=+-;RE=10;REF_strand=25;AF=0.4	GT:DR:DV	0/1:15:10
chr1	2650847	198	N	AGTGTATAATTCTAAACAAGGCCATGGTCTGTTGCCTGTTACTGATGCAGTGACACATGCAGC	.	PASS	IMPRECISE;SVMETHOD=Snifflesv1.0.11;CHR2=chr1;END=2650847;STD_quant_start=4.347413;STD_quant_stop=10.064790;Kurtosis_quant_start=6.014879;Kurtosis_quant_stop=1.793521;SVTYPE=INS;SUPTYPE=AL;SVLEN=65;STRANDS=+-;RE=12;REF_strand=21;AF=0.571429	GT:DR:DV	0/1:9:12
chr1	2651188	199	N	GTCAATTCTGTATTTTTTTTTAAGCTTGATAAGCAGAAAATAAATCCTGTTTTACTATTGAAGGGTGTCTGGC	.	PASS	IMPRECISE;SVMETHOD=Snifflesv1.0.11;CHR2=chr1;END=2651192;STD_quant_start=18.926172;STD_quant_stop=20.179197;Kurtosis_quant_start=-0.453691;Kurtosis_quant_stop=-0.431447;SVTYPE=INS;SUPTYPE=AL;SVLEN=64;STRANDS=+-;RE=11;REF_strand=21;AF=0.52381	GT:DR:DV	0/1:10:11
chr1	2651222	200	TCATTAAATGCTGTTCCACTATGGGTAATTTCATGTTCTCGTTTCCGACAACAAAGGCAGCAAAACAATCAGTAAACTGTGGG	N	.	PASS	PRECISE;SVMETHOD=Snifflesv1.0.11;CHR2=chr1;END=2651305;STD_quant_start=4.910307;STD_quant_stop=4.910307;Kurtosis_quant_start=1.165240;Kurtosis_quant_stop=0.355624;SVTYPE=DEL;SUPTYPE=AL;SVLEN=-83;STRANDS=+-;RE=9;REF_strand=21;AF=0.428571	GT:DR:DV	0/1:12:9
chr1	2655497	201	GAGAGAGAGAGAGAGAGAGAGAGAGAGAGAGAGAG	N	.	PASS	IMPRECISE;SVMETHOD=Snifflesv1.0.11;CHR2=chr1;END=2655539;STD_quant_start=4.213075;STD_quant_stop=11.710038;Kurtosis_quant_start=2.855187;Kurtosis_quant_stop=1.829194;SVTYPE=DEL;SUPTYPE=AL;SVLEN=-42;STRANDS=+-;RE=8;REF_strand=34;AF=0.235294	GT:DR:DV	0/0:26:8
chr1	2676189	202	CTCTCTCTCTCTCTCTCTCTCTCTCTCTCTCA	N	.	PASS	PRECISE;SVMETHOD=Snifflesv1.0.11;CHR2=chr1;END=2676231;STD_quant_start=9.204036;STD_quant_stop=9.219544;Kurtosis_quant_start=-0.430327;Kurtosis_quant_stop=2.614217;SVTYPE=DEL;SUPTYPE=AL;SVLEN=-42;STRANDS=+-;RE=7;REF_strand=18;AF=0.388889	GT:DR:DV	0/1:11:7
chr1	2702133	203	CTAGTGGTGAAGTTTCATGTTGAAGCTGAATACCCCTCA	N	.	PASS	PRECISE;SVMETHOD=Snifflesv1.0.11;CHR2=chr1;END=2702175;STD_quant_start=1.772811;STD_quant_stop=1.000000;Kurtosis_quant_start=-0.599174;Kurtosis_quant_stop=-0.285714;SVTYPE=DEL;SUPTYPE=AL;SVLEN=-42;STRANDS=+-;RE=7;REF_strand=25;AF=0.28	GT:DR:DV	0/0:18:7
chr1	2709253	204	N	AAACCCTCTGCTGGATTATCAGCAGAATCGATCATGGCCCATCAGGGAATCTCAGCTGGATTCACCCTAAATTAGTAGGGAGTAGTTGATGAAAG	.	PASS	IMPRECISE;SVMETHOD=Snifflesv1.0.11;CHR2=chr1;END=2709274;STD_quant_start=30.948344;STD_quant_stop=29.099828;Kurtosis_quant_start=-0.976501;Kurtosis_quant_stop=-2.027561;SVTYPE=INS;SUPTYPE=AL;SVLEN=105;STRANDS=+-;RE=12;REF_strand=28;AF=0.428571	GT:DR:DV	0/1:16:12
chr1	2714719	205	N	AGCAGGGCCTTAACATTAACGTTTGCATCACCTGAA	.	PASS	PRECISE;SVMETHOD=Snifflesv1.0.11;CHR2=chr1;END=2714719;STD_quant_start=1.154701;STD_quant_stop=3.651484;Kurtosis_quant_start=0.000000;Kurtosis_quant_stop=-0.540000;SVTYPE=INS;SUPTYPE=AL;SVLEN=36;STRANDS=+-;RE=3;REF_strand=18;AF=0.166667	GT:DR:DV	0/0:15:3
chr1	2718360	206	ACAATGTCAGAAGTGTTGAGATCAATATTGTTAGTAATATTTAATATCCCTACTATATATGCATGTATATTTAGTGCAGTTTTCTTTGTCCAAATCAAAGGTTAAGTGATAATGTGATAACTTTA	N	.	PASS	IMPRECISE;SVMETHOD=Snifflesv1.0.11;CHR2=chr1;END=2718486;STD_quant_start=34.817894;STD_quant_stop=7.791937;Kurtosis_quant_start=3.963779;Kurtosis_quant_stop=1.455856;SVTYPE=DEL;SUPTYPE=AL;SVLEN=-126;STRANDS=+-;RE=7;REF_strand=18;AF=0.388889	GT:DR:DV	0/1:11:7
chr1	2720372	207	TCTCTCTCTCTCTCTCTCTCTCTCTCTCTCTCTCTCTCTCTCTCTCTCTCTCTCTCTCTCTCTCTG	N	.	PASS	IMPRECISE;SVMETHOD=Snifflesv1.0.11;CHR2=chr1;END=2720429;STD_quant_start=14.764823;STD_quant_stop=16.465115;Kurtosis_quant_start=-1.271160;Kurtosis_quant_stop=-1.689989;SVTYPE=DEL;SUPTYPE=AL;SVLEN=-57;STRANDS=+-;RE=12;REF_strand=15;AF=0.8	GT:DR:DV	0/1:3:12
chr1	2733508	208	N	CCCTGGAATAAATCAGTGCTAGCAGGGGTCCAGT	.	PASS	PRECISE;SVMETHOD=Snifflesv1.0.11;CHR2=chr1;END=2733508;STD_quant_start=2.645751;STD_quant_stop=2.291288;Kurtosis_quant_start=0.204082;Kurtosis_quant_stop=-1.829932;SVTYPE=INS;SUPTYPE=AL;SVLEN=34;STRANDS=+-;RE=4;REF_strand=21;AF=0.190476	GT:DR:DV	0/0:17:4
chr1	2764103	209	GAATTTTAAACATCTAAAATCATTGAACCTGCATCCATGTAGTCACTTAAAGAACCGAATGGTTGACATTTAATTATAACAACTGAAGCACAATATGGCAGCTC	N	.	PASS	PRECISE;SVMETHOD=Snifflesv1.0.11;CHR2=chr1;END=2764211;STD_quant_start=6.348228;STD_quant_stop=5.282045;Kurtosis_quant_start=-0.983917;Kurtosis_quant_stop=-0.448260;SVTYPE=DEL;SUPTYPE=AL;SVLEN=-108;STRANDS=+-;RE=10;REF_strand=22;AF=0.454545	GT:DR:DV	0/1:12:10
chr1	2764103	210	N	GTTGACTGCGTTAACCATCAAATGCTTCATACTTTTGTCCATTGCAGCTTGAG	.	PASS	PRECISE;SVMETHOD=Snifflesv1.0.11;CHR2=chr1;END=2764103;STD_quant_start=0.316228;STD_quant_stop=3.178050;Kurtosis_quant_start=6.347777;Kurtosis_quant_stop=0.350204;SVTYPE=INS;SUPTYPE=AL;SVLEN=51;STRANDS=+-;RE=12;REF_strand=22;AF=0.545455	GT:DR:DV	0/1:10:12
chr1	2775657	211	CAAGCACACACACACACACACACACACACACACACACACA	N	.	PASS	PRECISE;SVMETHOD=Snifflesv1.0.11;CHR2=chr1;END=2775696;STD_quant_start=3.687818;STD_quant_stop=9.214120;Kurtosis_quant_start=6.472528;Kurtosis_quant_stop=0.814921;SVTYPE=DEL;SUPTYPE=AL;SVLEN=-39;STRANDS=+-;RE=13;REF_strand=30;AF=0.433333	GT:DR:DV	0/1:17:13
chr1	2777305	212	N	GATGATGACTTTGAATTTTCAAATATTTAATTT	.	PASS	PRECISE;SVMETHOD=Snifflesv1.0.11;CHR2=chr1;END=2777305;STD_quant_start=0.000000;STD_quant_stop=1.000000;Kurtosis_quant_start=2.148760;Kurtosis_quant_stop=-1.769174;SVTYPE=INS;SUPTYPE=AL;SVLEN=39;STRANDS=+-;RE=29;REF_strand=31;AF=0.935484	GT:DR:DV	1/1:2:29
chr1	2833078	213	CATTTAAGGCTAAAGCAGCAAAACCTCTAAGCATACTGAATCGATGAAAGGTAATTTCTTGTATGTTTCATACTACTTCTTATTTGTTCTTTTCAAAAGTTGCAGAATTTGGTTTTAAGGGATATCGGATGCATTAATTGTCCGATCATCCTCTTCACATTCAACACAGGTGATCCTGGACCTTGTGTTTAATATAATAATATAAATCATTGTGAATGACTCCACAGACGCTTTTAAAGTAACATATCTACAGTTACAGCTAAGACGTTAATTCTCTCAATCCCTGTGGCTGTGGCTGAGGGGTTGAGCGGTCGTCCTCGAACCAGAAGGGCGGCAGTTCGATCCCAGTCTTCCT	N	.	PASS	PRECISE;SVMETHOD=Snifflesv1.0.11;CHR2=chr1;END=2833433;STD_quant_start=2.121320;STD_quant_stop=1.060660;Kurtosis_quant_start=5.000000;Kurtosis_quant_stop=5.000000;SVTYPE=DEL;SUPTYPE=AL;SVLEN=-355;STRANDS=+-;RE=8;REF_strand=27;AF=0.296296	GT:DR:DV	0/0:19:8
chr1	2906045	214	ACATAAAATGCCTTCATATTGCTCCTGTGGTGTCATCCAAGTGTCCATACATAGATTGTTTTTGTGGCTCCAATATCAACACTGATCACCAAATAATGATTGATACTTTACTTAAATTGGTAAAT	N	.	PASS	PRECISE;SVMETHOD=Snifflesv1.0.11;CHR2=chr1;END=2906170;STD_quant_start=1.290994;STD_quant_stop=2.000000;Kurtosis_quant_start=0.960000;Kurtosis_quant_stop=0.666667;SVTYPE=DEL;SUPTYPE=AL;SVLEN=-125;STRANDS=+-;RE=9;REF_strand=27;AF=0.333333	GT:DR:DV	0/1:18:9
chr1	2910569	215	TTTAAAGGGGACATAGCATGCCCATTTTACCACAAGTTGATATGGTTCCTTGGGGTCTTAGGCCATGTAGGGAGACTTCCAGTACCTTGTTACGACACAAAACCCAGGAAGCTCAATCGAGTCACTCAAGCATGACATTTCTGACTTAGAGGAACCATAACAAAACGCGCGAGTGTTTTTTTCCCAGAGTTTTTGGGTTGGTAGACATGCCAGATACCCACATTAACGTGTAGAAGCACTAACAAAGTGGAATTTGCATGCTATGTCCCC	N	.	PASS	IMPRECISE;SVMETHOD=Snifflesv1.0.11;CHR2=chr1;END=2910839;STD_quant_start=34.214032;STD_quant_stop=24.746717;Kurtosis_quant_start=6.928435;Kurtosis_quant_stop=6.870143;SVTYPE=DEL;SUPTYPE=AL;SVLEN=-270;STRANDS=+-;RE=10;REF_strand=20;AF=0.5	GT:DR:DV	0/1:10:10
chr1	2911373	216	N	TGGGAGTAGGGTTGCAAGGGGCGGAAATTTTCTCCGAAACCTTTCCAGCAGTTAAGCTCGAATCTTGGGGAATTTTGGAAAAGAAATTACCGCAAATTGCATGAGCAATAAAAACGCCATTCAAAACTCTATTTTAAAGATGTATGGAATGCAGCAATATCTAACGCTGAATTTCAACCCTGCACTGTGCATTTTCCATCACATGTGCAGATAATTCCCAGTATCCTGCACACACCACAGCAGGGCTATTGAGGCCACACTACTGCATTAGCCCAAGGACTAGTCAGGAAGTTTTGATGATATTACTGGGGAAATATAATAGCATGTTGGGATTGAGGATTGTTCATTCATTTATTTCTATTCATTTATCCATCAATTGTAAAATATTTTAAAGACGAT…	.	PASS	IMPRECISE;SVMETHOD=Snifflesv1.0.11;CHR2=chr1;END=2911373;STD_quant_start=2.380476;STD_quant_stop=18.339393;Kurtosis_quant_start=-0.332180;Kurtosis_quant_stop=-1.039603;SVTYPE=INS;SUPTYPE=AL;SVLEN=824;STRANDS=+-;RE=3;REF_strand=15;AF=0.2	GT:DR:DV	0/0:12:3
chr1	2961307	217	N	ACACACATGCACACAAGCACACACGACACACACACACAC	.	PASS	IMPRECISE;SVMETHOD=Snifflesv1.0.11;CHR2=chr1;END=2961307;STD_quant_start=1.788854;STD_quant_stop=11.747340;Kurtosis_quant_start=2.000000;Kurtosis_quant_stop=1.800189;SVTYPE=INS;SUPTYPE=AL;SVLEN=38;STRANDS=+-;RE=5;REF_strand=23;AF=0.217391	GT:DR:DV	0/0:18:5
chr1	2991788	218	N	CTCCACAATGTGAAATGATATGTTGCACACAATATTTGTGTGTTTTGTGTGAAACC	.	PASS	PRECISE;SVMETHOD=Snifflesv1.0.11;CHR2=chr1;END=2991788;STD_quant_start=0.547723;STD_quant_stop=3.224903;Kurtosis_quant_start=0.522727;Kurtosis_quant_stop=-1.351451;SVTYPE=INS;SUPTYPE=AL;SVLEN=57;STRANDS=+-;RE=15;REF_strand=35;AF=0.428571	GT:DR:DV	0/1:20:15
chr1	3010726	219	N	TGTGTATTATTGTGTGTGTGTGTGTGTGTGTGTGTGTGTGTGTGTGTGTGTGTGTGTGTGTGTGTGTGTGTGTGTGTGTGTGTGTGTGTGTGTGTGTGTGTGTGTGTGTGTGTGTGTGTGTGTGTGT	.	PASS	IMPRECISE;SVMETHOD=Snifflesv1.0.11;CHR2=chr1;END=3010728;STD_quant_start=2.258318;STD_quant_stop=19.524344;Kurtosis_quant_start=0.795566;Kurtosis_quant_stop=-1.026652;SVTYPE=INS;SUPTYPE=AL;SVLEN=115;STRANDS=+-;RE=13;REF_strand=31;AF=0.419355	GT:DR:DV	0/1:18:13
chr1	3070333	220	AGAGAGAGAGAGAGAGAGAGAGAGAGAGAGAGAGAGAGAGA	N	.	PASS	IMPRECISE;SVMETHOD=Snifflesv1.0.11;CHR2=chr1;END=3070421;STD_quant_start=33.105891;STD_quant_stop=33.367274;Kurtosis_quant_start=0.629544;Kurtosis_quant_stop=-0.741885;SVTYPE=DEL;SUPTYPE=AL;SVLEN=-88;STRANDS=+-;RE=8;REF_strand=24;AF=0.333333	GT:DR:DV	0/1:16:8
chr1	3073424	221	CTTGTACTTGCTTTGAGTGGTCATCACGACTTAAAAAATATTAGAAAAACT	N	.	PASS	PRECISE;SVMETHOD=Snifflesv1.0.11;CHR2=chr1;END=3073477;STD_quant_start=2.863564;STD_quant_stop=2.626785;Kurtosis_quant_start=0.132598;Kurtosis_quant_stop=0.608000;SVTYPE=DEL;SUPTYPE=AL;SVLEN=-53;STRANDS=+-;RE=11;REF_strand=29;AF=0.37931	GT:DR:DV	0/1:18:11
chr1	3074460	222	ATCCATCCAATCCTCCATCCAACTGTCCATCCAA	N	.	PASS	IMPRECISE;SVMETHOD=Snifflesv1.0.11;CHR2=chr1;END=3074493;STD_quant_start=11.561430;STD_quant_stop=11.030261;Kurtosis_quant_start=-0.014925;Kurtosis_quant_stop=-0.065033;SVTYPE=DEL;SUPTYPE=AL;SVLEN=-33;STRANDS=+-;RE=3;REF_strand=24;AF=0.125	GT:DR:DV	0/0:21:3
chr1	3085048	223	AACATGCATTCCAGGCAATGCAGGCCTTCCTGTATTGAATGGGCTTTGAGGCAGGTTTATGGAACATGTGTGTGTGTGTGTGTGTGTGTGTGTGTGTGTGTGTGTGTGTGTGTGTGTGTGTGTGTG	N	.	PASS	PRECISE;SVMETHOD=Snifflesv1.0.11;CHR2=chr1;END=3085184;STD_quant_start=0.894427;STD_quant_stop=5.621388;Kurtosis_quant_start=6.932114;Kurtosis_quant_stop=0.408657;SVTYPE=DEL;SUPTYPE=AL;SVLEN=-136;STRANDS=+-;RE=13;REF_strand=23;AF=0.565217	GT:DR:DV	0/1:10:13
chr1	3109478	224	GTGCGTGCGTGTGTGTTTGTGTGTGTGTGTGTGTGTGTGTGCGTGTGCGTGCGTG	N	.	PASS	IMPRECISE;SVMETHOD=Snifflesv1.0.11;CHR2=chr1;END=3109534;STD_quant_start=12.419742;STD_quant_stop=12.786712;Kurtosis_quant_start=0.499854;Kurtosis_quant_stop=0.656426;SVTYPE=DEL;SUPTYPE=AL;SVLEN=-56;STRANDS=+-;RE=4;REF_strand=10;AF=0.4	GT:DR:DV	0/1:6:4
chr1	3124940	225	AGAGAGAGAGAGAGAGAGAGAGAGAGAGAGAGAGAGAGAGAGAGAGAGAGAGAGAGAGAGAGAGAGAGGGAGAGAGAGAGAGA	N	.	PASS	IMPRECISE;SVMETHOD=Snifflesv1.0.11;CHR2=chr1;END=3125005;STD_quant_start=10.559356;STD_quant_stop=21.644861;Kurtosis_quant_start=-0.903236;Kurtosis_quant_stop=-0.814882;SVTYPE=DEL;SUPTYPE=AL;SVLEN=-65;STRANDS=+-;RE=6;REF_strand=19;AF=0.315789	GT:DR:DV	0/1:13:6
chr1	3127168	226	ATGCTGTTCATGAGTCCTGCAGGTGGGAAGCCGACACTGTGAATGAAGATAGGTGACATCTCTCCATTCAATTTTAGATTCTTAC	N	.	PASS	PRECISE;SVMETHOD=Snifflesv1.0.11;CHR2=chr1;END=3127253;STD_quant_start=0.707107;STD_quant_stop=0.000000;Kurtosis_quant_start=2.000000;Kurtosis_quant_stop=7.000000;SVTYPE=DEL;SUPTYPE=AL;SVLEN=-85;STRANDS=+-;RE=11;REF_strand=21;AF=0.52381	GT:DR:DV	0/1:10:11
chr1	3133762	227	TATACAATATAAATTATATTCAATGTTTAAAGGAGACATTCTCAATTTTAACTTGGAACTGGCACACCCTGTTGTGATTGGTCAAGCACTGCCGGCATGTGTAGGAAATATCAGCCTCTACCTTCACTTTAATCTATACCAAAACTCAAACTATAGTGATGCCACATCACATCACGT	N	.	PASS	IMPRECISE;SVMETHOD=Snifflesv1.0.11;CHR2=chr1;END=3133939;STD_quant_start=10.567245;STD_quant_stop=18.944363;Kurtosis_quant_start=5.234502;Kurtosis_quant_stop=5.487622;SVTYPE=DEL;SUPTYPE=AL;SVLEN=-177;STRANDS=+-;RE=9;REF_strand=17;AF=0.529412	GT:DR:DV	0/1:8:9
chr1	3153332	228	TGGGAGATGACAGATGAGTTCAGCCTGATGAGCTGAATCAGCTGGTCCAGTTTATCTTTA	N	.	PASS	IMPRECISE;SVMETHOD=Snifflesv1.0.11;CHR2=chr1;END=3153393;STD_quant_start=10.805091;STD_quant_stop=8.116342;Kurtosis_quant_start=-0.198777;Kurtosis_quant_stop=-0.344318;SVTYPE=DEL;SUPTYPE=AL;SVLEN=-61;STRANDS=+-;RE=8;REF_strand=15;AF=0.533333	GT:DR:DV	0/1:7:8
chr1	3153355	229	N	TTTCTCCGTAGAGCATCCTGAAGTTCATATTGTAGCCTCTGATCTCAGA	.	PASS	IMPRECISE;SVMETHOD=Snifflesv1.0.11;CHR2=chr1;END=3153355;STD_quant_start=6.582806;STD_quant_stop=25.390287;Kurtosis_quant_start=-0.386627;Kurtosis_quant_stop=-0.070147;SVTYPE=INS;SUPTYPE=AL;SVLEN=54;STRANDS=+-;RE=6;REF_strand=15;AF=0.4	GT:DR:DV	0/1:9:6
chr1	3157658	230	N	CGATGTTAGCTCCTAGTATCCTCCATCTGAA	.	PASS	PRECISE;SVMETHOD=Snifflesv1.0.11;CHR2=chr1;END=3157658;STD_quant_start=1.897367;STD_quant_stop=3.316625;Kurtosis_quant_start=-0.500000;Kurtosis_quant_stop=0.998347;SVTYPE=INS;SUPTYPE=AL;SVLEN=33;STRANDS=+-;RE=5;REF_strand=26;AF=0.192308	GT:DR:DV	0/0:21:5
chr1	3168669	231	GTGTGTGTGTGTGTGTGTGTGTGTGTGTGCGCG	N	.	PASS	PRECISE;SVMETHOD=Snifflesv1.0.11;CHR2=chr1;END=3168704;STD_quant_start=2.549510;STD_quant_stop=2.915476;Kurtosis_quant_start=-1.852071;Kurtosis_quant_stop=-1.221453;SVTYPE=DEL;SUPTYPE=AL;SVLEN=-35;STRANDS=+-;RE=4;REF_strand=23;AF=0.173913	GT:DR:DV	0/0:19:4
chr1	3176165	232	GTCTGGCTGATCATAGGAATATTGAAGGTATATTACAGGAGTACCACAGGCAGCAGTGTGTCTCCACGATCCTACTGCTTTTCCAAGGTAACAAGTTTCTATTTGTCACTTGGATCATGAAGTTGC	N	.	PASS	IMPRECISE;SVMETHOD=Snifflesv1.0.11;CHR2=chr1;END=3176287;STD_quant_start=19.405448;STD_quant_stop=8.088793;Kurtosis_quant_start=2.380569;Kurtosis_quant_stop=2.422160;SVTYPE=DEL;SUPTYPE=AL;SVLEN=-122;STRANDS=+-;RE=7;REF_strand=15;AF=0.466667	GT:DR:DV	0/1:8:7
chr1	3177603	233	N	ACCCTGACTGCATGTCGTGGTCATGGAGCAGTGCCAC	.	PASS	PRECISE;SVMETHOD=Snifflesv1.0.11;CHR2=chr1;END=3177603;STD_quant_start=0.707107;STD_quant_stop=1.897367;Kurtosis_quant_start=4.133333;Kurtosis_quant_stop=1.372000;SVTYPE=INS;SUPTYPE=AL;SVLEN=34;STRANDS=+-;RE=11;REF_strand=14;AF=0.785714	GT:DR:DV	0/1:3:11
chr1	3180207	234	GGCCTCTAATAGATGCACTGTATGAATGTGTGTGAATGGGTGAATGTAAAACTGTACTGTAAAGAGCTTTGAGTGGTCATCAAGACTAGAAAAGCGCTATATAAATACAAAACCATTTATTATTCTATTGTACTTTACTTTAAGTTCTTTGGTTTGGCAGAGAGCAGTTAACAAGTTTTGCTCATTGTTATTATTTCATTTAGAACCGAGACTACCTCAA	N	.	PASS	PRECISE;SVMETHOD=Snifflesv1.0.11;CHR2=chr1;END=3180426;STD_quant_start=6.800735;STD_quant_stop=4.183300;Kurtosis_quant_start=-0.810139;Kurtosis_quant_stop=0.358367;SVTYPE=DEL;SUPTYPE=AL;SVLEN=-219;STRANDS=+-;RE=4;REF_strand=15;AF=0.266667	GT:DR:DV	0/0:11:4
chr1	3181096	235	N	ACTATATATATATATATGTATATATATATATATATATATATATATATAATAATATATATATATATATATATATATATATGTGTATATATATATATATATA	.	PASS	IMPRECISE;SVMETHOD=Snifflesv1.0.11;CHR2=chr1;END=3181098;STD_quant_start=9.367497;STD_quant_stop=31.595095;Kurtosis_quant_start=-1.534979;Kurtosis_quant_stop=0.709002;SVTYPE=INS;SUPTYPE=AL;SVLEN=99;STRANDS=+-;RE=4;REF_strand=15;AF=0.266667	GT:DR:DV	0/0:11:4
chr1	3191251	236	CTCTCGCTCTCTCTCTCTCTCTATCTCTCTCTCTCTCTCTC	N	.	PASS	IMPRECISE;SVMETHOD=Snifflesv1.0.11;CHR2=chr1;END=3191298;STD_quant_start=10.703804;STD_quant_stop=9.964222;Kurtosis_quant_start=0.798108;Kurtosis_quant_stop=-0.524490;SVTYPE=DEL;SUPTYPE=AL;SVLEN=-47;STRANDS=+-;RE=7;REF_strand=20;AF=0.35	GT:DR:DV	0/1:13:7
chr1	3195419	237	AAAAGGGACGCGCAAAAAGATATTCTAATTCATAAAACCGTGCACACGCACACCTCAACGCAATTTTCCCATATAAATCACAGTCCACTTGGAAACGTTTGTACGTGGATCTGCCTCATATCCCGCCCTCTACACGCCCACTTTCAACCACAAAACGGTCAATGCAAATCACCTCATGAACATTATATTATCCTGCTTGTAATGGTGTTTGTTAGTGAGGTGGAGGTGAAGAAAGACAGATTGTTTGATGGCCACAGCAGTTATGTCATTAATGAAGAAAATACACTGATACACTGCTGCTGCTGTTAATACAGTGAGTGAGAGTGAGGACGATAGAGCTGGTGAAACACATAGGATATCTTCTGCAGACTAGACCATCACTTTTCAGTTCGGCCCTCA…	N	.	PASS	PRECISE;SVMETHOD=Snifflesv1.0.11;CHR2=chr1;END=3196025;STD_quant_start=2.886751;STD_quant_stop=1.154701;Kurtosis_quant_start=-0.000000;Kurtosis_quant_stop=0.000000;SVTYPE=DEL;SUPTYPE=AL,SR;SVLEN=-606;STRANDS=+-;RE=3;REF_strand=21;AF=0.142857	GT:DR:DV	0/0:18:3
chr1	3201442	238	TTATTTTGTGTGTGTGTGTGTGTGTGTGTGTGTGTGTGTTTGTGTGTGTGTGTGTGTGTGTGTGTGTGTGTGTGTGTGTGTGTGTGTGTG	N	.	PASS	IMPRECISE;SVMETHOD=Snifflesv1.0.11;CHR2=chr1;END=3201524;STD_quant_start=34.542245;STD_quant_stop=20.952327;Kurtosis_quant_start=2.559157;Kurtosis_quant_stop=-0.080323;SVTYPE=DEL;SUPTYPE=AL;SVLEN=-82;STRANDS=+-;RE=6;REF_strand=20;AF=0.3	GT:DR:DV	0/0:14:6
chr1	3201928	239	TTTTTTCATATAAACTACCCAGGAATGCTTTA	N	.	PASS	PRECISE;SVMETHOD=Snifflesv1.0.11;CHR2=chr1;END=3201961;STD_quant_start=0.447214;STD_quant_stop=0.547723;Kurtosis_quant_start=0.333333;Kurtosis_quant_stop=-0.500000;SVTYPE=DEL;SUPTYPE=AL;SVLEN=-33;STRANDS=+-;RE=11;REF_strand=20;AF=0.55	GT:DR:DV	0/1:9:11
chr1	3201962	240	N	ATTGAACTTCCCTGCCACATTGATTATAGGGTTCA	.	PASS	PRECISE;SVMETHOD=Snifflesv1.0.11;CHR2=chr1;END=3201962;STD_quant_start=1.483240;STD_quant_stop=1.341641;Kurtosis_quant_start=0.429752;Kurtosis_quant_stop=-0.962963;SVTYPE=INS;SUPTYPE=AL;SVLEN=35;STRANDS=+-;RE=5;REF_strand=20;AF=0.25	GT:DR:DV	0/0:15:5
chr1	3202270	241	ACACACACACACACACACACACACACACACACACA	N	.	PASS	IMPRECISE;SVMETHOD=Snifflesv1.0.11;CHR2=chr1;END=3202305;STD_quant_start=17.933209;STD_quant_stop=17.832555;Kurtosis_quant_start=1.950434;Kurtosis_quant_stop=1.154112;SVTYPE=DEL;SUPTYPE=AL;SVLEN=-35;STRANDS=+-;RE=5;REF_strand=17;AF=0.294118	GT:DR:DV	0/0:12:5
chr1	3205223	242	TTTGACACGTTTTGCATTCTCTTATGTGAAACTGAAAAAACAAAAAGATCTCTTGA	N	.	PASS	PRECISE;SVMETHOD=Snifflesv1.0.11;CHR2=chr1;END=3205279;STD_quant_start=2.207940;STD_quant_stop=2.318405;Kurtosis_quant_start=3.832347;Kurtosis_quant_stop=0.405084;SVTYPE=DEL;SUPTYPE=AL;SVLEN=-56;STRANDS=+-;RE=8;REF_strand=24;AF=0.333333	GT:DR:DV	0/1:16:8
chr1	3205664	243	N	TTGTGGATTTGAAAGTGGAGCTCTATATGTAAGCTATTCAATCTGCGTTTTCAGATTGTTAGAATTTGTGGATAGGAACACATATTTGTTGAGTATCAAAAAGAA	.	PASS	PRECISE;SVMETHOD=Snifflesv1.0.11;CHR2=chr1;END=3205664;STD_quant_start=0.577350;STD_quant_stop=7.673910;Kurtosis_quant_start=0.000000;Kurtosis_quant_stop=-0.608864;SVTYPE=INS;SUPTYPE=AL;SVLEN=104;STRANDS=+-;RE=9;REF_strand=22;AF=0.409091	GT:DR:DV	0/1:13:9
chr1	3206071	244	ACACACACACACACACACACACACACACACACACACACACACACACACA	N	.	PASS	IMPRECISE;SVMETHOD=Snifflesv1.0.11;CHR2=chr1;END=3206116;STD_quant_start=9.521905;STD_quant_stop=10.645813;Kurtosis_quant_start=-0.332180;Kurtosis_quant_stop=-1.464913;SVTYPE=DEL;SUPTYPE=AL;SVLEN=-45;STRANDS=+-;RE=3;REF_strand=23;AF=0.130435	GT:DR:DV	0/0:20:3
chr1	3208155	245	TGTGTGTGTGTGTGTGTGTGTGTGTGTGTGTGTGTGTGTGTGTGTGTGTGTGTGTGTGTGTGTGTGTGTGTGTGTGTGT	N	.	PASS	IMPRECISE;SVMETHOD=Snifflesv1.0.11;CHR2=chr1;END=3208243;STD_quant_start=47.352402;STD_quant_stop=47.836963;Kurtosis_quant_start=0.059127;Kurtosis_quant_stop=-1.620686;SVTYPE=DEL;SUPTYPE=AL;SVLEN=-88;STRANDS=+-;RE=8;REF_strand=25;AF=0.32	GT:DR:DV	0/1:17:8
chr1	3238260	246	N	TGTATTTCACATACAGCCCTCCGGATAATTTCAGGAGATTATCGGAAGTGAAG	.	PASS	IMPRECISE;SVMETHOD=Snifflesv1.0.11;CHR2=chr1;END=3238262;STD_quant_start=5.606119;STD_quant_stop=10.515295;Kurtosis_quant_start=0.089835;Kurtosis_quant_stop=-0.399065;SVTYPE=INS;SUPTYPE=AL;SVLEN=55;STRANDS=+-;RE=7;REF_strand=19;AF=0.368421	GT:DR:DV	0/1:12:7
chr1	3244590	247	ACACACACACACACACACACACACACACACACACA	N	.	PASS	IMPRECISE;SVMETHOD=Snifflesv1.0.11;CHR2=chr1;END=3244634;STD_quant_start=19.327996;STD_quant_stop=18.685365;Kurtosis_quant_start=-1.179639;Kurtosis_quant_stop=-1.208580;SVTYPE=DEL;SUPTYPE=AL;SVLEN=-44;STRANDS=+-;RE=7;REF_strand=20;AF=0.35	GT:DR:DV	0/1:13:7
chr1	3246061	248	N	ATACTCTGAGGATAAAGTCCCGATGGTCCTAACTTTATC	.	PASS	PRECISE;SVMETHOD=Snifflesv1.0.11;CHR2=chr1;END=3246062;STD_quant_start=1.154701;STD_quant_stop=4.082483;Kurtosis_quant_start=0.000000;Kurtosis_quant_stop=-0.117600;SVTYPE=INS;SUPTYPE=AL;SVLEN=39;STRANDS=+-;RE=3;REF_strand=15;AF=0.2	GT:DR:DV	0/0:12:3
chr1	3250979	249	ATATATATATATATATATATATATATATATAT	N	.	PASS	PRECISE;SVMETHOD=Snifflesv1.0.11;CHR2=chr1;END=3251011;STD_quant_start=6.928203;STD_quant_stop=6.928203;Kurtosis_quant_start=0.000000;Kurtosis_quant_stop=0.000000;SVTYPE=DEL;SUPTYPE=AL;SVLEN=-32;STRANDS=+-;RE=3;REF_strand=22;AF=0.136364	GT:DR:DV	0/0:19:3
chr1	3265220	250	CACACACACACACACACACACACACACACACACACACACACACACACACACACACACACACACACA	N	.	PASS	IMPRECISE;SVMETHOD=Snifflesv1.0.11;CHR2=chr1;END=3265276;STD_quant_start=23.117093;STD_quant_stop=16.093477;Kurtosis_quant_start=-0.131899;Kurtosis_quant_stop=-0.914757;SVTYPE=DEL;SUPTYPE=AL;SVLEN=-56;STRANDS=+-;RE=10;REF_strand=21;AF=0.47619	GT:DR:DV	0/1:11:10
chr1	3268724	251	N	ACACACACACACACACACACACACACACACACA	.	PASS	IMPRECISE;SVMETHOD=Snifflesv1.0.11;CHR2=chr1;END=3268727;STD_quant_start=5.477226;STD_quant_stop=11.775681;Kurtosis_quant_start=-0.540000;Kurtosis_quant_stop=-0.221893;SVTYPE=INS;SUPTYPE=AL;SVLEN=34;STRANDS=+-;RE=3;REF_strand=22;AF=0.136364	GT:DR:DV	0/0:19:3
chr1	3269552	252	N	CTTGCAAGATAAATATTCCTCTTCTCACTGTCATTTCACCACAAGTTTTCAAATCAGCACCCATCTCCACACCTGCCCATATTTTATTTCTGTGAAGCTCTAAAACAACCCCCTTCCTAAACTGGCTAAATATTGAGATCTGTGGACGATGTACACCAGACTGATCTTTGGAAGGGGAGGAGTCAGCTCACCACTAGGAGGAATGTGTCTCACTTCGTCATAGAAATTGCTTGCGAGGAGGAACTCTTTGTTCTTTAGGACTCCAGCAAAAGCAAACATCAAAAAGTGCTCTGTAATTCTAAAACAGCATCTGTCTGATTACCAGGTGATTGTTCCGCTGTCTTTTGGTCATTCCTTTTTAATTCTCCAACTTAAACCTTCAAAAATCCGCATAAAATG…	.	PASS	IMPRECISE;SVMETHOD=Snifflesv1.0.11;CHR2=chr1;END=3269553;STD_quant_start=5.759051;STD_quant_stop=140.545959;Kurtosis_quant_start=0.508245;Kurtosis_quant_stop=2.580643;SVTYPE=INS;SUPTYPE=AL,SR;SVLEN=648;STRANDS=+-;RE=6;REF_strand=20;AF=0.3	GT:DR:DV	0/0:14:6
chr1	3269826	253	TGCATGTCTCCATATAAGAAGTGCAGTGTGATGGCACAA	N	.	PASS	PRECISE;SVMETHOD=Snifflesv1.0.11;CHR2=chr1;END=3269865;STD_quant_start=0.000000;STD_quant_stop=0.000000;Kurtosis_quant_start=-nan;Kurtosis_quant_stop=-nan;SVTYPE=DEL;SUPTYPE=AL;SVLEN=-39;STRANDS=+-;RE=5;REF_strand=20;AF=0.25	GT:DR:DV	0/0:15:5
chr1	3281357	254	N	GAGGCGTTTAACCTTTTGCCAGCTGTGAGCAGG	.	PASS	PRECISE;SVMETHOD=Snifflesv1.0.11;CHR2=chr1;END=3281357;STD_quant_start=5.766281;STD_quant_stop=3.221025;Kurtosis_quant_start=1.569846;Kurtosis_quant_stop=-1.287124;SVTYPE=INS;SUPTYPE=AL;SVLEN=35;STRANDS=+-;RE=8;REF_strand=21;AF=0.380952	GT:DR:DV	0/1:13:8
chr1	3281859	255	GAGAGAGAGAGAGAGAGAGAGAGAGAGAGAGAGAGAGAGAGAG	N	.	PASS	IMPRECISE;SVMETHOD=Snifflesv1.0.11;CHR2=chr1;END=3281905;STD_quant_start=9.102590;STD_quant_stop=10.453981;Kurtosis_quant_start=-0.282901;Kurtosis_quant_stop=1.780525;SVTYPE=DEL;SUPTYPE=AL;SVLEN=-46;STRANDS=+-;RE=7;REF_strand=23;AF=0.304348	GT:DR:DV	0/1:16:7
chr1	3296557	256	N	GGGTGATATTAGGTTAATGTTCAGTTTAACTTTAGGTTATGGTTAGGATGATGTTAGAGTTATGGATTGGGATGATGATGTTAGGTTAATGTTAAGTTTGGAGTTATGGTTAGGAATTGAGAGTTTAGTTAAACACAGAG	.	PASS	IMPRECISE;SVMETHOD=Snifflesv1.0.11;CHR2=chr1;END=3296557;STD_quant_start=86.317727;STD_quant_stop=67.915389;Kurtosis_quant_start=-1.267848;Kurtosis_quant_stop=-1.506281;SVTYPE=INS;SUPTYPE=AL;SVLEN=158;STRANDS=+-;RE=4;REF_strand=12;AF=0.333333	GT:DR:DV	0/1:8:4
chr1	3322874	257	ACCCTTAAAATGAACAGTTTGACTTTAGTAAAGTACATGAGGTAAAGTGCAAAACT	N	.	PASS	PRECISE;SVMETHOD=Snifflesv1.0.11;CHR2=chr1;END=3322930;STD_quant_start=8.612007;STD_quant_stop=5.671567;Kurtosis_quant_start=2.893104;Kurtosis_quant_stop=0.726865;SVTYPE=DEL;SUPTYPE=AL;SVLEN=-56;STRANDS=+-;RE=6;REF_strand=28;AF=0.214286	GT:DR:DV	0/0:22:6
chr1	3325474	258	N	AGTGTGACACCCTTATCATTAGTTCAATATAAAGATAAAGGAACTATTGTTAATACTTAAAAATAATTTTTATAATGGCATACTGACCTGTTGTATCCCACAATGCAACGTGGAAAAAGTAGTGGTGCAACCACCGTTAACTGAGTAATATAGACCAAAATGCATTAAGCCTCACGCTGAATGGTTTCAATCAACATAGAGTTCTGTATGATGCATCTATGCTATGTAAATAAAACCCTCAGATGACTCCTAATTACAGCCAGCAGCAAACTTCGAAAAGCCTTAAAGGGGACATAGTACGCAAATTCCACTTTGTTAGTGCTTCTACAGGTTAATGTGTATTCCATGTCTACCAACCAAAAACTTCAGAAAAACACTGCTGCTTTGTTATAGTTCCTC…	.	PASS	IMPRECISE;SVMETHOD=Snifflesv1.0.11;CHR2=chr1;END=3325474;STD_quant_start=225.616193;STD_quant_stop=278.080324;Kurtosis_quant_start=-1.443261;Kurtosis_quant_stop=-0.957324;SVTYPE=INS;SUPTYPE=AL,SR;SVLEN=1858;STRANDS=+-;RE=3;REF_strand=23;AF=0.130435	GT:DR:DV	0/0:20:3
chr1	3339559	259	N	GCGACTACAATCGACGGACAGACAACATGTAGAGCATCAGGCATGCCGATCCTACAAACCAGTCAGTGTCAAAGTGCGGGTGAAGTGATGATGACAGGACACATGTAATGGCATGCAAATGTTTAGTCTGCTCCATAAATTGTGAAACCAAAACTAAACGGATCAGGTGTAAACAGTATGGCAAAGACATGAAGTTTGCGTAAATGGCCAAGAATTTAGATTTTTTCATGGTTGAGGAATGTGG	.	PASS	IMPRECISE;SVMETHOD=Snifflesv1.0.11;CHR2=chr1;END=3339559;STD_quant_start=1.333333;STD_quant_stop=10.257788;Kurtosis_quant_start=6.000000;Kurtosis_quant_stop=-0.985628;SVTYPE=INS;SUPTYPE=AL;SVLEN=247;STRANDS=+-;RE=9;REF_strand=30;AF=0.3	GT:DR:DV	0/0:21:9
chr1	3350825	260	N	GTCGTGGTTCAGAGGCGTCAGCTGAGTAATCCTTCGCG	.	PASS	IMPRECISE;SVMETHOD=Snifflesv1.0.11;CHR2=chr1;END=3350825;STD_quant_start=11.070481;STD_quant_stop=17.587875;Kurtosis_quant_start=-0.746015;Kurtosis_quant_stop=3.779360;SVTYPE=INS;SUPTYPE=AL;SVLEN=52;STRANDS=+-;RE=9;REF_strand=17;AF=0.529412	GT:DR:DV	0/1:8:9
chr1	3376259	261	GACGAGAATCTGCTGTTTACGAATCATCAAAAACACGGATGAAGCTACTTCATAAAGGTTAGATTTTGTCTACCTACTCATTTACTCATTGTAATGAGCTGATTGGAGCTGTTTGCTTTATGCAATAAAGCAGCAGTTTTATTTATGATTCACATTCTCATAAACTTCCATAGTGACAATATTAAAAGACTATTTATTTGAATTTGGGCCTCTGAAGCTGTTTTATTCAAACATGAGATCACCATAGACAACTGAATTGGATTAAACATCCCTTTGCCACTTACTGCAAAATGTAATATTTAAAATATATTAAGGTTTTCTTAGTGGATATTTTCCCTGCAGTTCTAAAATAAATCTCGTTCCACACAACTTTAATTTCACAAAAGATCTCCCAGATGA…	N	.	PASS	IMPRECISE;SVMETHOD=Snifflesv1.0.11;CHR2=chr1;END=3376669;STD_quant_start=10.878113;STD_quant_stop=19.566127;Kurtosis_quant_start=1.727514;Kurtosis_quant_stop=0.856807;SVTYPE=DEL;SUPTYPE=AL;SVLEN=-410;STRANDS=+-;RE=6;REF_strand=20;AF=0.3	GT:DR:DV	0/0:14:6
chr1	3382635	262	ATCTGGACTGAATGAAATGATTGACTGCCTGTCATTGACTGACCTGCCGGCTTGTTCACACCCTGCCAAGGCTCTGAGTCTTCAGATGCAGATACACCGCT	N	.	PASS	PRECISE;SVMETHOD=Snifflesv1.0.11;CHR2=chr1;END=3382736;STD_quant_start=1.183216;STD_quant_stop=6.685806;Kurtosis_quant_start=0.383743;Kurtosis_quant_stop=1.932889;SVTYPE=DEL;SUPTYPE=AL;SVLEN=-101;STRANDS=+-;RE=11;REF_strand=23;AF=0.478261	GT:DR:DV	0/1:12:11
chr1	3396982	263	AAGAACAAATTGTGCCTTCACATGCTCCTTGGAAGGTTCAGTTTCTTGAGTTGTGAAGTTGTGAAGTTGTTTTGCGGATTTCGG	N	.	PASS	IMPRECISE;SVMETHOD=Snifflesv1.0.11;CHR2=chr1;END=3397063;STD_quant_start=16.344505;STD_quant_stop=5.843189;Kurtosis_quant_start=-0.960141;Kurtosis_quant_stop=-0.460461;SVTYPE=DEL;SUPTYPE=AL;SVLEN=-81;STRANDS=+-;RE=7;REF_strand=17;AF=0.411765	GT:DR:DV	0/1:10:7
chr1	3414079	264	N	TCTGAATTTTCACTTTCCTCCTGACTCCCACAAAGTTGCAGTTGTCATGTGTGTGTC	.	PASS	PRECISE;SVMETHOD=Snifflesv1.0.11;CHR2=chr1;END=3414081;STD_quant_start=1.581139;STD_quant_stop=2.167948;Kurtosis_quant_start=4.312763;Kurtosis_quant_stop=0.804362;SVTYPE=INS;SUPTYPE=AL;SVLEN=54;STRANDS=+-;RE=13;REF_strand=22;AF=0.590909	GT:DR:DV	0/1:9:13
chr1	3422796	265	TGTGTGTGTGTGTGTGTGTGTGTGTGTGTGTGT	N	.	PASS	PRECISE;SVMETHOD=Snifflesv1.0.11;CHR2=chr1;END=3422829;STD_quant_start=9.398581;STD_quant_stop=8.793937;Kurtosis_quant_start=-1.488701;Kurtosis_quant_stop=-0.786564;SVTYPE=DEL;SUPTYPE=AL;SVLEN=-33;STRANDS=+-;RE=3;REF_strand=23;AF=0.130435	GT:DR:DV	0/0:20:3
chr1	3443218	266	AGTGTGTGTGTGTGTGTGTGTGTGTGTGTGTGTGTGTGTGTGTGTGTGTGTGTGTGTGTGTGTGTGTGTG	N	.	PASS	IMPRECISE;SVMETHOD=Snifflesv1.0.11;CHR2=chr1;END=3443279;STD_quant_start=18.020821;STD_quant_stop=17.277153;Kurtosis_quant_start=0.981553;Kurtosis_quant_stop=-1.335345;SVTYPE=DEL;SUPTYPE=AL;SVLEN=-61;STRANDS=+-;RE=4;REF_strand=27;AF=0.148148	GT:DR:DV	0/0:23:4
chr1	3474973	267	N	ACACACACACACACACACACACACACACACACACACACACGCTACCACACACACACACACACACACACACACACACACACAC	.	PASS	IMPRECISE;SVMETHOD=Snifflesv1.0.11;CHR2=chr1;END=3474973;STD_quant_start=11.515207;STD_quant_stop=16.456002;Kurtosis_quant_start=-1.156160;Kurtosis_quant_stop=-1.177243;SVTYPE=INS;SUPTYPE=AL;SVLEN=78;STRANDS=+-;RE=5;REF_strand=20;AF=0.25	GT:DR:DV	0/0:15:5
chr1	3499395	268	TGTGTGTGTGTGTGTGTGTGTGTGTGTGTGTGTGTGTGTGTGTGTGT	N	.	PASS	IMPRECISE;SVMETHOD=Snifflesv1.0.11;CHR2=chr1;END=3499436;STD_quant_start=20.037465;STD_quant_stop=23.629078;Kurtosis_quant_start=0.395309;Kurtosis_quant_stop=-1.068910;SVTYPE=DEL;SUPTYPE=AL;SVLEN=-41;STRANDS=+-;RE=6;REF_strand=24;AF=0.25	GT:DR:DV	0/0:18:6
chr1	3502085	269	N	TATTATTATTATTATTATTGATGATGATGATGATGATGACCATTATTATTATTA	.	PASS	IMPRECISE;SVMETHOD=Snifflesv1.0.11;CHR2=chr1;END=3502104;STD_quant_start=24.852901;STD_quant_stop=20.008332;Kurtosis_quant_start=-0.012924;Kurtosis_quant_stop=-1.497503;SVTYPE=INS;SUPTYPE=AL;SVLEN=35;STRANDS=+-;RE=3;REF_strand=29;AF=0.103448	GT:DR:DV	0/0:26:3
chr1	3503287	270	N	GTCAACCAAAGGCAGGGGCTGTAGGAACTACCTGCCTCATGGAACCTGGGAAAAA	.	PASS	PRECISE;SVMETHOD=Snifflesv1.0.11;CHR2=chr1;END=3503290;STD_quant_start=0.707107;STD_quant_stop=3.376389;Kurtosis_quant_start=3.702776;Kurtosis_quant_stop=2.188867;SVTYPE=INS;SUPTYPE=AL;SVLEN=48;STRANDS=+-;RE=12;REF_strand=26;AF=0.461538	GT:DR:DV	0/1:14:12
chr1	3509360	271	AAAAAAATAATAAGATTCCATGCATGACTGTTGGCACTTTTGATTTTGTCAGGACCAGTCTTCC	N	.	PASS	PRECISE;SVMETHOD=Snifflesv1.0.11;CHR2=chr1;END=3509423;STD_quant_start=2.366432;STD_quant_stop=0.000000;Kurtosis_quant_start=0.462809;Kurtosis_quant_stop=7.000000;SVTYPE=DEL;SUPTYPE=AL;SVLEN=-63;STRANDS=+-;RE=13;REF_strand=31;AF=0.419355	GT:DR:DV	0/1:18:13
chr1	3524299	272	ACCCGGCTTCATTTCACACATCTGTAGTTTCATATTACTCTATTTTGCT	N	.	PASS	PRECISE;SVMETHOD=Snifflesv1.0.11;CHR2=chr1;END=3524350;STD_quant_start=0.316228;STD_quant_stop=0.774597;Kurtosis_quant_start=0.896296;Kurtosis_quant_stop=-0.344045;SVTYPE=DEL;SUPTYPE=AL;SVLEN=-51;STRANDS=+-;RE=14;REF_strand=23;AF=0.608696	GT:DR:DV	0/1:9:14
chr1	3525293	273	CCCCTCTCTCTCTCTCTCTCTCTCTCTCTCTCTCT	N	.	PASS	PRECISE;SVMETHOD=Snifflesv1.0.11;CHR2=chr1;END=3525326;STD_quant_start=3.714835;STD_quant_stop=3.687818;Kurtosis_quant_start=1.319471;Kurtosis_quant_stop=1.446367;SVTYPE=DEL;SUPTYPE=AL;SVLEN=-33;STRANDS=+-;RE=5;REF_strand=21;AF=0.238095	GT:DR:DV	0/0:16:5
chr1	3526665	274	N	GTGTGTGTGTGTGTGTGTGTGTGTTATGTGTGTGTGTGT	.	PASS	IMPRECISE;SVMETHOD=Snifflesv1.0.11;CHR2=chr1;END=3526665;STD_quant_start=6.264982;STD_quant_stop=17.269916;Kurtosis_quant_start=-0.413769;Kurtosis_quant_stop=0.006217;SVTYPE=INS;SUPTYPE=AL;SVLEN=43;STRANDS=+-;RE=4;REF_strand=20;AF=0.2	GT:DR:DV	0/0:16:4
chr1	3612590	275	N	CATTCATTCATTCCATTCATTCCATCTATTCATCCATCCAATCTGGCTTCCTCCATTCA	.	PASS	IMPRECISE;SVMETHOD=Snifflesv1.0.11;CHR2=chr1;END=3612597;STD_quant_start=21.911755;STD_quant_stop=26.842131;Kurtosis_quant_start=-0.846180;Kurtosis_quant_stop=-0.452046;SVTYPE=INS;SUPTYPE=AL;SVLEN=44;STRANDS=+-;RE=8;REF_strand=22;AF=0.363636	GT:DR:DV	0/1:14:8
chr1	3617811	276	GTCGCACGACCAACATATACAGTGCCTTGCATAAATTCACCCCTTTGGACTTTTCTACATTTTTGTCATGGTATAACCACAGAAGTTAAAATTTATTTCATGTGAGTTTATGTAATGGACCAACACAAAATAGTGCATCATTTGGAAGTGGGGAAATAAACATTATTTACAAATAAAAATCTGAAAAAGTGTTGAGTGCATATGTATTCACCCCCTACTGTGAAACCCTAACAAAGATCTGGTGCGACCAATTGCATTCACAAGTCACATTTGCAAGTCACATAAAGTAAATAGGGGTCCACCTGTCTGCAATTTAATCTAGTATAAATACACCTGTTCTGTGAGCCGGACTCAGTTTTTGTCAATCATTACTGAACAAACAGCATCATGAAGACCAAG…	N	.	PASS	PRECISE;SVMETHOD=Snifflesv1.0.11;CHR2=chr1;END=3619322;STD_quant_start=3.674235;STD_quant_stop=5.440588;Kurtosis_quant_start=6.899124;Kurtosis_quant_stop=6.565260;SVTYPE=DEL;SUPTYPE=AL,SR;SVLEN=-1511;STRANDS=+-;RE=14;REF_strand=23;AF=0.608696	GT:DR:DV	0/1:9:14
chr1	3618699	277	N	GGCACCATCCCAACAGTGAAAATATGGTGGTGGTAGC	.	PASS	PRECISE;SVMETHOD=Snifflesv1.0.11;CHR2=chr1;END=3618701;STD_quant_start=4.242641;STD_quant_stop=2.390457;Kurtosis_quant_start=3.462963;Kurtosis_quant_stop=-0.620000;SVTYPE=INS;SUPTYPE=AL;SVLEN=39;STRANDS=+-;RE=7;REF_strand=20;AF=0.35	GT:DR:DV	0/1:13:7
chr1	3671010	278	CGCCAGGAAACTGGTCAACATCGTCTTTAAAGGTTCATCGAAGGATTTAATGAGCCGATTTAAACCAACTGAATAC	N	.	PASS	PRECISE;SVMETHOD=Snifflesv1.0.11;CHR2=chr1;END=3671082;STD_quant_start=3.549648;STD_quant_stop=5.205766;Kurtosis_quant_start=1.966274;Kurtosis_quant_stop=1.697995;SVTYPE=DEL;SUPTYPE=AL;SVLEN=-72;STRANDS=+-;RE=11;REF_strand=26;AF=0.423077	GT:DR:DV	0/1:15:11
chr1	3699007	279	GTATGCAAGCAATTTAGAAACGTAGTGGTTATTCA	N	.	PASS	IMPRECISE;SVMETHOD=Snifflesv1.0.11;CHR2=chr1;END=3699048;STD_quant_start=12.292274;STD_quant_stop=23.651638;Kurtosis_quant_start=-1.459770;Kurtosis_quant_stop=-1.608595;SVTYPE=DEL;SUPTYPE=AL;SVLEN=-41;STRANDS=+-;RE=16;REF_strand=20;AF=0.8	GT:DR:DV	0/1:4:16
chr1	3699082	280	N	TTCTACACTCTAAAATATCGCAAACAAATGCTTGACCATAAAAACTATAGGAAGTCCTCTTCGGTGCAAATGAAACCATTTTGCGAAGTCCTGGGGAACTTTAATCAACAACCGAAATATCTTTTTTATTGAGGAAGGTAAGAGATTACATTAAGGCGATTCACGGTTTTATTTACAGGTTTTACTCTTTCAGAGAATTTCATTCAAAATTAACATAGGACCAAGGGAATCTGTTTGGAAAAATTTCTCGATTTCTTACCCGCGGATATAAGCACAGTCGAGAAATTTGAGAGTTACGTATCTCTTGAAGGAATCTTCTTGAACTGCTCTCTTTAGTCAAAATCATGTCGAGAACCTCCGTTTGTGGATTTGAAGCAGGTTTATTGGCGTGAAAGAAAA…	.	PASS	IMPRECISE;SVMETHOD=Snifflesv1.0.11;CHR2=chr1;END=3699082;STD_quant_start=218.829271;STD_quant_stop=400.554928;Kurtosis_quant_start=0.633608;Kurtosis_quant_stop=0.293837;SVTYPE=INS;SUPTYPE=AL,SR;SVLEN=763;STRANDS=+-;RE=4;REF_strand=20;AF=0.2	GT:DR:DV	0/0:16:4
chr1	3718812	281	N	<DEL>	.	PASS	PRECISE;SVMETHOD=Snifflesv1.0.11;CHR2=chr1;END=3724509;STD_quant_start=6.110101;STD_quant_stop=8.736895;Kurtosis_quant_start=-0.053093;Kurtosis_quant_stop=2.570203;SVTYPE=DEL;SUPTYPE=SR;SVLEN=-5697;STRANDS=+-;RE=6;REF_strand=20;AF=0.3	GT:DR:DV	0/0:14:6
chr1	3735547	282	CACACACACACACACACACACACACACACACACACA	N	.	PASS	PRECISE;SVMETHOD=Snifflesv1.0.11;CHR2=chr1;END=3735580;STD_quant_start=1.500000;STD_quant_stop=3.122499;Kurtosis_quant_start=1.000000;Kurtosis_quant_stop=-1.098619;SVTYPE=DEL;SUPTYPE=AL;SVLEN=-33;STRANDS=+-;RE=4;REF_strand=20;AF=0.2	GT:DR:DV	0/0:16:4
chr1	3763790	283	N	CCTACTGAATTTGACGCCTGGAGTTCAAACATTTTCAA	.	PASS	PRECISE;SVMETHOD=Snifflesv1.0.11;CHR2=chr1;END=3763790;STD_quant_start=1.632993;STD_quant_stop=2.581989;Kurtosis_quant_start=-1.500000;Kurtosis_quant_stop=-0.960000;SVTYPE=INS;SUPTYPE=AL;SVLEN=38;STRANDS=+-;RE=3;REF_strand=7;AF=0.428571	GT:DR:DV	0/1:4:3
chr1	3970806	284	N	<DEL>	.	PASS	PRECISE;SVMETHOD=Snifflesv1.0.11;CHR2=chr1;END=3981875;STD_quant_start=4.082483;STD_quant_stop=2.309401;Kurtosis_quant_start=-0.117600;Kurtosis_quant_stop=0.000000;SVTYPE=DEL;SUPTYPE=SR;SVLEN=-11069;STRANDS=+-;RE=3;REF_strand=19;AF=0.157895	GT:DR:DV	0/0:16:3
chr1	4129812	285	GAGAGAGAGAGAGAGAGAGAGAGAGAGAGAG	N	.	PASS	PRECISE;SVMETHOD=Snifflesv1.0.11;CHR2=chr1;END=4129847;STD_quant_start=2.569047;STD_quant_stop=3.464102;Kurtosis_quant_start=-0.644628;Kurtosis_quant_stop=-0.800000;SVTYPE=DEL;SUPTYPE=AL;SVLEN=-35;STRANDS=+-;RE=5;REF_strand=21;AF=0.238095	GT:DR:DV	0/0:16:5
chr1	4136084	286	GAGAGAGAGAGAGAGAGAGAGAGAGAGAGAGAGAGAGAGAGAGAGAGAGAGAGA	N	.	PASS	PRECISE;SVMETHOD=Snifflesv1.0.11;CHR2=chr1;END=4136139;STD_quant_start=2.150581;STD_quant_stop=9.420722;Kurtosis_quant_start=0.021183;Kurtosis_quant_stop=0.034858;SVTYPE=DEL;SUPTYPE=AL;SVLEN=-55;STRANDS=+-;RE=8;REF_strand=27;AF=0.296296	GT:DR:DV	0/0:19:8
chr1	4172607	287	GAGAGAGAGAGAGAGAGAGAGAGAGAGAGAGAGAGGAGAAAAAG	N	.	PASS	PRECISE;SVMETHOD=Snifflesv1.0.11;CHR2=chr1;END=4172655;STD_quant_start=3.605551;STD_quant_stop=8.544004;Kurtosis_quant_start=-0.704142;Kurtosis_quant_stop=0.135297;SVTYPE=DEL;SUPTYPE=AL;SVLEN=-48;STRANDS=+-;RE=4;REF_strand=28;AF=0.142857	GT:DR:DV	0/0:24:4
chr1	4204863	288	N	AGCAGTTAATTTCAATCACAGGGTAATAAATGTGTGT	.	PASS	IMPRECISE;SVMETHOD=Snifflesv1.0.11;CHR2=chr1;END=4204863;STD_quant_start=10.500000;STD_quant_stop=12.539936;Kurtosis_quant_start=1.000000;Kurtosis_quant_stop=0.949449;SVTYPE=INS;SUPTYPE=AL;SVLEN=37;STRANDS=+-;RE=4;REF_strand=28;AF=0.142857	GT:DR:DV	0/0:24:4
chr1	4207299	289	GTGTGTGTGTGTGTGTGTGTGTGTGTGTGTGTGTGTGTGTGTGTGTGTGTGTGTGTGTGTGTGTGTGTGTGTG	N	.	PASS	IMPRECISE;SVMETHOD=Snifflesv1.0.11;CHR2=chr1;END=4207355;STD_quant_start=25.298221;STD_quant_stop=18.641352;Kurtosis_quant_start=-0.083267;Kurtosis_quant_stop=-1.943098;SVTYPE=DEL;SUPTYPE=AL;SVLEN=-56;STRANDS=+-;RE=6;REF_strand=35;AF=0.171429	GT:DR:DV	0/0:29:6
chr1	4209115	290	N	ATAATAATAATAATAATAATATCAATAATAATAATACCGT	.	PASS	IMPRECISE;SVMETHOD=Snifflesv1.0.11;CHR2=chr1;END=4209115;STD_quant_start=14.979987;STD_quant_stop=14.071247;Kurtosis_quant_start=-1.329306;Kurtosis_quant_stop=-1.291429;SVTYPE=INS;SUPTYPE=AL;SVLEN=40;STRANDS=+-;RE=5;REF_strand=38;AF=0.131579	GT:DR:DV	0/0:33:5
chr1	4209542	291	TGAGTGTGTGTGTGTGTGTGTGTGTGTGTGTGTGTGTGTGT	N	.	PASS	IMPRECISE;SVMETHOD=Snifflesv1.0.11;CHR2=chr1;END=4209589;STD_quant_start=19.293781;STD_quant_stop=22.310312;Kurtosis_quant_start=-1.285429;Kurtosis_quant_stop=-1.528850;SVTYPE=DEL;SUPTYPE=AL;SVLEN=-47;STRANDS=+-;RE=4;REF_strand=36;AF=0.111111	GT:DR:DV	0/0:32:4
chr1	4224764	292	TTTGTTCTGTAGGGCTTAGGATAAGCCAGTTCTCC	N	.	PASS	PRECISE;SVMETHOD=Snifflesv1.0.11;CHR2=chr1;END=4224799;STD_quant_start=1.500000;STD_quant_stop=0.500000;Kurtosis_quant_start=1.000000;Kurtosis_quant_stop=1.000000;SVTYPE=DEL;SUPTYPE=AL;SVLEN=-35;STRANDS=+-;RE=4;REF_strand=26;AF=0.153846	GT:DR:DV	0/0:22:4
chr1	4274237	293	AAAAACACACAGCACACACACACACACACACACACACACACACACACACACACACACACACACACACACACACACACACACACACACACACACACACACACA	N	.	PASS	IMPRECISE;SVMETHOD=Snifflesv1.0.11;CHR2=chr1;END=4274357;STD_quant_start=13.630847;STD_quant_stop=42.745760;Kurtosis_quant_start=3.945191;Kurtosis_quant_stop=0.924188;SVTYPE=DEL;SUPTYPE=AL;SVLEN=-120;STRANDS=+-;RE=12;REF_strand=20;AF=0.6	GT:DR:DV	0/1:8:12
chr1	4287762	294	TGTGTGTGTGTGTGTGTGTGTGTGTGTGTGTGTGTGTGTGTGTGTGTGTGTGTGTGTGTGTG	N	.	PASS	PRECISE;SVMETHOD=Snifflesv1.0.11;CHR2=chr1;END=4287828;STD_quant_start=2.041241;STD_quant_stop=4.082483;Kurtosis_quant_start=3.000000;Kurtosis_quant_stop=-1.262400;SVTYPE=DEL;SUPTYPE=AL;SVLEN=-66;STRANDS=+-;RE=6;REF_strand=16;AF=0.375	GT:DR:DV	0/1:10:6
chr1	4325022	295	N	ATGCGCATATGCGCGCTGCGGCGCGTATGGCGGC	.	PASS	PRECISE;SVMETHOD=Snifflesv1.0.11;CHR2=chr1;END=4325023;STD_quant_start=5.338539;STD_quant_stop=3.640055;Kurtosis_quant_start=-0.778393;Kurtosis_quant_stop=0.441794;SVTYPE=INS;SUPTYPE=AL;SVLEN=35;STRANDS=+-;RE=4;REF_strand=25;AF=0.16	GT:DR:DV	0/0:21:4
chr1	4327885	296	N	AAAGAAAATGGAAAAGAATATGGCACAACCGCCAAACCTACCAAGAGGGCCATAGATCCACCCAAACTGA	.	PASS	IMPRECISE;SVMETHOD=Snifflesv1.0.11;CHR2=chr1;END=4327885;STD_quant_start=5.055250;STD_quant_stop=11.860298;Kurtosis_quant_start=1.157013;Kurtosis_quant_stop=3.701770;SVTYPE=INS;SUPTYPE=AL;SVLEN=67;STRANDS=+-;RE=9;REF_strand=17;AF=0.529412	GT:DR:DV	0/1:8:9
chr1	4328334	297	TCTCCATCCAACCAAGGCTTCATCTTTTTTTTTTGC	N	.	PASS	IMPRECISE;SVMETHOD=Snifflesv1.0.11;CHR2=chr1;END=4328372;STD_quant_start=18.117671;STD_quant_stop=16.007811;Kurtosis_quant_start=0.897353;Kurtosis_quant_stop=0.531677;SVTYPE=DEL;SUPTYPE=AL;SVLEN=-38;STRANDS=+-;RE=4;REF_strand=17;AF=0.235294	GT:DR:DV	0/0:13:4
chr1	4359306	298	GTGTGTGTGTGTGTGTGTGTGTGTGTGTGTGTGTGTGTGTGTGTGTGTGTGT	N	.	PASS	PRECISE;SVMETHOD=Snifflesv1.0.11;CHR2=chr1;END=4359346;STD_quant_start=7.395945;STD_quant_stop=8.792042;Kurtosis_quant_start=6.361316;Kurtosis_quant_stop=-0.203399;SVTYPE=DEL;SUPTYPE=AL;SVLEN=-40;STRANDS=+-;RE=10;REF_strand=27;AF=0.37037	GT:DR:DV	0/1:17:10
chr1	4375905	299	ATTAATCAAAATTAATCAAGGAAAACGCGAGTTTAAGGATGAACGTTATTGTAAATACATGTGGATAGAACTGTGATGATTGA	N	.	PASS	IMPRECISE;SVMETHOD=Snifflesv1.0.11;CHR2=chr1;END=4375985;STD_quant_start=39.436306;STD_quant_stop=19.402176;Kurtosis_quant_start=0.263250;Kurtosis_quant_stop=-0.439395;SVTYPE=DEL;SUPTYPE=AL;SVLEN=-80;STRANDS=+-;RE=9;REF_strand=17;AF=0.529412	GT:DR:DV	0/1:8:9
chr1	4376083	300	N	ATTTCCCACTCCCGCCACTCTCCTCAGTGCAGTGTCCGTTTCTTTTAAACATGGCAGTTTGATATGGGCTGTTTACTTGGCCTGTGGTAATGCTGGCTGCAAGGTTTCCTTCTGAACTGAAAATGGGACTTTCACTAAGCGCAAGTC	.	PASS	IMPRECISE;SVMETHOD=Snifflesv1.0.11;CHR2=chr1;END=4376083;STD_quant_start=6.791539;STD_quant_stop=15.471748;Kurtosis_quant_start=1.232225;Kurtosis_quant_stop=4.461666;SVTYPE=INS;SUPTYPE=AL;SVLEN=147;STRANDS=+-;RE=8;REF_strand=17;AF=0.470588	GT:DR:DV	0/1:9:8
chr1	4388724	301	N	ATCTTCTACATTCAAGGAAGGAAGGTGTTAGAAATTATGAAGAATAATGAGGA	.	PASS	PRECISE;SVMETHOD=Snifflesv1.0.11;CHR2=chr1;END=4388725;STD_quant_start=0.707107;STD_quant_stop=1.549193;Kurtosis_quant_start=-1.163265;Kurtosis_quant_stop=-0.672281;SVTYPE=INS;SUPTYPE=AL;SVLEN=51;STRANDS=+-;RE=14;REF_strand=21;AF=0.666667	GT:DR:DV	0/1:7:14
chr1	4391228	302	CCTCAGTGTTTTTAACCTGTTGACGTTTTTTATTTAGCTTTATT	N	.	PASS	PRECISE;SVMETHOD=Snifflesv1.0.11;CHR2=chr1;END=4391277;STD_quant_start=7.389181;STD_quant_stop=4.242641;Kurtosis_quant_start=0.806505;Kurtosis_quant_stop=0.492593;SVTYPE=DEL;SUPTYPE=AL;SVLEN=-49;STRANDS=+-;RE=10;REF_strand=25;AF=0.4	GT:DR:DV	0/1:15:10
chr1	4393818	303	N	ATTCTTGTTGTGGTAAACAACAACAACCTTTGACTCCAGAGCAAC	.	PASS	IMPRECISE;SVMETHOD=Snifflesv1.0.11;CHR2=chr1;END=4393818;STD_quant_start=6.368324;STD_quant_stop=14.772347;Kurtosis_quant_start=-1.442387;Kurtosis_quant_stop=2.513476;SVTYPE=INS;SUPTYPE=AL;SVLEN=45;STRANDS=+-;RE=9;REF_strand=20;AF=0.45	GT:DR:DV	0/1:11:9
chr1	4403801	304	TACACACACACACACACACACACACACACACACACACACACAC	N	.	PASS	PRECISE;SVMETHOD=Snifflesv1.0.11;CHR2=chr1;END=4403843;STD_quant_start=1.870829;STD_quant_stop=1.581139;Kurtosis_quant_start=4.410016;Kurtosis_quant_stop=6.639345;SVTYPE=DEL;SUPTYPE=AL;SVLEN=-42;STRANDS=+-;RE=14;REF_strand=31;AF=0.451613	GT:DR:DV	0/1:17:14
chr1	4404264	305	N	AAAAAAGTGTTTTCCTAGGCTTTGTAGCACAA	.	PASS	PRECISE;SVMETHOD=Snifflesv1.0.11;CHR2=chr1;END=4404265;STD_quant_start=0.377964;STD_quant_stop=2.138090;Kurtosis_quant_start=4.000000;Kurtosis_quant_stop=-0.566406;SVTYPE=INS;SUPTYPE=AL;SVLEN=32;STRANDS=+-;RE=7;REF_strand=26;AF=0.269231	GT:DR:DV	0/0:19:7
chr1	4409713	306	N	CAATTAAACACAGTATATAGCACCTGTCCCTGA	.	PASS	PRECISE;SVMETHOD=Snifflesv1.0.11;CHR2=chr1;END=4409713;STD_quant_start=0.000000;STD_quant_stop=0.912871;Kurtosis_quant_start=3.000000;Kurtosis_quant_stop=-0.141024;SVTYPE=INS;SUPTYPE=AL;SVLEN=34;STRANDS=+-;RE=24;REF_strand=26;AF=0.923077	GT:DR:DV	1/1:2:24
chr1	4416859	307	CCTCTCTCTCTCTCTCTCTCTCTCTCTCTCTCTCTCTCTCT	N	.	PASS	PRECISE;SVMETHOD=Snifflesv1.0.11;CHR2=chr1;END=4416900;STD_quant_start=0.816497;STD_quant_stop=2.581989;Kurtosis_quant_start=-1.500000;Kurtosis_quant_stop=-0.960000;SVTYPE=DEL;SUPTYPE=AL;SVLEN=-41;STRANDS=+-;RE=3;REF_strand=25;AF=0.12	GT:DR:DV	0/0:22:3
chr1	4432194	308	N	TCAATGATCAAAATCACTTTAAAGAATCAAATACCCGGTGATGCAGAATGTGCTGTAAAAAAAATAATAGCATTTCCTAGAAGTGTCGTCATGACTCAATGATGAATTTTTAATAAAGGATTGTATTAAAATGTGCTGATG	.	PASS	IMPRECISE;SVMETHOD=Snifflesv1.0.11;CHR2=chr1;END=4432196;STD_quant_start=42.684892;STD_quant_stop=14.635573;Kurtosis_quant_start=2.952930;Kurtosis_quant_stop=0.059851;SVTYPE=INS;SUPTYPE=AL;SVLEN=128;STRANDS=+-;RE=10;REF_strand=24;AF=0.416667	GT:DR:DV	0/1:14:10
chr1	4443555	309	TGTGTGTGTGTGTGTGTGTGTGTGTGTGTGTGTGTGT	N	.	PASS	IMPRECISE;SVMETHOD=Snifflesv1.0.11;CHR2=chr1;END=4443610;STD_quant_start=12.559857;STD_quant_stop=27.046257;Kurtosis_quant_start=-0.574258;Kurtosis_quant_stop=-1.986372;SVTYPE=DEL;SUPTYPE=AL;SVLEN=-55;STRANDS=+-;RE=4;REF_strand=18;AF=0.222222	GT:DR:DV	0/0:14:4
chr1	4447498	310	CTGCGGCGTAGCTTTGACGCAGAAGCATGAATTGAAAAGTACTCAGGAGGAGAGCTGAATGCTGTAGACCGCACCACTC	N	.	PASS	PRECISE;SVMETHOD=Snifflesv1.0.11;CHR2=chr1;END=4447578;STD_quant_start=3.492850;STD_quant_stop=7.071068;Kurtosis_quant_start=0.411717;Kurtosis_quant_stop=1.651040;SVTYPE=DEL;SUPTYPE=AL;SVLEN=-80;STRANDS=+-;RE=10;REF_strand=23;AF=0.434783	GT:DR:DV	0/1:13:10
chr1	4471429	311	ACACAGAGGGAGGTACAGCACAGTCTTGATGCTTGGACACTGGATGGTTTTAGCCTCAGGACATTGACTTATGATCCACTTAGGTGACCTCAGGCTGAGCTGAATCCCCTCAAAATGTAAGATTCATTTCAGATCAGTTGAAAGCATCACAATGTAGAGCCGCAGGATGATTTCTTTTGTCATGTTCGTGTATAGCCATTGTGTTGCTGTGGCAGGCTCAGTTTTACCAAGAGTGCAGAGCCACAGAGTCCAGCATTTTATTAGGTTTCTGTTTAAAAACTCCCACACTTTGGGCAAACGGTTCTGGCTTTTAGGTAAAAACTTTAAATCTCAGCGTGGAGATGAGACTGGAGATGAACATAAACAGCATCAGGATTTATTACAATAAGATTATGAAAT…	N	.	PASS	PRECISE;SVMETHOD=Snifflesv1.0.11;CHR2=chr1;END=4472053;STD_quant_start=3.162278;STD_quant_stop=6.000000;Kurtosis_quant_start=0.280000;Kurtosis_quant_stop=1.000000;SVTYPE=DEL;SUPTYPE=AL;SVLEN=-624;STRANDS=+-;RE=4;REF_strand=20;AF=0.2	GT:DR:DV	0/0:16:4
chr1	4493807	312	N	TCTTTTGATTTATACTCTCTTCTAAGTTGGG	.	PASS	PRECISE;SVMETHOD=Snifflesv1.0.11;CHR2=chr1;END=4493807;STD_quant_start=9.237604;STD_quant_stop=6.350853;Kurtosis_quant_start=0.000000;Kurtosis_quant_stop=-0.000000;SVTYPE=INS;SUPTYPE=AL;SVLEN=31;STRANDS=+-;RE=3;REF_strand=23;AF=0.130435	GT:DR:DV	0/0:20:3
chr1	4497051	313	TTCCTCTCTTCCTCTCTTCCTCTCTTCCTCTCTCTCCTCTCTCTCCT	N	.	PASS	IMPRECISE;SVMETHOD=Snifflesv1.0.11;CHR2=chr1;END=4497097;STD_quant_start=12.469964;STD_quant_stop=16.673332;Kurtosis_quant_start=1.329339;Kurtosis_quant_stop=1.765055;SVTYPE=DEL;SUPTYPE=AL;SVLEN=-46;STRANDS=+-;RE=8;REF_strand=26;AF=0.307692	GT:DR:DV	0/1:18:8
chr1	4501817	314	N	TCATCCCTGACTATTATTAATATAAGCTATATAATCTCTCATCAATCTATTTATATTCTCAAACTCTATTCAATCTATTCATCAATA	.	PASS	IMPRECISE;SVMETHOD=Snifflesv1.0.11;CHR2=chr1;END=4501817;STD_quant_start=19.663842;STD_quant_stop=38.318838;Kurtosis_quant_start=-0.020618;Kurtosis_quant_stop=-0.066000;SVTYPE=INS;SUPTYPE=AL;SVLEN=87;STRANDS=+-;RE=3;REF_strand=29;AF=0.103448	GT:DR:DV	0/0:26:3
chr1	4549085	315	AAGACAGGCTGTTAACTTTATAGTGCACTAAAAACATAGTAACAATGATACAGCACATTTTCTTCTGTGCTTCTTAACAAGCCTGGAAGAGATGATGAGTTTTTCAGTGCGATTGTGACATCGGACATGACAACCTGCATGTCTCATTCTTTTATGGGTCCAGTTTCTTTCTTATCAAACTCAAACTTTTAAAATAAACTTTCTTTTGTTTTGATGGTTACAAATTTGACCAAAAAACTATATATAGCCAAAAAGACGTAGGTACTAAGCAA	N	.	PASS	PRECISE;SVMETHOD=Snifflesv1.0.11;CHR2=chr1;END=4549360;STD_quant_start=1.516575;STD_quant_stop=1.949359;Kurtosis_quant_start=4.499373;Kurtosis_quant_stop=4.732195;SVTYPE=DEL;SUPTYPE=AL;SVLEN=-275;STRANDS=+-;RE=11;REF_strand=26;AF=0.423077	GT:DR:DV	0/1:15:11
chr1	4563233	316	CTCTCTCTCTCTCTCTCTCTCTCTCTCTCTCTCTCTCTCTCTCTCTCTCTCTCTCTCTCTCCTT	N	.	PASS	IMPRECISE;SVMETHOD=Snifflesv1.0.11;CHR2=chr1;END=4563290;STD_quant_start=14.486447;STD_quant_stop=4.942527;Kurtosis_quant_start=-0.074800;Kurtosis_quant_stop=0.034267;SVTYPE=DEL;SUPTYPE=AL;SVLEN=-57;STRANDS=+-;RE=7;REF_strand=20;AF=0.35	GT:DR:DV	0/1:13:7
chr1	4571027	317	TTACTGTACCAGGAAACAAGTAAATAAATAGAATGGTTGT	N	.	PASS	PRECISE;SVMETHOD=Snifflesv1.0.11;CHR2=chr1;END=4571066;STD_quant_start=2.880972;STD_quant_stop=1.378405;Kurtosis_quant_start=-0.056085;Kurtosis_quant_stop=1.091259;SVTYPE=DEL;SUPTYPE=AL;SVLEN=-39;STRANDS=+-;RE=14;REF_strand=28;AF=0.5	GT:DR:DV	0/1:14:14
chr1	4589766	318	TTGTGTGTGTGTTTGTGTGTGTGTGTGTGTGTGTGTGTGTGTGTGTGTGTGTGTGTGTGTGTGTGTGTGTGTGTGTGTGTGTGTGT	N	.	PASS	IMPRECISE;SVMETHOD=Snifflesv1.0.11;CHR2=chr1;END=4589850;STD_quant_start=7.429670;STD_quant_stop=16.189503;Kurtosis_quant_start=1.135524;Kurtosis_quant_stop=-0.177286;SVTYPE=DEL;SUPTYPE=AL;SVLEN=-84;STRANDS=+-;RE=11;REF_strand=23;AF=0.478261	GT:DR:DV	0/1:12:11
chr1	4615092	319	N	CTGCCACTATTGAAAATGTAAGAGACCTTGGTCATGTGAAAACCTTGACATTT	.	PASS	PRECISE;SVMETHOD=Snifflesv1.0.11;CHR2=chr1;END=4615094;STD_quant_start=4.795832;STD_quant_stop=3.651484;Kurtosis_quant_start=5.086326;Kurtosis_quant_stop=-0.007500;SVTYPE=INS;SUPTYPE=AL;SVLEN=52;STRANDS=+-;RE=9;REF_strand=20;AF=0.45	GT:DR:DV	0/1:11:9
chr1	4651705	320	CACACACACACACACACACACACACACACACATC	N	.	PASS	IMPRECISE;SVMETHOD=Snifflesv1.0.11;CHR2=chr1;END=4651749;STD_quant_start=23.086793;STD_quant_stop=25.260641;Kurtosis_quant_start=-1.182700;Kurtosis_quant_stop=-0.938822;SVTYPE=DEL;SUPTYPE=AL;SVLEN=-44;STRANDS=+-;RE=11;REF_strand=31;AF=0.354839	GT:DR:DV	0/1:20:11
chr1	4665403	321	ACATGCAGGCATGTTTCCTCCTCAGCACTGCTGCATTCAGACAGAGATTTTGTGGTTTTGTGGTATCGGTTTTGAGAGGGGTTCTGTGGGTTGTGGGGAAGTGTGTGAGAGCAAGTTGGTGACTGATTATGTGCACAAGTGAGAGACTTGAGTACTGGAGACCTGTTTGTGTGTGACTATAAATGGA	N	.	PASS	IMPRECISE;SVMETHOD=Snifflesv1.0.11;CHR2=chr1;END=4665581;STD_quant_start=77.539237;STD_quant_stop=71.051624;Kurtosis_quant_start=-0.026824;Kurtosis_quant_stop=-0.006332;SVTYPE=DEL;SUPTYPE=AL;SVLEN=-178;STRANDS=+-;RE=3;REF_strand=28;AF=0.107143	GT:DR:DV	0/0:25:3
chr1	4674675	322	TCTCTCTCTCTCTCTCTCTCTCTCTCTCTCTCTCT	N	.	PASS	IMPRECISE;SVMETHOD=Snifflesv1.0.11;CHR2=chr1;END=4674721;STD_quant_start=2.345208;STD_quant_stop=10.700467;Kurtosis_quant_start=-0.735537;Kurtosis_quant_stop=-1.856734;SVTYPE=DEL;SUPTYPE=AL;SVLEN=-46;STRANDS=+-;RE=4;REF_strand=32;AF=0.125	GT:DR:DV	0/0:28:4
chr1	4684830	323	TGTGTGTGTGTGTGTGTGGTGTGTGTGTGTGTGTGTGTGTGTGTGTGTGTGTGTGTGTGTGTGTGTGTGTGTGTGTGTGTGTGTGTGTGTGTGTGTGTGTGTGTGTGTGTGTGTGT	N	.	PASS	PRECISE;SVMETHOD=Snifflesv1.0.11;CHR2=chr1;END=4684942;STD_quant_start=1.449138;STD_quant_stop=3.591657;Kurtosis_quant_start=0.340579;Kurtosis_quant_stop=-1.265714;SVTYPE=DEL;SUPTYPE=AL;SVLEN=-112;STRANDS=+-;RE=14;REF_strand=27;AF=0.518519	GT:DR:DV	0/1:13:14
chr1	4694880	324	GTGTGTGTGTGTGTGTGTGTGTGTGTGTGTGTGTGTGTGTGTGTGTGTGTGTGTGTGTGTGTGTG	N	.	PASS	IMPRECISE;SVMETHOD=Snifflesv1.0.11;CHR2=chr1;END=4694962;STD_quant_start=35.074920;STD_quant_stop=31.998047;Kurtosis_quant_start=1.348579;Kurtosis_quant_stop=-0.776413;SVTYPE=DEL;SUPTYPE=AL;SVLEN=-82;STRANDS=+-;RE=8;REF_strand=22;AF=0.363636	GT:DR:DV	0/1:14:8
chr1	4714108	325	ATATATATATATATATATATATATATAAATATAATATATAAATATATATATATATATATAT	N	.	PASS	PRECISE;SVMETHOD=Snifflesv1.0.11;CHR2=chr1;END=4714164;STD_quant_start=6.804410;STD_quant_stop=6.332456;Kurtosis_quant_start=0.573142;Kurtosis_quant_stop=0.242732;SVTYPE=DEL;SUPTYPE=AL;SVLEN=-56;STRANDS=+-;RE=11;REF_strand=23;AF=0.478261	GT:DR:DV	0/1:12:11
chr1	4738326	326	TCATTTGTCAGTTGAAAACCTTCTTGATTTGTCAT	N	.	PASS	PRECISE;SVMETHOD=Snifflesv1.0.11;CHR2=chr1;END=4738360;STD_quant_start=2.415229;STD_quant_stop=4.163332;Kurtosis_quant_start=-1.182857;Kurtosis_quant_stop=0.000000;SVTYPE=DEL;SUPTYPE=AL;SVLEN=-34;STRANDS=+-;RE=6;REF_strand=21;AF=0.285714	GT:DR:DV	0/0:15:6
chr1	4739731	327	ACACACACACACACACACACACACACACACACACACCCCCACCAATACACACACACACACA	N	.	PASS	IMPRECISE;SVMETHOD=Snifflesv1.0.11;CHR2=chr1;END=4739763;STD_quant_start=16.753109;STD_quant_stop=0.577350;Kurtosis_quant_start=-0.007117;Kurtosis_quant_stop=0.000000;SVTYPE=DEL;SUPTYPE=AL;SVLEN=-32;STRANDS=+-;RE=3;REF_strand=20;AF=0.15	GT:DR:DV	0/0:17:3
chr1	4755246	328	TGTCTCAGAATCATTAATGTGAGTTAGTGTGAGTAAT	N	.	PASS	PRECISE;SVMETHOD=Snifflesv1.0.11;CHR2=chr1;END=4755296;STD_quant_start=7.765307;STD_quant_stop=8.648699;Kurtosis_quant_start=0.990648;Kurtosis_quant_stop=0.370745;SVTYPE=DEL;SUPTYPE=AL;SVLEN=-50;STRANDS=+-;RE=11;REF_strand=20;AF=0.55	GT:DR:DV	0/1:9:11
chr1	4756525	329	N	ACACTGGATGGAAGGAAACTGTTTCCACTTGTTCTCAG	.	PASS	PRECISE;SVMETHOD=Snifflesv1.0.11;CHR2=chr1;END=4756525;STD_quant_start=0.845154;STD_quant_stop=2.236068;Kurtosis_quant_start=-1.600000;Kurtosis_quant_stop=-0.057143;SVTYPE=INS;SUPTYPE=AL;SVLEN=38;STRANDS=+-;RE=7;REF_strand=20;AF=0.35	GT:DR:DV	0/1:13:7
chr1	4759281	330	ATTTTATTATTAGCAATCTCAAATCAATCAAATTACAAAATA	N	.	PASS	PRECISE;SVMETHOD=Snifflesv1.0.11;CHR2=chr1;END=4759323;STD_quant_start=3.754997;STD_quant_stop=3.405877;Kurtosis_quant_start=6.786874;Kurtosis_quant_stop=6.824819;SVTYPE=DEL;SUPTYPE=AL;SVLEN=-42;STRANDS=+-;RE=12;REF_strand=24;AF=0.5	GT:DR:DV	0/1:12:12
chr1	4759758	331	AGACAGGCAGGCAGGCAGGCAGACAGACAGACAGACAGAGACAGGCAGGCAGGTAGGCAGGTAGACAGAACAGAA	N	.	PASS	IMPRECISE;SVMETHOD=Snifflesv1.0.11;CHR2=chr1;END=4759833;STD_quant_start=28.409505;STD_quant_stop=28.635642;Kurtosis_quant_start=-0.964289;Kurtosis_quant_stop=0.597138;SVTYPE=DEL;SUPTYPE=AL;SVLEN=-75;STRANDS=+-;RE=10;REF_strand=21;AF=0.47619	GT:DR:DV	0/1:11:10
chr1	4764724	332	N	GTGTGTGTGTGTGTGTGTGTGTGTGTGTGTGT	.	PASS	PRECISE;SVMETHOD=Snifflesv1.0.11;CHR2=chr1;END=4764725;STD_quant_start=6.436503;STD_quant_stop=7.171372;Kurtosis_quant_start=3.951891;Kurtosis_quant_stop=-0.506574;SVTYPE=INS;SUPTYPE=AL;SVLEN=36;STRANDS=+-;RE=7;REF_strand=20;AF=0.35	GT:DR:DV	0/1:13:7
chr1	4771721	333	TTACACACACACACACACACACACACACACACACACACACACAC	N	.	PASS	PRECISE;SVMETHOD=Snifflesv1.0.11;CHR2=chr1;END=4771770;STD_quant_start=2.236068;STD_quant_stop=8.148620;Kurtosis_quant_start=4.504910;Kurtosis_quant_stop=2.363599;SVTYPE=DEL;SUPTYPE=AL;SVLEN=-49;STRANDS=+-;RE=12;REF_strand=24;AF=0.5	GT:DR:DV	0/1:12:12
chr1	4778299	334	TGTGTGTGTGTGTGTGTGTGTGTGTGTGTGTGTGTGTGTGTGTGTGTGTGTGTGTGTGTGTGTGTGTGTGTGTGTGT	N	.	PASS	PRECISE;SVMETHOD=Snifflesv1.0.11;CHR2=chr1;END=4778376;STD_quant_start=6.724747;STD_quant_stop=7.958224;Kurtosis_quant_start=-1.284692;Kurtosis_quant_stop=0.020111;SVTYPE=DEL;SUPTYPE=AL;SVLEN=-77;STRANDS=+-;RE=9;REF_strand=24;AF=0.375	GT:DR:DV	0/1:15:9
chr1	4792714	335	ACACACACACACACACACACACACACACACACACACACACACACACACACACACACACACACACACACACACACACACACACACACACACACACACACA	N	.	PASS	IMPRECISE;SVMETHOD=Snifflesv1.0.11;CHR2=chr1;END=4792808;STD_quant_start=14.081903;STD_quant_stop=16.534812;Kurtosis_quant_start=-0.496435;Kurtosis_quant_stop=0.073437;SVTYPE=DEL;SUPTYPE=AL;SVLEN=-94;STRANDS=+-;RE=14;REF_strand=25;AF=0.56	GT:DR:DV	0/1:11:14
chr1	4883822	336	CTGAAGTCGGTGTTGATGAAGCTGTCGATGCGTCACGTAGGCGT	N	.	PASS	PRECISE;SVMETHOD=Snifflesv1.0.11;CHR2=chr1;END=4883866;STD_quant_start=9.819805;STD_quant_stop=6.082763;Kurtosis_quant_start=3.016151;Kurtosis_quant_stop=3.839090;SVTYPE=DEL;SUPTYPE=AL;SVLEN=-44;STRANDS=+-;RE=7;REF_strand=18;AF=0.388889	GT:DR:DV	0/1:11:7
chr1	4913041	337	TTTTATCAGGGTATCTACAGCTTGTTACAAGTTACATTTAGTTTTAAGACCTTTTATTATTATTTTAAATTAAATTTAAGACCAAACTGCAGTGGAAAATCACACCCAAAGAGAAAATATACTTATTTCAAGCAAACACATTTCTGCCCATTACACTCCAGCACCTTGATCCACTTGAGTCTACAGTTTGTAGGATTTACAACACACAGGGAAGTTTGCTTCATAAGCACTTTCAGACACTGTCTCAAAACACTATGAGTAATTATCAATTTAAAGCCATCTATCATAAAACTCGCATTTCCCCATGTCGCTAGACTAAGCTGAAGGCTGGCTAGAAAGGCGTTCATTTAATATATAAATTAACCAGAAACATACAAAGCAGCAAATACAACAACTTAT…	N	.	PASS	PRECISE;SVMETHOD=Snifflesv1.0.11;CHR2=chr1;END=4913598;STD_quant_start=4.644505;STD_quant_stop=0.000000;Kurtosis_quant_start=3.371870;Kurtosis_quant_stop=-nan;SVTYPE=DEL;SUPTYPE=AL;SVLEN=-557;STRANDS=+-;RE=7;REF_strand=19;AF=0.368421	GT:DR:DV	0/1:12:7
chr1	4942781	338	TGTGTGTGTGTGTGTGTGTGTGTGTGTGTGTGTGTGTGTGTGT	N	.	PASS	IMPRECISE;SVMETHOD=Snifflesv1.0.11;CHR2=chr1;END=4942828;STD_quant_start=16.901676;STD_quant_stop=25.409972;Kurtosis_quant_start=-0.109927;Kurtosis_quant_stop=-0.003096;SVTYPE=DEL;SUPTYPE=AL;SVLEN=-47;STRANDS=+-;RE=3;REF_strand=19;AF=0.157895	GT:DR:DV	0/0:16:3
chr1	4953783	339	TGTGTGTGTGTGTGTGTGTGTGTGTGTGTGTGTGTGTGTGTGTGTGTGTGTGTGTGTGTGTGTGTGTGTGTGTGTGT	N	.	PASS	IMPRECISE;SVMETHOD=Snifflesv1.0.11;CHR2=chr1;END=4953862;STD_quant_start=8.837420;STD_quant_stop=11.640447;Kurtosis_quant_start=6.730512;Kurtosis_quant_stop=6.295202;SVTYPE=DEL;SUPTYPE=AL;SVLEN=-79;STRANDS=+-;RE=11;REF_strand=27;AF=0.407407	GT:DR:DV	0/1:16:11
chr1	4955141	340	TGTGTGTGTGTGTGTGTGTGTGTGTGTGTGTGTGT	N	.	PASS	PRECISE;SVMETHOD=Snifflesv1.0.11;CHR2=chr1;END=4955187;STD_quant_start=1.581139;STD_quant_stop=5.722762;Kurtosis_quant_start=0.280000;Kurtosis_quant_stop=0.431735;SVTYPE=DEL;SUPTYPE=AL;SVLEN=-46;STRANDS=+-;RE=4;REF_strand=24;AF=0.166667	GT:DR:DV	0/0:20:4
chr1	4969752	341	GGCTTTAAACTATATTTGGTCTAATAAATGCACTATACATCGTCTCTGTACAATTAAAGAAATACATATATTATGAGCATCCCTTGTCTCTCTGTTATCCCAACACAAATTTGTCCGTGTTTATATTTTTTGTGTGCAGATTAATCTTGTAGGTTCATCAATCGTGGCCAAACTCCTGGCCAGAGTCAATTTCGTATCCATTTAAGCTTTTGGGTGCCGATGAAAAGGCCTCCATCCACCCATCAGCTATACTACTTAGTATTTGAGTGTCATGGAGATGGACTGGAACCCATGCTGACAAGTGGCTGGGTACACCCTAGGTTTAAGCTTGTTCAATTTGTACTAATAAATAAGTGCCAATGTCATACTTAGTTCTAAGTCTGAGGACTCCTTTGAATC…	N	.	PASS	IMPRECISE;SVMETHOD=Snifflesv1.0.11;CHR2=chr1;END=4970221;STD_quant_start=1.673320;STD_quant_stop=15.626900;Kurtosis_quant_start=-0.500000;Kurtosis_quant_stop=1.495560;SVTYPE=DEL;SUPTYPE=AL;SVLEN=-469;STRANDS=+-;RE=5;REF_strand=14;AF=0.357143	GT:DR:DV	0/1:9:5
chr1	4985475	342	AGGAGGAGGCCTAAGAAAGGGAGAGAAACGGAGTGAGACGGAGAAAGGGAGAGAAACA	N	.	PASS	IMPRECISE;SVMETHOD=Snifflesv1.0.11;CHR2=chr1;END=4985545;STD_quant_start=11.180340;STD_quant_stop=20.794230;Kurtosis_quant_start=-0.452070;Kurtosis_quant_stop=-0.902341;SVTYPE=DEL;SUPTYPE=AL;SVLEN=-70;STRANDS=+-;RE=5;REF_strand=18;AF=0.277778	GT:DR:DV	0/0:13:5
chr1	5040754	343	AGAACGGGCACTGCAGTAGTAATACAGACATA	N	.	PASS	PRECISE;SVMETHOD=Snifflesv1.0.11;CHR2=chr1;END=5040786;STD_quant_start=1.264911;STD_quant_stop=2.529822;Kurtosis_quant_start=7.000000;Kurtosis_quant_stop=7.000000;SVTYPE=DEL;SUPTYPE=AL;SVLEN=-32;STRANDS=+-;RE=10;REF_strand=24;AF=0.416667	GT:DR:DV	0/1:14:10
chr1	5047982	344	CACACACACACACACACACACACACACACACAC	N	.	PASS	PRECISE;SVMETHOD=Snifflesv1.0.11;CHR2=chr1;END=5048018;STD_quant_start=5.477226;STD_quant_stop=8.041559;Kurtosis_quant_start=-0.540000;Kurtosis_quant_stop=-0.673557;SVTYPE=DEL;SUPTYPE=AL;SVLEN=-36;STRANDS=+-;RE=3;REF_strand=25;AF=0.12	GT:DR:DV	0/0:22:3
chr1	5059021	345	ATCCTATCTACCTATCTATCTATCTATATCTTCTTCTATTTTTCATCTTTTTTAA	N	.	PASS	PRECISE;SVMETHOD=Snifflesv1.0.11;CHR2=chr1;END=5059076;STD_quant_start=5.612486;STD_quant_stop=1.341641;Kurtosis_quant_start=0.022565;Kurtosis_quant_stop=6.390144;SVTYPE=DEL;SUPTYPE=AL;SVLEN=-55;STRANDS=+-;RE=12;REF_strand=22;AF=0.545455	GT:DR:DV	0/1:10:12
chr1	5065788	346	TGTGTGTGTGTGTGTGTGTGTGTGTGTGTGTGTGTGTGTGTGTGTGTGTGTGTGTGTGTGTGTGTGTGTGTGTGTGTGTGTGTGTGTGTGTGT	N	.	PASS	IMPRECISE;SVMETHOD=Snifflesv1.0.11;CHR2=chr1;END=5065851;STD_quant_start=0.577350;STD_quant_stop=17.320508;Kurtosis_quant_start=0.000000;Kurtosis_quant_stop=0.000000;SVTYPE=DEL;SUPTYPE=AL;SVLEN=-63;STRANDS=+-;RE=3;REF_strand=18;AF=0.166667	GT:DR:DV	0/0:15:3
chr1	5074083	347	CTCTCTCTCTCTCTCTCTCTCTCTCTCTCTCTCTCTCTCTCTCTCTCTCT	N	.	PASS	PRECISE;SVMETHOD=Snifflesv1.0.11;CHR2=chr1;END=5074133;STD_quant_start=1.788854;STD_quant_stop=4.571652;Kurtosis_quant_start=2.810077;Kurtosis_quant_stop=-0.338854;SVTYPE=DEL;SUPTYPE=AL;SVLEN=-50;STRANDS=+-;RE=13;REF_strand=27;AF=0.481481	GT:DR:DV	0/1:14:13
chr1	5084696	348	N	CTGGTAGTGGACGCCAGGCGATCTCGGCGGGAGTTGATGA	.	PASS	PRECISE;SVMETHOD=Snifflesv1.0.11;CHR2=chr1;END=5084696;STD_quant_start=2.073644;STD_quant_stop=6.920983;Kurtosis_quant_start=1.775554;Kurtosis_quant_stop=-0.488548;SVTYPE=INS;SUPTYPE=AL;SVLEN=45;STRANDS=+-;RE=10;REF_strand=21;AF=0.47619	GT:DR:DV	0/1:11:10
chr1	5115692	349	ACACACACACACACACACACACACACACACACACACA	N	.	PASS	IMPRECISE;SVMETHOD=Snifflesv1.0.11;CHR2=chr1;END=5115729;STD_quant_start=1.732051;STD_quant_stop=10.185774;Kurtosis_quant_start=-0.666667;Kurtosis_quant_stop=0.060624;SVTYPE=DEL;SUPTYPE=AL;SVLEN=-37;STRANDS=+-;RE=4;REF_strand=35;AF=0.114286	GT:DR:DV	0/0:31:4
chr1	5128785	350	ACACACACACACACACACACACACACACACACACAA	N	.	PASS	IMPRECISE;SVMETHOD=Snifflesv1.0.11;CHR2=chr1;END=5128828;STD_quant_start=12.841339;STD_quant_stop=10.163661;Kurtosis_quant_start=1.230864;Kurtosis_quant_stop=6.827268;SVTYPE=DEL;SUPTYPE=AL;SVLEN=-43;STRANDS=+-;RE=10;REF_strand=29;AF=0.344828	GT:DR:DV	0/1:19:10
chr1	5163134	351	N	CAACCTTTAAACATTGCCGCTCTACTAAAATTGGGTTTTTTTTTAT	.	PASS	PRECISE;SVMETHOD=Snifflesv1.0.11;CHR2=chr1;END=5163134;STD_quant_start=2.645751;STD_quant_stop=7.500000;Kurtosis_quant_start=-1.448980;Kurtosis_quant_stop=-1.131437;SVTYPE=INS;SUPTYPE=AL;SVLEN=42;STRANDS=+-;RE=4;REF_strand=31;AF=0.129032	GT:DR:DV	0/0:27:4
chr1	5169211	352	TGAAATCAATCAAAAAGTCACAAAAAATGTGTCTCATAGGGGCTTTTAAC	N	.	PASS	PRECISE;SVMETHOD=Snifflesv1.0.11;CHR2=chr1;END=5169259;STD_quant_start=0.000000;STD_quant_stop=0.447214;Kurtosis_quant_start=2.495092;Kurtosis_quant_stop=1.989042;SVTYPE=DEL;SUPTYPE=AL;SVLEN=-48;STRANDS=+-;RE=16;REF_strand=28;AF=0.571429	GT:DR:DV	0/1:12:16
chr1	5169489	353	N	GCATGTTAAAGCCCTCCAAAAGCCAATTCATTTGTCAGAAAAAAAAATAATAATAATAACCCTATTACTCAATAGGGCCTCCCACTTGTCTCCTC	.	PASS	PRECISE;SVMETHOD=Snifflesv1.0.11;CHR2=chr1;END=5169490;STD_quant_start=4.135215;STD_quant_stop=8.130191;Kurtosis_quant_start=5.919909;Kurtosis_quant_stop=2.191110;SVTYPE=INS;SUPTYPE=AL;SVLEN=92;STRANDS=+-;RE=12;REF_strand=27;AF=0.444444	GT:DR:DV	0/1:15:12
chr1	5178065	354	GTAAGCTCTAGAAACCGATTCTGATTGTGAAG	N	.	PASS	PRECISE;SVMETHOD=Snifflesv1.0.11;CHR2=chr1;END=5178097;STD_quant_start=4.110961;STD_quant_stop=8.734987;Kurtosis_quant_start=0.075873;Kurtosis_quant_stop=4.962550;SVTYPE=DEL;SUPTYPE=AL;SVLEN=-32;STRANDS=+-;RE=10;REF_strand=31;AF=0.322581	GT:DR:DV	0/1:21:10
chr1	5180493	355	AGAGAGAGAGAGAGAGAGAGAGAGAGAGAGAGAGAGAGAGAGAGA	N	.	PASS	PRECISE;SVMETHOD=Snifflesv1.0.11;CHR2=chr1;END=5180537;STD_quant_start=0.632456;STD_quant_stop=5.744563;Kurtosis_quant_start=-0.500000;Kurtosis_quant_stop=0.858402;SVTYPE=DEL;SUPTYPE=AL;SVLEN=-44;STRANDS=+-;RE=5;REF_strand=28;AF=0.178571	GT:DR:DV	0/0:23:5
chr1	5246848	356	CAACTTTGATTCAAGGGAGACCTTTGTAGGAAATGTATGTT	N	.	PASS	PRECISE;SVMETHOD=Snifflesv1.0.11;CHR2=chr1;END=5246892;STD_quant_start=9.073772;STD_quant_stop=7.560864;Kurtosis_quant_start=-1.051517;Kurtosis_quant_stop=0.104982;SVTYPE=DEL;SUPTYPE=AL;SVLEN=-44;STRANDS=+-;RE=6;REF_strand=22;AF=0.272727	GT:DR:DV	0/0:16:6
chr1	5252894	357	ACACACACACACACACACACACACACACACACACATACACACACACACACACACACACA	N	.	PASS	IMPRECISE;SVMETHOD=Snifflesv1.0.11;CHR2=chr1;END=5252956;STD_quant_start=6.789698;STD_quant_stop=12.397580;Kurtosis_quant_start=1.694323;Kurtosis_quant_stop=2.178990;SVTYPE=DEL;SUPTYPE=AL;SVLEN=-62;STRANDS=+-;RE=14;REF_strand=27;AF=0.518519	GT:DR:DV	0/1:13:14
chr1	5294253	358	N	TTTGTCACTAGGGCTGAACTTCTTTTCCCCACATAAGTCAT	.	PASS	PRECISE;SVMETHOD=Snifflesv1.0.11;CHR2=chr1;END=5294256;STD_quant_start=0.000000;STD_quant_stop=1.974842;Kurtosis_quant_start=7.000000;Kurtosis_quant_stop=-1.593750;SVTYPE=INS;SUPTYPE=AL;SVLEN=36;STRANDS=+-;RE=11;REF_strand=22;AF=0.5	GT:DR:DV	0/1:11:11
chr1	5300112	359	TGTGTGTGTGTGTGTGTGTGTGTGTGTGTGTGTGTGTGTGT	N	.	PASS	PRECISE;SVMETHOD=Snifflesv1.0.11;CHR2=chr1;END=5300153;STD_quant_start=6.020797;STD_quant_stop=8.500000;Kurtosis_quant_start=-0.972509;Kurtosis_quant_stop=1.000000;SVTYPE=DEL;SUPTYPE=AL;SVLEN=-41;STRANDS=+-;RE=4;REF_strand=21;AF=0.190476	GT:DR:DV	0/0:17:4
chr1	5300291	360	N	CACTTTCTCTCCTCTCTCTCTCTCTCTCTCT	.	PASS	PRECISE;SVMETHOD=Snifflesv1.0.11;CHR2=chr1;END=5300291;STD_quant_start=0.000000;STD_quant_stop=1.290994;Kurtosis_quant_start=-nan;Kurtosis_quant_stop=-0.960000;SVTYPE=INS;SUPTYPE=AL;SVLEN=32;STRANDS=+-;RE=3;REF_strand=21;AF=0.142857	GT:DR:DV	0/0:18:3
chr1	5417684	361	GGCAGTTGTTCTGTGCACTCATAATACATGGGTGTG	N	.	PASS	PRECISE;SVMETHOD=Snifflesv1.0.11;CHR2=chr1;END=5417720;STD_quant_start=1.303840;STD_quant_stop=1.140175;Kurtosis_quant_start=1.117628;Kurtosis_quant_stop=1.220041;SVTYPE=DEL;SUPTYPE=AL;SVLEN=-36;STRANDS=+-;RE=13;REF_strand=27;AF=0.481481	GT:DR:DV	0/1:14:13
chr1	5438837	362	GAGTCTCTCTCTCTCTCTCTCTCTCTCTCTCTCTC	N	.	PASS	PRECISE;SVMETHOD=Snifflesv1.0.11;CHR2=chr1;END=5438877;STD_quant_start=3.240370;STD_quant_stop=7.118052;Kurtosis_quant_start=-0.746032;Kurtosis_quant_stop=-0.618854;SVTYPE=DEL;SUPTYPE=AL;SVLEN=-40;STRANDS=+-;RE=6;REF_strand=22;AF=0.272727	GT:DR:DV	0/0:16:6
chr1	5447095	363	TTAAACAATAATACAAATCTAATCAAACATTTAAATCAAATAAGATTCAATTAA	N	.	PASS	PRECISE;SVMETHOD=Snifflesv1.0.11;CHR2=chr1;END=5447149;STD_quant_start=2.333333;STD_quant_stop=0.333333;Kurtosis_quant_start=6.000000;Kurtosis_quant_stop=6.000000;SVTYPE=DEL;SUPTYPE=AL;SVLEN=-54;STRANDS=+-;RE=9;REF_strand=21;AF=0.428571	GT:DR:DV	0/1:12:9
chr1	5464095	364	N	ATCCGCGACCCTAGGGGGTCCACGGATTTACTCGTGGGTC	.	PASS	IMPRECISE;SVMETHOD=Snifflesv1.0.11;CHR2=chr1;END=5464095;STD_quant_start=3.492850;STD_quant_stop=10.084642;Kurtosis_quant_start=1.701693;Kurtosis_quant_stop=0.490137;SVTYPE=INS;SUPTYPE=AL;SVLEN=42;STRANDS=+-;RE=10;REF_strand=22;AF=0.454545	GT:DR:DV	0/1:12:10
chr1	5473667	365	AGAGAGAGAGAGAGAGAGAGAGAGAGAGAGAGAGAGAGA	N	.	PASS	PRECISE;SVMETHOD=Snifflesv1.0.11;CHR2=chr1;END=5473707;STD_quant_start=4.971346;STD_quant_stop=7.718253;Kurtosis_quant_start=-1.236259;Kurtosis_quant_stop=-0.268861;SVTYPE=DEL;SUPTYPE=AL;SVLEN=-40;STRANDS=+-;RE=7;REF_strand=24;AF=0.291667	GT:DR:DV	0/0:17:7
chr1	5553885	366	AGCACTGATCGCAAAATAGAGCTGAGGCTGATGAG	N	.	PASS	PRECISE;SVMETHOD=Snifflesv1.0.11;CHR2=chr1;END=5553920;STD_quant_start=1.949359;STD_quant_stop=1.095445;Kurtosis_quant_start=-0.742382;Kurtosis_quant_stop=-0.500000;SVTYPE=DEL;SUPTYPE=AL;SVLEN=-35;STRANDS=+-;RE=5;REF_strand=21;AF=0.238095	GT:DR:DV	0/0:16:5
chr1	5560249	367	GTGTGTGTGTGTGTGTGTGTGTGTGTGTGTG	N	.	PASS	PRECISE;SVMETHOD=Snifflesv1.0.11;CHR2=chr1;END=5560280;STD_quant_start=2.720294;STD_quant_stop=5.899152;Kurtosis_quant_start=1.949112;Kurtosis_quant_stop=0.226320;SVTYPE=DEL;SUPTYPE=AL;SVLEN=-31;STRANDS=+-;RE=11;REF_strand=20;AF=0.55	GT:DR:DV	0/1:9:11
chr1	5582054	368	N	CTGGCCCACTGTGCAAAGCAGATCTTAATGGG	.	PASS	PRECISE;SVMETHOD=Snifflesv1.0.11;CHR2=chr1;END=5582054;STD_quant_start=1.603567;STD_quant_stop=2.751623;Kurtosis_quant_start=0.500000;Kurtosis_quant_stop=0.122464;SVTYPE=INS;SUPTYPE=AL;SVLEN=32;STRANDS=+-;RE=7;REF_strand=33;AF=0.212121	GT:DR:DV	0/0:26:7
chr1	5585218	369	N	CAATACACACACACACACACACACACACACA	.	PASS	IMPRECISE;SVMETHOD=Snifflesv1.0.11;CHR2=chr1;END=5585219;STD_quant_start=8.522030;STD_quant_stop=13.091027;Kurtosis_quant_start=0.413973;Kurtosis_quant_stop=1.610527;SVTYPE=INS;SUPTYPE=AL;SVLEN=34;STRANDS=+-;RE=8;REF_strand=28;AF=0.285714	GT:DR:DV	0/0:20:8
chr1	5592129	370	GGAATGGTGGCACTTGGGCGGTCCACTCCTGTTTGCCAGATCTGG	N	.	PASS	PRECISE;SVMETHOD=Snifflesv1.0.11;CHR2=chr1;END=5592173;STD_quant_start=0.000000;STD_quant_stop=0.000000;Kurtosis_quant_start=2.941166;Kurtosis_quant_stop=0.448226;SVTYPE=DEL;SUPTYPE=AL;SVLEN=-44;STRANDS=+-;RE=20;REF_strand=36;AF=0.555556	GT:DR:DV	0/1:16:20
chr1	5595076	371	TACAGTGCCTTGCATAAGTATTCACCCCCTAGGACTTTTTCCCATTATGTACTGTTACTAACTGGAATTCAAATAGACTTAAATAACTTTTTCCCGTTTGATCAACAAACATGCATAGTACTTTGGAGGCAAAATAAATTTTATTGTGACACAAACAATAATGAGAACAAAAAGTTGACATCTGTTGGGTGCTGACTTGGTAGAACCCCTTTCGCTGCAATTACAGCTCAAGTCTTTTTATGTCTCTACCAACATCTAGAGATGGAAAGGTTTGTCCATTCTTTGGCAAAAAAAGATGAAGCTCAGTCAGATTGGATGGAGAGCTGTGAACCGCAATCTTCAAGTCTTGCCATAGATTCTCTATTGGATTGAGGTCTGGGCTTTGAGGCCATTTTAAGA…	N	.	PASS	PRECISE;SVMETHOD=Snifflesv1.0.11;CHR2=chr1;END=5596550;STD_quant_start=0.836660;STD_quant_stop=0.447214;Kurtosis_quant_start=0.491124;Kurtosis_quant_stop=0.877551;SVTYPE=DEL;SUPTYPE=AL,SR;SVLEN=-1474;STRANDS=+-;RE=12;REF_strand=30;AF=0.4	GT:DR:DV	0/1:18:12
chr1	5596000	372	N	GGCCTCCTGGTTGCTTCTCTGGTCAGGGCCTACC	.	PASS	PRECISE;SVMETHOD=Snifflesv1.0.11;CHR2=chr1;END=5596000;STD_quant_start=2.898275;STD_quant_stop=5.329165;Kurtosis_quant_start=-0.908163;Kurtosis_quant_stop=-0.968161;SVTYPE=INS;SUPTYPE=AL;SVLEN=39;STRANDS=+-;RE=5;REF_strand=29;AF=0.172414	GT:DR:DV	0/0:24:5
chr1	5606116	373	TGTGTGTGTGTGTGTGTGTGTGTGTGTGTGTGTGTGTGTGTGTGTGTGTGTGTG	N	.	PASS	IMPRECISE;SVMETHOD=Snifflesv1.0.11;CHR2=chr1;END=5606174;STD_quant_start=30.669610;STD_quant_stop=28.033462;Kurtosis_quant_start=2.935859;Kurtosis_quant_stop=2.211899;SVTYPE=DEL;SUPTYPE=AL;SVLEN=-58;STRANDS=+-;RE=8;REF_strand=19;AF=0.421053	GT:DR:DV	0/1:11:8
chr1	5653703	374	GATCAGACTGACTCTAAATCGGGCCTGTTCAGACAATAACAAGTGGATAGTGGGAAGTTATTCTTATTTTAACACCTGGCATTAAAATGTGTCCTGAGTGTGTCTCTCGTGACCTTTTGTCACAGGTTTCTTCCTCGTTCCGTATGCAAATAAACAAGTACATCATTTGTATTTGCAAAGATAAAATGATGTTGTCTTTAACCAGTCTGAGTGTACAGATATGTCCAATGGTGTCAGTATTGATATTGTGGCTGTGGACCCAAACTGATCAATGTATTTACACTGAGACATGTAAAAATCCT	N	.	PASS	PRECISE;SVMETHOD=Snifflesv1.0.11;CHR2=chr1;END=5654005;STD_quant_start=3.664502;STD_quant_stop=1.558387;Kurtosis_quant_start=-0.007017;Kurtosis_quant_stop=3.224913;SVTYPE=DEL;SUPTYPE=AL;SVLEN=-302;STRANDS=+-;RE=7;REF_strand=18;AF=0.388889	GT:DR:DV	0/1:11:7
chr1	5657987	375	GTGTGTGTGTGTGTGTGTGTGTGTGTGTGTGTGTGTGTGTGTGTGTG	N	.	PASS	IMPRECISE;SVMETHOD=Snifflesv1.0.11;CHR2=chr1;END=5658034;STD_quant_start=11.051826;STD_quant_stop=12.317235;Kurtosis_quant_start=-0.680226;Kurtosis_quant_stop=-1.027999;SVTYPE=DEL;SUPTYPE=AL;SVLEN=-47;STRANDS=+-;RE=7;REF_strand=18;AF=0.388889	GT:DR:DV	0/1:11:7
chr1	5695120	376	TGTGTGTGTGTGTGTGTGTGTGTGTGTGTGTGTGTGTGTGTGTGTGTGTGTGTGT	N	.	PASS	IMPRECISE;SVMETHOD=Snifflesv1.0.11;CHR2=chr1;END=5695170;STD_quant_start=23.171103;STD_quant_stop=28.300177;Kurtosis_quant_start=-0.290226;Kurtosis_quant_stop=-1.141416;SVTYPE=DEL;SUPTYPE=AL;SVLEN=-50;STRANDS=+-;RE=10;REF_strand=27;AF=0.37037	GT:DR:DV	0/1:17:10
chr1	5714798	377	TCTCTCTCTCTCTCTCTCTCTCTCTCTCTCTC	N	.	PASS	IMPRECISE;SVMETHOD=Snifflesv1.0.11;CHR2=chr1;END=5714831;STD_quant_start=5.196152;STD_quant_stop=13.291601;Kurtosis_quant_start=0.000000;Kurtosis_quant_stop=-0.011299;SVTYPE=DEL;SUPTYPE=AL;SVLEN=-33;STRANDS=+-;RE=3;REF_strand=24;AF=0.125	GT:DR:DV	0/0:21:3
chr1	5736504	378	CACACACACACACACACACACACACACACACACACACACACACACACACACACACACACACACA	N	.	PASS	IMPRECISE;SVMETHOD=Snifflesv1.0.11;CHR2=chr1;END=5736565;STD_quant_start=22.106560;STD_quant_stop=16.843396;Kurtosis_quant_start=1.820623;Kurtosis_quant_stop=1.191121;SVTYPE=DEL;SUPTYPE=AL;SVLEN=-61;STRANDS=+-;RE=10;REF_strand=27;AF=0.37037	GT:DR:DV	0/1:17:10
chr1	5746093	379	GCCACACACACACACACACACACACACACACACAC	N	.	PASS	IMPRECISE;SVMETHOD=Snifflesv1.0.11;CHR2=chr1;END=5746142;STD_quant_start=13.379088;STD_quant_stop=11.180340;Kurtosis_quant_start=-1.077807;Kurtosis_quant_stop=-0.678016;SVTYPE=DEL;SUPTYPE=AL;SVLEN=-49;STRANDS=+-;RE=4;REF_strand=22;AF=0.181818	GT:DR:DV	0/0:18:4
chr1	5746402	380	GTGTGTGTGTGTGTGTGTGTGTGTGTGTGTGTGTGTGTGTGTGTGTGTGTGTGTGTGTGTG	N	.	PASS	IMPRECISE;SVMETHOD=Snifflesv1.0.11;CHR2=chr1;END=5746450;STD_quant_start=4.000000;STD_quant_stop=10.897247;Kurtosis_quant_start=1.000000;Kurtosis_quant_stop=-1.309638;SVTYPE=DEL;SUPTYPE=AL;SVLEN=-48;STRANDS=+-;RE=4;REF_strand=22;AF=0.181818	GT:DR:DV	0/0:18:4
chr1	5754449	381	N	TGATGTCATGACCAATTTCAAGCAGCACTACTCCAGCGTCGCTGAGGTTTCCCTGGGATTGACAGTAAATTCTCAACAGGCCTAATACTGCTGAAACTAACTAGAACTATCTATAACACAGTGTTTAAATTGGTTGCTGCTAACTGCTGCTAAATCTTCTTTACCAACATTACAGAAATACTATCTTGGACTTTTTTAACCACATTGCCAACAATGTACAATCGGATTTTCAGGACTGAAAATCCCACAGTTAATATTGTGTTCTATTCTCGTGTTTAACCCACAGGAAGGACCAGGAACCAATAGCAGTAGCGATGAACCAGTATCTAGGCCTAACTTTATAAATGGAATACATTATCATTTCCTACTAGGACAAATAGAAAATATTTCACTT	.	PASS	IMPRECISE;SVMETHOD=Snifflesv1.0.11;CHR2=chr1;END=5754449;STD_quant_start=3.109126;STD_quant_stop=30.547777;Kurtosis_quant_start=1.426873;Kurtosis_quant_stop=0.997312;SVTYPE=INS;SUPTYPE=AL;SVLEN=388;STRANDS=+-;RE=6;REF_strand=29;AF=0.206897	GT:DR:DV	0/0:23:6
chr1	5787162	382	GCGGAGACTAACCTGAGATTTGTAGGGTGCATGTATCATTGGGGCCTTGATGCCACTGATCCCTCCCCTTATTACTACTGTG	N	.	PASS	PRECISE;SVMETHOD=Snifflesv1.0.11;CHR2=chr1;END=5787246;STD_quant_start=2.489980;STD_quant_stop=3.346640;Kurtosis_quant_start=2.568674;Kurtosis_quant_stop=0.742435;SVTYPE=DEL;SUPTYPE=AL;SVLEN=-84;STRANDS=+-;RE=11;REF_strand=23;AF=0.478261	GT:DR:DV	0/1:12:11
chr1	5790802	383	TGTGTGTGTGTGTGTGTGTGTGTGTGTCTGTGCGCGTGCGCGCGT	N	.	PASS	PRECISE;SVMETHOD=Snifflesv1.0.11;CHR2=chr1;END=5790839;STD_quant_start=3.240370;STD_quant_stop=3.872983;Kurtosis_quant_start=-0.020408;Kurtosis_quant_stop=-0.240000;SVTYPE=DEL;SUPTYPE=AL;SVLEN=-37;STRANDS=+-;RE=4;REF_strand=21;AF=0.190476	GT:DR:DV	0/0:17:4
chr1	5792081	384	N	CTATTATTATTGTGTGTGTGTGTATTATTAATGTATTGTG	.	PASS	IMPRECISE;SVMETHOD=Snifflesv1.0.11;CHR2=chr1;END=5792089;STD_quant_start=14.433757;STD_quant_stop=11.105554;Kurtosis_quant_start=-0.000000;Kurtosis_quant_stop=-1.025961;SVTYPE=INS;SUPTYPE=AL;SVLEN=32;STRANDS=+-;RE=3;REF_strand=24;AF=0.125	GT:DR:DV	0/0:21:3
chr1	5796789	385	AGAAGGCCCAAAAATTCCCTTTCTAGTCTGCTGGGTT	N	.	PASS	PRECISE;SVMETHOD=Snifflesv1.0.11;CHR2=chr1;END=5796826;STD_quant_start=2.073644;STD_quant_stop=2.121320;Kurtosis_quant_start=0.996755;Kurtosis_quant_stop=1.429630;SVTYPE=DEL;SUPTYPE=AL;SVLEN=-37;STRANDS=+-;RE=10;REF_strand=19;AF=0.526316	GT:DR:DV	0/1:9:10
chr1	5801131	386	ACACACACACACACACACACACACACACACACACACACACACACACACACACACAT	N	.	PASS	IMPRECISE;SVMETHOD=Snifflesv1.0.11;CHR2=chr1;END=5801188;STD_quant_start=15.224250;STD_quant_stop=16.753109;Kurtosis_quant_start=4.119926;Kurtosis_quant_stop=4.516164;SVTYPE=DEL;SUPTYPE=AL;SVLEN=-57;STRANDS=+-;RE=9;REF_strand=22;AF=0.409091	GT:DR:DV	0/1:13:9
chr1	5825303	387	CCCTCTCCCTCTCTCTCTCTCTCTCTCTCTCTCTCTCTCTCTCT	N	.	PASS	IMPRECISE;SVMETHOD=Snifflesv1.0.11;CHR2=chr1;END=5825351;STD_quant_start=6.191392;STD_quant_stop=12.281422;Kurtosis_quant_start=-1.699962;Kurtosis_quant_stop=0.191148;SVTYPE=DEL;SUPTYPE=AL;SVLEN=-48;STRANDS=+-;RE=6;REF_strand=19;AF=0.315789	GT:DR:DV	0/1:13:6
chr1	5832418	388	TGTGTGTGTGTGTGTGTGTGTGTGTGTGTGTGTGTGTGTGTGTGTGTGTGTGT	N	.	PASS	IMPRECISE;SVMETHOD=Snifflesv1.0.11;CHR2=chr1;END=5832494;STD_quant_start=13.279056;STD_quant_stop=2.309401;Kurtosis_quant_start=-0.000000;Kurtosis_quant_stop=0.000000;SVTYPE=DEL;SUPTYPE=AL;SVLEN=-76;STRANDS=+-;RE=3;REF_strand=20;AF=0.15	GT:DR:DV	0/0:17:3
chr1	5891376	389	TCTTCTCTTCTTCTCTTTCTTCTCTCCTCTTCTCCTCCTCTCCTCTTCTCTT	N	.	PASS	IMPRECISE;SVMETHOD=Snifflesv1.0.11;CHR2=chr1;END=5891454;STD_quant_start=36.152455;STD_quant_stop=30.168048;Kurtosis_quant_start=-1.414730;Kurtosis_quant_stop=0.222548;SVTYPE=DEL;SUPTYPE=AL;SVLEN=-78;STRANDS=+-;RE=9;REF_strand=20;AF=0.45	GT:DR:DV	0/1:11:9
chr1	5892699	390	TGTATTTACACATGTTCTATCATCTATGTATTTACACATGTTCTATCATCTATGTATGTACGCATGTTCTATCATCT	N	.	PASS	IMPRECISE;SVMETHOD=Snifflesv1.0.11;CHR2=chr1;END=5892776;STD_quant_start=16.041613;STD_quant_stop=12.147245;Kurtosis_quant_start=0.722738;Kurtosis_quant_stop=-0.455543;SVTYPE=DEL;SUPTYPE=AL;SVLEN=-77;STRANDS=+-;RE=9;REF_strand=20;AF=0.45	GT:DR:DV	0/1:11:9
chr1	5911827	391	ACACACACACACACACACACACACACACACACACACACACACACACACACACACACACACACACACACACACACACACACACACACACACACACACACACA	N	.	PASS	IMPRECISE;SVMETHOD=Snifflesv1.0.11;CHR2=chr1;END=5911924;STD_quant_start=11.687600;STD_quant_stop=13.375350;Kurtosis_quant_start=2.015204;Kurtosis_quant_stop=1.842231;SVTYPE=DEL;SUPTYPE=AL;SVLEN=-97;STRANDS=+-;RE=13;REF_strand=29;AF=0.448276	GT:DR:DV	0/1:16:13
chr1	5912571	392	TTGCCATTGTTGTGAACACGGTTACAGCAACAACCACATACAATACATACATATAATAAGACAGACAGAGATTTCTGGAATCTTTATATATATAAAATCCATCCATCTATCCATCCCTCAATAAATACATACATACATACATACATACATACATGTTTACATACATACATACATACACACACACACACACATACACACATACACACATACACACATGCGCATGCTTATCCTCTTTG	N	.	PASS	PRECISE;SVMETHOD=Snifflesv1.0.11;CHR2=chr1;END=5912801;STD_quant_start=0.316228;STD_quant_stop=1.048809;Kurtosis_quant_start=2.528658;Kurtosis_quant_stop=3.410193;SVTYPE=DEL;SUPTYPE=AL;SVLEN=-230;STRANDS=+-;RE=12;REF_strand=29;AF=0.413793	GT:DR:DV	0/1:17:12
chr1	5912889	393	N	ACCTTGGACTGTGGGAGGAAGTCGAGTAACCTGGAAGAAAAAC	.	PASS	PRECISE;SVMETHOD=Snifflesv1.0.11;CHR2=chr1;END=5912889;STD_quant_start=0.000000;STD_quant_stop=1.678744;Kurtosis_quant_start=-0.429331;Kurtosis_quant_stop=0.419082;SVTYPE=INS;SUPTYPE=AL;SVLEN=41;STRANDS=+-;RE=22;REF_strand=27;AF=0.814815	GT:DR:DV	1/1:5:22
chr1	5914567	394	TGTGTGTGTGTGTGTGTGTGTGTGTGTGTGTGTGT	N	.	PASS	IMPRECISE;SVMETHOD=Snifflesv1.0.11;CHR2=chr1;END=5914624;STD_quant_start=8.689074;STD_quant_stop=11.344602;Kurtosis_quant_start=-0.464210;Kurtosis_quant_stop=-1.768875;SVTYPE=DEL;SUPTYPE=AL;SVLEN=-57;STRANDS=+-;RE=12;REF_strand=26;AF=0.461538	GT:DR:DV	0/1:14:12
chr1	5923336	395	ACACACACACACACACACACACACACACACACACACACACG	N	.	PASS	IMPRECISE;SVMETHOD=Snifflesv1.0.11;CHR2=chr1;END=5923383;STD_quant_start=23.645296;STD_quant_stop=20.849460;Kurtosis_quant_start=-1.587375;Kurtosis_quant_stop=-1.627495;SVTYPE=DEL;SUPTYPE=AL;SVLEN=-47;STRANDS=+-;RE=15;REF_strand=30;AF=0.5	GT:DR:DV	0/1:15:15
chr1	5928198	396	N	TGTATTTATTTATTGTGTGTGTATTATTTATTATTTGTTATTATTATTGTATTATTGTGTGTGAGAGAGAGAAGCGTAGCTGAACATATGTTGCACATTAATGC	.	PASS	IMPRECISE;SVMETHOD=Snifflesv1.0.11;CHR2=chr1;END=5928202;STD_quant_start=2.863564;STD_quant_stop=26.069139;Kurtosis_quant_start=0.942157;Kurtosis_quant_stop=0.319425;SVTYPE=INS;SUPTYPE=AL;SVLEN=100;STRANDS=+-;RE=11;REF_strand=26;AF=0.423077	GT:DR:DV	0/1:15:11
chr1	5942378	397	TTGTTTGCATGACTTTACCGCCATTGATAAGAAGCTATGAAATTCTCTCTCCTGAGTTCTTCTTCTTCTTCTCCTGTTTACCTTCTCCTGGT	N	.	PASS	IMPRECISE;SVMETHOD=Snifflesv1.0.11;CHR2=chr1;END=5942470;STD_quant_start=11.362218;STD_quant_stop=11.090537;Kurtosis_quant_start=-0.603630;Kurtosis_quant_stop=-1.181622;SVTYPE=DEL;SUPTYPE=AL;SVLEN=-92;STRANDS=+-;RE=11;REF_strand=21;AF=0.52381	GT:DR:DV	0/1:10:11
chr1	5942852	398	N	ATGAAGCTTTTGAGCCTCTTCAGCTCTTCTTGGAGAACATTTTCT	.	PASS	IMPRECISE;SVMETHOD=Snifflesv1.0.11;CHR2=chr1;END=5942853;STD_quant_start=18.189970;STD_quant_stop=18.394972;Kurtosis_quant_start=-1.545005;Kurtosis_quant_stop=-1.303281;SVTYPE=INS;SUPTYPE=AL;SVLEN=39;STRANDS=+-;RE=8;REF_strand=21;AF=0.380952	GT:DR:DV	0/1:13:8
chr1	5942824	399	TTGAACTTCTCCTGGCTTTGTCTTGTCTTGACTTTGGCAGACTTCTCTGGTTTG	N	.	PASS	PRECISE;SVMETHOD=Snifflesv1.0.11;CHR2=chr1;END=5942879;STD_quant_start=5.315073;STD_quant_stop=4.949747;Kurtosis_quant_start=4.929517;Kurtosis_quant_stop=5.000000;SVTYPE=DEL;SUPTYPE=AL;SVLEN=-55;STRANDS=+-;RE=8;REF_strand=21;AF=0.380952	GT:DR:DV	0/1:13:8
chr1	5943125	400	TGGTTGGTTGCTCTTCTTGGAGAACGTTCTTATTCTTATGACTTTGTTGAACCTCCTGGTTGGTTGTATGACTTTGA	N	.	PASS	IMPRECISE;SVMETHOD=Snifflesv1.0.11;CHR2=chr1;END=5943202;STD_quant_start=6.403124;STD_quant_stop=13.696715;Kurtosis_quant_start=0.338132;Kurtosis_quant_stop=0.329783;SVTYPE=DEL;SUPTYPE=AL;SVLEN=-77;STRANDS=+-;RE=10;REF_strand=21;AF=0.47619	GT:DR:DV	0/1:11:10
chr1	5944324	401	CTTCTTCTTCTCCTCTTTGGAGACCTCATGATAAGAATTTGAGCTTCTTCAGCCTTCTGAGAGCGTTCTTATTCTTATTCTC	N	.	PASS	IMPRECISE;SVMETHOD=Snifflesv1.0.11;CHR2=chr1;END=5944404;STD_quant_start=21.118712;STD_quant_stop=11.166915;Kurtosis_quant_start=-0.956064;Kurtosis_quant_stop=0.332733;SVTYPE=DEL;SUPTYPE=AL;SVLEN=-80;STRANDS=+-;RE=10;REF_strand=18;AF=0.555556	GT:DR:DV	0/1:8:10
chr1	5945192	402	AGCTTTGAGGTTCTTCAGCTCTTCTTGGAGAACGTTCTTATTCTTATTCTCCTCCTGGAGCTTGGTGTTCAACTTCTCCTGGTTGGTCAAATGACTTTGGCAGACCTCGTGAT	N	.	PASS	IMPRECISE;SVMETHOD=Snifflesv1.0.11;CHR2=chr1;END=5945306;STD_quant_start=56.691269;STD_quant_stop=55.478825;Kurtosis_quant_start=1.366527;Kurtosis_quant_stop=1.748572;SVTYPE=DEL;SUPTYPE=AL;SVLEN=-114;STRANDS=+-;RE=14;REF_strand=22;AF=0.636364	GT:DR:DV	0/1:8:14
chr1	5946636	403	TCTTCTTCTTTCTTCTCCTCCTATGACTTTTTTGC	N	.	PASS	PRECISE;SVMETHOD=Snifflesv1.0.11;CHR2=chr1;END=5946671;STD_quant_start=2.049390;STD_quant_stop=2.408319;Kurtosis_quant_start=1.222650;Kurtosis_quant_stop=0.670360;SVTYPE=DEL;SUPTYPE=AL;SVLEN=-35;STRANDS=+-;RE=12;REF_strand=21;AF=0.571429	GT:DR:DV	0/1:9:12
chr1	5981979	404	ACACACACACACACACACACACACACACACACACACACACACACACACACACACACACACACACACACACACACACACACACACACACACAC	N	.	PASS	IMPRECISE;SVMETHOD=Snifflesv1.0.11;CHR2=chr1;END=5982071;STD_quant_start=20.215506;STD_quant_stop=26.789301;Kurtosis_quant_start=-0.004890;Kurtosis_quant_stop=-1.389257;SVTYPE=DEL;SUPTYPE=AL;SVLEN=-92;STRANDS=+-;RE=3;REF_strand=26;AF=0.115385	GT:DR:DV	0/0:23:3
chr1	5982261	405	CACACACACACACACACTCACACACACGGCACACACACACACACAC	N	.	PASS	IMPRECISE;SVMETHOD=Snifflesv1.0.11;CHR2=chr1;END=5982310;STD_quant_start=13.531855;STD_quant_stop=20.000000;Kurtosis_quant_start=0.533758;Kurtosis_quant_stop=-0.083342;SVTYPE=DEL;SUPTYPE=AL;SVLEN=-49;STRANDS=+-;RE=9;REF_strand=25;AF=0.36	GT:DR:DV	0/1:16:9
chr1	6009386	406	AGAGAGAGAGAGAGAGAGAGAGAGAGAGAGAGAGAGAGAGAGAGAGAGAGAGAGAG	N	.	PASS	PRECISE;SVMETHOD=Snifflesv1.0.11;CHR2=chr1;END=6009440;STD_quant_start=7.737894;STD_quant_stop=8.359127;Kurtosis_quant_start=2.673162;Kurtosis_quant_stop=3.067441;SVTYPE=DEL;SUPTYPE=AL;SVLEN=-54;STRANDS=+-;RE=8;REF_strand=21;AF=0.380952	GT:DR:DV	0/1:13:8
chr1	6016725	407	ACACACACACACACTCACATGCATGACACACACACACACACACACACACACACACACACACACAC	N	.	PASS	IMPRECISE;SVMETHOD=Snifflesv1.0.11;CHR2=chr1;END=6016787;STD_quant_start=16.313338;STD_quant_stop=14.133294;Kurtosis_quant_start=-0.409946;Kurtosis_quant_stop=-0.352517;SVTYPE=DEL;SUPTYPE=AL;SVLEN=-62;STRANDS=+-;RE=8;REF_strand=15;AF=0.533333	GT:DR:DV	0/1:7:8
chr1	6018413	408	AGAGAGAGAGAGAGAGAGAGAGAGAGAGAGA	N	.	PASS	IMPRECISE;SVMETHOD=Snifflesv1.0.11;CHR2=chr1;END=6018452;STD_quant_start=9.810708;STD_quant_stop=11.532563;Kurtosis_quant_start=-0.123049;Kurtosis_quant_stop=-1.975578;SVTYPE=DEL;SUPTYPE=AL;SVLEN=-39;STRANDS=+-;RE=4;REF_strand=14;AF=0.285714	GT:DR:DV	0/0:10:4
chr1	6038288	409	N	TGGGTAACAATAGGTTACTGAGGAGAAAGTTTATCTTTAGAA	.	PASS	PRECISE;SVMETHOD=Snifflesv1.0.11;CHR2=chr1;END=6038288;STD_quant_start=0.000000;STD_quant_stop=3.016621;Kurtosis_quant_start=6.159822;Kurtosis_quant_stop=4.009268;SVTYPE=INS;SUPTYPE=AL;SVLEN=43;STRANDS=+-;RE=13;REF_strand=26;AF=0.5	GT:DR:DV	0/1:13:13
chr1	6049557	410	CGCAGCTCATATTAGAGTCAAGCCAGAATTTTAAAAATGTACCCTCTTTGCTCTCTAAGTATATTTCATCAGATTATCGTAGAGTATGGCTCAGTTTTCTGATAAGCCTCTGTTTTAGAATTCAATCATTTTAAATATTTAATAATACACTTGGTGTAATGTACATCACCACAGCCCTAATTAGTAAAACAGCAGATAACAGT	N	.	PASS	PRECISE;SVMETHOD=Snifflesv1.0.11;CHR2=chr1;END=6049760;STD_quant_start=2.138090;STD_quant_stop=3.116775;Kurtosis_quant_start=0.500000;Kurtosis_quant_stop=3.224913;SVTYPE=DEL;SUPTYPE=AL;SVLEN=-203;STRANDS=+-;RE=7;REF_strand=20;AF=0.35	GT:DR:DV	0/1:13:7
chr1	6069893	411	ACACACACACACACACACACACACACACACAC	N	.	PASS	PRECISE;SVMETHOD=Snifflesv1.0.11;CHR2=chr1;END=6069925;STD_quant_start=5.802298;STD_quant_stop=6.350853;Kurtosis_quant_start=-0.058818;Kurtosis_quant_stop=-0.000000;SVTYPE=DEL;SUPTYPE=AL;SVLEN=-32;STRANDS=+-;RE=3;REF_strand=26;AF=0.115385	GT:DR:DV	0/0:23:3
chr1	6123956	412	ATGACAAAAAACATTGATTTCCATCTTAATTTAATAATCATTCACTGAAGTATGAGATTCAAATGAC	N	.	PASS	IMPRECISE;SVMETHOD=Snifflesv1.0.11;CHR2=chr1;END=6124023;STD_quant_start=12.525529;STD_quant_stop=12.292726;Kurtosis_quant_start=0.434866;Kurtosis_quant_stop=2.958237;SVTYPE=DEL;SUPTYPE=AL;SVLEN=-67;STRANDS=+-;RE=9;REF_strand=26;AF=0.346154	GT:DR:DV	0/1:17:9
chr1	6179584	413	N	CAGTCTCACCGCTTCATCAAGCTTTATTGCAGCTGCAGAATCTGCATTTATTTCTTCGC	.	PASS	PRECISE;SVMETHOD=Snifflesv1.0.11;CHR2=chr1;END=6179584;STD_quant_start=2.949576;STD_quant_stop=5.291503;Kurtosis_quant_start=-0.662197;Kurtosis_quant_stop=-0.235526;SVTYPE=INS;SUPTYPE=AL;SVLEN=57;STRANDS=+-;RE=11;REF_strand=31;AF=0.354839	GT:DR:DV	0/1:20:11
chr1	6212618	414	CACACACACACACACACACACACACACACACACACACACACACACA	N	.	PASS	IMPRECISE;SVMETHOD=Snifflesv1.0.11;CHR2=chr1;END=6212663;STD_quant_start=22.514193;STD_quant_stop=22.308444;Kurtosis_quant_start=1.476394;Kurtosis_quant_stop=-0.152341;SVTYPE=DEL;SUPTYPE=AL;SVLEN=-45;STRANDS=+-;RE=9;REF_strand=26;AF=0.346154	GT:DR:DV	0/1:17:9
chr1	6217149	415	AGAGAGAGAGAGAGAGAGAGAGAGAGAGAGAGAGAGAGAGAGAGA	N	.	PASS	IMPRECISE;SVMETHOD=Snifflesv1.0.11;CHR2=chr1;END=6217197;STD_quant_start=8.757854;STD_quant_stop=12.239281;Kurtosis_quant_start=-0.620166;Kurtosis_quant_stop=1.108968;SVTYPE=DEL;SUPTYPE=AL;SVLEN=-48;STRANDS=+-;RE=10;REF_strand=26;AF=0.384615	GT:DR:DV	0/1:16:10
chr1	6259516	416	ACACACACACACACACACACACACACACACACACACACACACACACACACACAC	N	.	PASS	PRECISE;SVMETHOD=Snifflesv1.0.11;CHR2=chr1;END=6259571;STD_quant_start=1.643168;STD_quant_stop=7.483315;Kurtosis_quant_start=2.512161;Kurtosis_quant_stop=3.479789;SVTYPE=DEL;SUPTYPE=AL;SVLEN=-55;STRANDS=+-;RE=12;REF_strand=27;AF=0.444444	GT:DR:DV	0/1:15:12
chr1	6260512	417	N	CAGGGGGTTTGCTGAGAGGAAGCTGGACTTTGCTTTTATTTCAAATGGTTTGGTAGAAT	.	PASS	PRECISE;SVMETHOD=Snifflesv1.0.11;CHR2=chr1;END=6260512;STD_quant_start=1.943651;STD_quant_stop=5.607535;Kurtosis_quant_start=1.001730;Kurtosis_quant_stop=-0.619111;SVTYPE=INS;SUPTYPE=AL;SVLEN=59;STRANDS=+-;RE=9;REF_strand=24;AF=0.375	GT:DR:DV	0/1:15:9
chr1	6287365	418	N	CCACACACCAAAAATTCACCTACACACACCTA	.	PASS	PRECISE;SVMETHOD=Snifflesv1.0.11;CHR2=chr1;END=6287366;STD_quant_start=2.097618;STD_quant_stop=1.897367;Kurtosis_quant_start=-1.161157;Kurtosis_quant_stop=-1.240741;SVTYPE=INS;SUPTYPE=AL;SVLEN=32;STRANDS=+-;RE=5;REF_strand=24;AF=0.208333	GT:DR:DV	0/0:19:5
chr1	6287376	419	AAACATGGTTCAATTTGATCTGAATGACTGCCTCTTTTGTTC	N	.	PASS	PRECISE;SVMETHOD=Snifflesv1.0.11;CHR2=chr1;END=6287413;STD_quant_start=2.198484;STD_quant_stop=0.577350;Kurtosis_quant_start=1.573127;Kurtosis_quant_stop=0.000000;SVTYPE=DEL;SUPTYPE=AL;SVLEN=-37;STRANDS=+-;RE=6;REF_strand=24;AF=0.25	GT:DR:DV	0/0:18:6
chr1	6296657	420	GGAAGGGATAGAGAGAGAGAGAGAGAGAGAGAGAGAGAGAGAGAGAGAGAGAGAGAGA	N	.	PASS	IMPRECISE;SVMETHOD=Snifflesv1.0.11;CHR2=chr1;END=6296713;STD_quant_start=2.091650;STD_quant_stop=11.051018;Kurtosis_quant_start=-0.890612;Kurtosis_quant_stop=-0.804647;SVTYPE=DEL;SUPTYPE=AL;SVLEN=-56;STRANDS=+-;RE=8;REF_strand=20;AF=0.4	GT:DR:DV	0/1:12:8
chr1	6303241	421	GCAGGTTCATCACAGGTTGTGGCAGTTATAAGCCTTCATTTTGTCGCCAAACATGACACTGCAACGATATAATTACAAGA	N	.	PASS	IMPRECISE;SVMETHOD=Snifflesv1.0.11;CHR2=chr1;END=6303330;STD_quant_start=23.550478;STD_quant_stop=4.242641;Kurtosis_quant_start=4.713243;Kurtosis_quant_stop=5.000000;SVTYPE=DEL;SUPTYPE=AL;SVLEN=-89;STRANDS=+-;RE=8;REF_strand=18;AF=0.444444	GT:DR:DV	0/1:10:8
chr1	6306185	422	AGAGAGAGAGAGAGAGAGAGAGAGAGAGAGAGAGAGAGAGAGCAGGA	N	.	PASS	IMPRECISE;SVMETHOD=Snifflesv1.0.11;CHR2=chr1;END=6306230;STD_quant_start=8.215838;STD_quant_stop=11.067972;Kurtosis_quant_start=-1.769053;Kurtosis_quant_stop=-1.947072;SVTYPE=DEL;SUPTYPE=AL;SVLEN=-45;STRANDS=+-;RE=4;REF_strand=23;AF=0.173913	GT:DR:DV	0/0:19:4
chr1	6306305	423	AGGAAATTTAAATAATGTGGTTGTCAGTGTTGATTTCCTATCAACATATGGGCACTGAGATGAGTACAAATATTCTAAATTCAGCTGAGTTGGGGGTCCTTCAAATGTGACCCAGCACGCAATTGCATTCACACAGCAAAAATAATGCGTCCCAGACTCCCTCCGTGGTGTGTGGTGAGCGGACAAGATGCATTGAAGATCGTTTGAGAGCGTTCACATGCTGCCCACTTGTGATCAGATCACCCAAGAAGGATGCTAATACCTGGTCTGAACGGGGTCACTGCCATT	N	.	PASS	PRECISE;SVMETHOD=Snifflesv1.0.11;CHR2=chr1;END=6306592;STD_quant_start=3.696846;STD_quant_stop=7.516648;Kurtosis_quant_start=-0.613920;Kurtosis_quant_stop=-0.017621;SVTYPE=DEL;SUPTYPE=AL;SVLEN=-287;STRANDS=+-;RE=6;REF_strand=24;AF=0.25	GT:DR:DV	0/0:18:6
chr1	6320808	424	N	GTGAAGAAGAAGAGAAGAGAAGAAAGAAGAAAGAAGAAAGAGAA	.	PASS	PRECISE;SVMETHOD=Snifflesv1.0.11;CHR2=chr1;END=6320810;STD_quant_start=9.865766;STD_quant_stop=7.593857;Kurtosis_quant_start=-0.648527;Kurtosis_quant_stop=-0.135521;SVTYPE=INS;SUPTYPE=AL;SVLEN=36;STRANDS=+-;RE=3;REF_strand=21;AF=0.142857	GT:DR:DV	0/0:18:3
chr1	6321002	425	GAGAGAGAGAGAGAGAGAGAGAGAGAGAGAGAG	N	.	PASS	IMPRECISE;SVMETHOD=Snifflesv1.0.11;CHR2=chr1;END=6321047;STD_quant_start=7.078135;STD_quant_stop=12.441865;Kurtosis_quant_start=6.336417;Kurtosis_quant_stop=-1.325672;SVTYPE=DEL;SUPTYPE=AL;SVLEN=-45;STRANDS=+-;RE=10;REF_strand=22;AF=0.454545	GT:DR:DV	0/1:12:10
chr1	6322825	426	TCTCTCTCTCTCTCTCTCTCTCTCTCTCTCTCTTGTCT	N	.	PASS	PRECISE;SVMETHOD=Snifflesv1.0.11;CHR2=chr1;END=6322863;STD_quant_start=4.932883;STD_quant_stop=3.464102;Kurtosis_quant_start=-0.648527;Kurtosis_quant_stop=0.000000;SVTYPE=DEL;SUPTYPE=AL;SVLEN=-38;STRANDS=+-;RE=3;REF_strand=20;AF=0.15	GT:DR:DV	0/0:17:3
chr1	6328043	427	TGTGTGTGTGTGTGTGTGTGAATGAATACATGCAGCTATGAAGAAAGATTTGACTAATTTGTGTGT	N	.	PASS	IMPRECISE;SVMETHOD=Snifflesv1.0.11;CHR2=chr1;END=6328109;STD_quant_start=12.235195;STD_quant_stop=17.927632;Kurtosis_quant_start=-0.216017;Kurtosis_quant_stop=-0.942287;SVTYPE=DEL;SUPTYPE=AL;SVLEN=-66;STRANDS=+-;RE=13;REF_strand=18;AF=0.722222	GT:DR:DV	0/1:5:13
chr1	6332294	428	AGCAGCGGTACATGCATGTAAAAGTAATTTGTGAACACAAAGTGGCAT	N	.	PASS	PRECISE;SVMETHOD=Snifflesv1.0.11;CHR2=chr1;END=6332343;STD_quant_start=0.000000;STD_quant_stop=3.082207;Kurtosis_quant_start=-nan;Kurtosis_quant_stop=-0.656510;SVTYPE=DEL;SUPTYPE=AL;SVLEN=-49;STRANDS=+-;RE=6;REF_strand=15;AF=0.4	GT:DR:DV	0/1:9:6
chr1	6363110	429	TGTGTGTGTGTGTGTGTGTGTGTGTGTGTGTGTGT	N	.	PASS	IMPRECISE;SVMETHOD=Snifflesv1.0.11;CHR2=chr1;END=6363149;STD_quant_start=6.919176;STD_quant_stop=10.216408;Kurtosis_quant_start=2.860508;Kurtosis_quant_stop=0.007201;SVTYPE=DEL;SUPTYPE=AL;SVLEN=-39;STRANDS=+-;RE=8;REF_strand=20;AF=0.4	GT:DR:DV	0/1:12:8
chr1	6366889	430	GTGTGTGTGTGTGTGTGTGTGTGTGTGTGTGTGTGTG	N	.	PASS	IMPRECISE;SVMETHOD=Snifflesv1.0.11;CHR2=chr1;END=6366936;STD_quant_start=10.963576;STD_quant_stop=14.237275;Kurtosis_quant_start=5.118260;Kurtosis_quant_stop=4.465717;SVTYPE=DEL;SUPTYPE=AL;SVLEN=-47;STRANDS=+-;RE=13;REF_strand=25;AF=0.52	GT:DR:DV	0/1:12:13
chr1	6369291	431	GAGGGAGAGAGAGAGAGAGAGAGAGAGAGAGAGAGAGAGAGA	N	.	PASS	PRECISE;SVMETHOD=Snifflesv1.0.11;CHR2=chr1;END=6369337;STD_quant_start=7.334848;STD_quant_stop=8.820431;Kurtosis_quant_start=-0.653916;Kurtosis_quant_stop=0.532656;SVTYPE=DEL;SUPTYPE=AL;SVLEN=-46;STRANDS=+-;RE=5;REF_strand=24;AF=0.208333	GT:DR:DV	0/0:19:5
chr1	6374750	432	N	GACTGCGGTGTGTGTGTGTGTGCGTGCGTGCGTGCGTGTGTGCGTGCGTGTGCGTGTGCGTGTGTGCGTGCGTGTGTGTGCGTGTGTGTGTGCGTGC	.	PASS	IMPRECISE;SVMETHOD=Snifflesv1.0.11;CHR2=chr1;END=6374750;STD_quant_start=14.696938;STD_quant_stop=34.071004;Kurtosis_quant_start=3.000000;Kurtosis_quant_stop=-0.083846;SVTYPE=INS;SUPTYPE=AL;SVLEN=110;STRANDS=+-;RE=6;REF_strand=24;AF=0.25	GT:DR:DV	0/0:18:6
chr1	6414602	433	GAGAGAGAGGAGAGAGAGAGAGAGAGAGAGAGAGAGAGAGAGAGAGAG	N	.	PASS	IMPRECISE;SVMETHOD=Snifflesv1.0.11;CHR2=chr1;END=6414654;STD_quant_start=9.933110;STD_quant_stop=12.662280;Kurtosis_quant_start=-0.368289;Kurtosis_quant_stop=-0.179252;SVTYPE=DEL;SUPTYPE=AL;SVLEN=-52;STRANDS=+-;RE=9;REF_strand=25;AF=0.36	GT:DR:DV	0/1:16:9
chr1	6415226	434	AGAGAGAGAGAGAGAGAGAGAGAGAGAGAGAGAGAGAGA	N	.	PASS	IMPRECISE;SVMETHOD=Snifflesv1.0.11;CHR2=chr1;END=6415282;STD_quant_start=19.309972;STD_quant_stop=19.078784;Kurtosis_quant_start=0.621100;Kurtosis_quant_stop=-1.353803;SVTYPE=DEL;SUPTYPE=AL;SVLEN=-56;STRANDS=+-;RE=8;REF_strand=23;AF=0.347826	GT:DR:DV	0/1:15:8
chr1	6422988	435	TGTGAGTGTGTGTGTGTGTGTGTGTGTGTGTGTGTGTGT	N	.	PASS	IMPRECISE;SVMETHOD=Snifflesv1.0.11;CHR2=chr1;END=6423029;STD_quant_start=7.042727;STD_quant_stop=13.379088;Kurtosis_quant_start=0.891653;Kurtosis_quant_stop=-0.001971;SVTYPE=DEL;SUPTYPE=AL;SVLEN=-41;STRANDS=+-;RE=12;REF_strand=24;AF=0.5	GT:DR:DV	0/1:12:12
chr1	6462268	436	N	GTGTGCGTCGTGTGTCAGATGTGTCGCGTGTGTGTCGTGCGTGTAATGAGTATTAATGGAAGTGTGTGTGTGT	.	PASS	IMPRECISE;SVMETHOD=Snifflesv1.0.11;CHR2=chr1;END=6462269;STD_quant_start=8.076028;STD_quant_stop=12.124356;Kurtosis_quant_start=4.350339;Kurtosis_quant_stop=0.288275;SVTYPE=INS;SUPTYPE=AL;SVLEN=63;STRANDS=+-;RE=9;REF_strand=27;AF=0.333333	GT:DR:DV	0/1:18:9
chr1	6485476	437	CGCACACACACACACACACACACACACACACACACACACACACACACACACACACACACACACA	N	.	PASS	PRECISE;SVMETHOD=Snifflesv1.0.11;CHR2=chr1;END=6485536;STD_quant_start=3.728270;STD_quant_stop=4.979960;Kurtosis_quant_start=4.934093;Kurtosis_quant_stop=4.223187;SVTYPE=DEL;SUPTYPE=AL;SVLEN=-60;STRANDS=+-;RE=14;REF_strand=29;AF=0.482759	GT:DR:DV	0/1:15:14
chr1	6487682	438	GTGTGTGTGTGTGTGTGTGTGTGGGTGTGTGG	N	.	PASS	IMPRECISE;SVMETHOD=Snifflesv1.0.11;CHR2=chr1;END=6487714;STD_quant_start=13.446189;STD_quant_stop=13.000000;Kurtosis_quant_start=1.955948;Kurtosis_quant_stop=1.952887;SVTYPE=DEL;SUPTYPE=AL;SVLEN=-32;STRANDS=+-;RE=5;REF_strand=24;AF=0.208333	GT:DR:DV	0/0:19:5
chr1	6493471	439	ATGAATGTGAAAACCCAGAGGGTAGATGAAGAAGTGCCAAGGGAAGGATTGGGAAAGGTTAGGGT	N	.	PASS	PRECISE;SVMETHOD=Snifflesv1.0.11;CHR2=chr1;END=6493536;STD_quant_start=0.447214;STD_quant_stop=1.897367;Kurtosis_quant_start=2.000000;Kurtosis_quant_stop=2.116955;SVTYPE=DEL;SUPTYPE=AL;SVLEN=-65;STRANDS=+-;RE=11;REF_strand=22;AF=0.5	GT:DR:DV	0/1:11:11
chr1	6535232	440	TGTGTGTGTGTGTGTGTGTGTGTGTGTGTGTGTGTGTGTGTGTGTGTT	N	.	PASS	IMPRECISE;SVMETHOD=Snifflesv1.0.11;CHR2=chr1;END=6535280;STD_quant_start=11.430952;STD_quant_stop=23.094011;Kurtosis_quant_start=-1.500000;Kurtosis_quant_stop=-0.000000;SVTYPE=DEL;SUPTYPE=AL;SVLEN=-48;STRANDS=+-;RE=3;REF_strand=21;AF=0.142857	GT:DR:DV	0/0:18:3
chr1	6538953	441	GAGAGAGAGAGAGAGAGAGAGAGAGAGAGAGAGAGAGAGAGAGAGAGAGAGAGAGAGAGAGAGAGAGAG	N	.	PASS	IMPRECISE;SVMETHOD=Snifflesv1.0.11;CHR2=chr1;END=6539018;STD_quant_start=18.929694;STD_quant_stop=23.437861;Kurtosis_quant_start=-1.012003;Kurtosis_quant_stop=0.558948;SVTYPE=DEL;SUPTYPE=AL;SVLEN=-65;STRANDS=+-;RE=6;REF_strand=21;AF=0.285714	GT:DR:DV	0/0:15:6
chr1	6539180	442	N	ACTACCACACACACACACACACACACACACACACATCAAC	.	PASS	IMPRECISE;SVMETHOD=Snifflesv1.0.11;CHR2=chr1;END=6539181;STD_quant_start=20.815859;STD_quant_stop=25.723530;Kurtosis_quant_start=1.655990;Kurtosis_quant_stop=1.394589;SVTYPE=INS;SUPTYPE=AL;SVLEN=52;STRANDS=+-;RE=10;REF_strand=23;AF=0.434783	GT:DR:DV	0/1:13:10
chr1	6543284	443	CCCCCCCCCCTCTCTCTCTCTGTGTGTGTGTGTGTGTGTGTGTGTGTGTGTGTGTG	N	.	PASS	IMPRECISE;SVMETHOD=Snifflesv1.0.11;CHR2=chr1;END=6543329;STD_quant_start=7.858117;STD_quant_stop=10.331989;Kurtosis_quant_start=-1.897277;Kurtosis_quant_stop=-1.213625;SVTYPE=DEL;SUPTYPE=AL;SVLEN=-45;STRANDS=+-;RE=4;REF_strand=21;AF=0.190476	GT:DR:DV	0/0:17:4
chr1	6570921	444	GAGAGAGAGAGAGAGAGAGAGAGAGAGAGAGAGAGAGAGAGAGAGAGAGAGAGAGAGAGAGAGAGAGAGAGAG	N	.	PASS	IMPRECISE;SVMETHOD=Snifflesv1.0.11;CHR2=chr1;END=6570996;STD_quant_start=4.847680;STD_quant_stop=20.471932;Kurtosis_quant_start=-0.029724;Kurtosis_quant_stop=-1.964998;SVTYPE=DEL;SUPTYPE=AL;SVLEN=-75;STRANDS=+-;RE=16;REF_strand=27;AF=0.592593	GT:DR:DV	0/1:11:16
chr1	6573499	445	ATATATATATATATATATATATATATATATATATAT	N	.	PASS	IMPRECISE;SVMETHOD=Snifflesv1.0.11;CHR2=chr1;END=6573541;STD_quant_start=15.045764;STD_quant_stop=12.845233;Kurtosis_quant_start=-0.275859;Kurtosis_quant_stop=-0.859174;SVTYPE=DEL;SUPTYPE=AL;SVLEN=-42;STRANDS=+-;RE=8;REF_strand=21;AF=0.380952	GT:DR:DV	0/1:13:8
chr1	6575270	446	CTCTCTCTCTCTCTCTCTCTCTCTCTCTCTCTCTCTCTCTCTCTCTCTCTCTC	N	.	PASS	PRECISE;SVMETHOD=Snifflesv1.0.11;CHR2=chr1;END=6575320;STD_quant_start=4.242641;STD_quant_stop=9.539392;Kurtosis_quant_start=1.070370;Kurtosis_quant_stop=-0.595967;SVTYPE=DEL;SUPTYPE=AL;SVLEN=-50;STRANDS=+-;RE=5;REF_strand=24;AF=0.208333	GT:DR:DV	0/0:19:5
chr1	6577170	447	CGCACACACACACACACACACACACACACACACACACACA	N	.	PASS	IMPRECISE;SVMETHOD=Snifflesv1.0.11;CHR2=chr1;END=6577211;STD_quant_start=10.945319;STD_quant_stop=19.018412;Kurtosis_quant_start=2.781230;Kurtosis_quant_stop=1.496197;SVTYPE=DEL;SUPTYPE=AL;SVLEN=-41;STRANDS=+-;RE=11;REF_strand=25;AF=0.44	GT:DR:DV	0/1:14:11
chr1	6581372	448	TCTCTGTCTCTCTCTCTCTCTCTCTCTCTCTATATATATATATATATATATATATAT	N	.	PASS	IMPRECISE;SVMETHOD=Snifflesv1.0.11;CHR2=chr1;END=6581434;STD_quant_start=16.174053;STD_quant_stop=1.224745;Kurtosis_quant_start=-1.984606;Kurtosis_quant_stop=0.574895;SVTYPE=DEL;SUPTYPE=AL;SVLEN=-62;STRANDS=+-;RE=18;REF_strand=30;AF=0.6	GT:DR:DV	0/1:12:18
chr1	6583443	449	TTCTTCCTCTCTCTCTCTCTCTCTCTCTCTCTCTCTCTCCTCTCTCTCTC	N	.	PASS	IMPRECISE;SVMETHOD=Snifflesv1.0.11;CHR2=chr1;END=6583493;STD_quant_start=19.536291;STD_quant_stop=11.210114;Kurtosis_quant_start=-0.567056;Kurtosis_quant_stop=-1.307657;SVTYPE=DEL;SUPTYPE=AL;SVLEN=-50;STRANDS=+-;RE=3;REF_strand=29;AF=0.103448	GT:DR:DV	0/0:26:3
chr1	6587519	450	AGAGAGAGAGAGAGAGAGAGAGAGAGAGAGAGAGGGAGAGAGAGAGAGAGAGAGAGAGAGAGAGAGAGA	N	.	PASS	IMPRECISE;SVMETHOD=Snifflesv1.0.11;CHR2=chr1;END=6587592;STD_quant_start=22.835158;STD_quant_stop=16.993463;Kurtosis_quant_start=-0.244677;Kurtosis_quant_stop=-0.435335;SVTYPE=DEL;SUPTYPE=AL;SVLEN=-73;STRANDS=+-;RE=9;REF_strand=28;AF=0.321429	GT:DR:DV	0/1:19:9
chr1	6593154	451	ACACACACACACACACACACACACAGGAAGAGAGAGAGAGAGAGAGAGAGAGAGAGAGAGAGAG	N	.	PASS	IMPRECISE;SVMETHOD=Snifflesv1.0.11;CHR2=chr1;END=6593225;STD_quant_start=8.258329;STD_quant_stop=14.397917;Kurtosis_quant_start=0.809075;Kurtosis_quant_stop=-1.308611;SVTYPE=DEL;SUPTYPE=AL;SVLEN=-71;STRANDS=+-;RE=12;REF_strand=32;AF=0.375	GT:DR:DV	0/1:20:12
chr1	6607133	452	ACACACACACACACACACACACACACACACACACACACACACACACACACACACA	N	.	PASS	PRECISE;SVMETHOD=Snifflesv1.0.11;CHR2=chr1;END=6607188;STD_quant_start=3.563706;STD_quant_stop=9.246621;Kurtosis_quant_start=2.793305;Kurtosis_quant_stop=0.222253;SVTYPE=DEL;SUPTYPE=AL;SVLEN=-55;STRANDS=+-;RE=12;REF_strand=22;AF=0.545455	GT:DR:DV	0/1:10:12
chr1	6622436	453	N	CATGCACACACACACACACACACACACACACACA	.	PASS	IMPRECISE;SVMETHOD=Snifflesv1.0.11;CHR2=chr1;END=6622438;STD_quant_start=18.377976;STD_quant_stop=18.674849;Kurtosis_quant_start=-0.350335;Kurtosis_quant_stop=-0.970306;SVTYPE=INS;SUPTYPE=AL;SVLEN=34;STRANDS=+-;RE=4;REF_strand=20;AF=0.2	GT:DR:DV	0/0:16:4
chr1	6624037	454	CAAATAGATAGATAGATAGATAAATGGATGGATG	N	.	PASS	PRECISE;SVMETHOD=Snifflesv1.0.11;CHR2=chr1;END=6624071;STD_quant_start=3.674235;STD_quant_stop=1.632993;Kurtosis_quant_start=3.000000;Kurtosis_quant_stop=3.000000;SVTYPE=DEL;SUPTYPE=AL;SVLEN=-34;STRANDS=+-;RE=6;REF_strand=26;AF=0.230769	GT:DR:DV	0/0:20:6
chr1	6654507	455	AGTGTGTGTGTGTGTGTGTGTGTGTGTGTGTGTGTGTG	N	.	PASS	IMPRECISE;SVMETHOD=Snifflesv1.0.11;CHR2=chr1;END=6654571;STD_quant_start=0.447214;STD_quant_stop=19.964969;Kurtosis_quant_start=2.000000;Kurtosis_quant_stop=-1.357481;SVTYPE=DEL;SUPTYPE=AL;SVLEN=-64;STRANDS=+-;RE=5;REF_strand=18;AF=0.277778	GT:DR:DV	0/0:13:5
chr1	6668487	456	N	GATATCTAGCGATGTTGGAGGTTCAGTGAAAAG	.	PASS	PRECISE;SVMETHOD=Snifflesv1.0.11;CHR2=chr1;END=6668487;STD_quant_start=0.707107;STD_quant_stop=1.274755;Kurtosis_quant_start=5.000000;Kurtosis_quant_stop=1.023669;SVTYPE=INS;SUPTYPE=AL;SVLEN=34;STRANDS=+-;RE=8;REF_strand=21;AF=0.380952	GT:DR:DV	0/1:13:8
chr1	6715168	457	GCACACACACACACACACACACACACACACA	N	.	PASS	PRECISE;SVMETHOD=Snifflesv1.0.11;CHR2=chr1;END=6715206;STD_quant_start=4.163332;STD_quant_stop=4.082483;Kurtosis_quant_start=-1.278107;Kurtosis_quant_stop=-0.117600;SVTYPE=DEL;SUPTYPE=AL;SVLEN=-38;STRANDS=+-;RE=3;REF_strand=24;AF=0.125	GT:DR:DV	0/0:21:3
chr1	6717517	458	N	TTAAAAAAATGCACAGAATTATCCAGAGAAATATACAAATATAATTACAGTTTTAGAAAGTTAAAGCGCATCAAGATGACAAATGTCGCCTATCAGTAC	.	PASS	PRECISE;SVMETHOD=Snifflesv1.0.11;CHR2=chr1;END=6717517;STD_quant_start=4.716991;STD_quant_stop=3.259601;Kurtosis_quant_start=0.983840;Kurtosis_quant_stop=-0.673633;SVTYPE=INS;SUPTYPE=AL;SVLEN=95;STRANDS=+-;RE=8;REF_strand=20;AF=0.4	GT:DR:DV	0/1:12:8
chr1	6717646	459	CCTTTTTCCTTTAACGCAGGTCAGTGTGAAAACAGCTTTTTAGAGTTCAACTCAACACAAACAGTACATTATT	N	.	PASS	PRECISE;SVMETHOD=Snifflesv1.0.11;CHR2=chr1;END=6717719;STD_quant_start=2.573908;STD_quant_stop=7.516648;Kurtosis_quant_start=-0.251691;Kurtosis_quant_stop=-0.091550;SVTYPE=DEL;SUPTYPE=AL;SVLEN=-73;STRANDS=+-;RE=8;REF_strand=20;AF=0.4	GT:DR:DV	0/1:12:8
chr1	6718273	460	TGTGTGTGTGTGTGTGTGTGTGTGTGTGTGTGTGTGTGTGTG	N	.	PASS	IMPRECISE;SVMETHOD=Snifflesv1.0.11;CHR2=chr1;END=6718315;STD_quant_start=12.503333;STD_quant_stop=16.355427;Kurtosis_quant_start=-0.266447;Kurtosis_quant_stop=0.327361;SVTYPE=DEL;SUPTYPE=AL;SVLEN=-42;STRANDS=+-;RE=6;REF_strand=23;AF=0.26087	GT:DR:DV	0/0:17:6
chr1	6743071	461	TTAACTCAATATGGAATATACTACTTGATATAACTAGG	N	.	PASS	PRECISE;SVMETHOD=Snifflesv1.0.11;CHR2=chr1;END=6743109;STD_quant_start=3.265986;STD_quant_stop=4.898979;Kurtosis_quant_start=3.000000;Kurtosis_quant_stop=3.000000;SVTYPE=DEL;SUPTYPE=AL;SVLEN=-38;STRANDS=+-;RE=6;REF_strand=21;AF=0.285714	GT:DR:DV	0/0:15:6
chr1	6782300	462	CACACACACACACACACACACACACACACAC	N	.	PASS	IMPRECISE;SVMETHOD=Snifflesv1.0.11;CHR2=chr1;END=6782343;STD_quant_start=16.211107;STD_quant_stop=19.904773;Kurtosis_quant_start=-1.370846;Kurtosis_quant_stop=-1.379597;SVTYPE=DEL;SUPTYPE=AL;SVLEN=-43;STRANDS=+-;RE=5;REF_strand=23;AF=0.217391	GT:DR:DV	0/0:18:5
chr1	6782339	463	N	ACACACAATAATAATAATAATAATACACAATACTAATAATAATAATATCACG	.	PASS	PRECISE;SVMETHOD=Snifflesv1.0.11;CHR2=chr1;END=6782339;STD_quant_start=2.581989;STD_quant_stop=5.686241;Kurtosis_quant_start=-0.960000;Kurtosis_quant_stop=-0.826443;SVTYPE=INS;SUPTYPE=AL;SVLEN=52;STRANDS=+-;RE=3;REF_strand=23;AF=0.130435	GT:DR:DV	0/0:20:3
chr1	6783477	464	GAGTGTGTGTGTGTGTGTGTGTGTGTGTGTGTGT	N	.	PASS	IMPRECISE;SVMETHOD=Snifflesv1.0.11;CHR2=chr1;END=6783527;STD_quant_start=9.966611;STD_quant_stop=17.224014;Kurtosis_quant_start=-0.175735;Kurtosis_quant_stop=-1.446552;SVTYPE=DEL;SUPTYPE=AL;SVLEN=-50;STRANDS=+-;RE=3;REF_strand=21;AF=0.142857	GT:DR:DV	0/0:18:3
chr1	6794072	465	CTCTCTCTCTCTCTCTCTCTCTCTCTCTCTCTCTCTCTCTCT	N	.	PASS	PRECISE;SVMETHOD=Snifflesv1.0.11;CHR2=chr1;END=6794114;STD_quant_start=4.031129;STD_quant_stop=2.318405;Kurtosis_quant_start=0.537988;Kurtosis_quant_stop=0.197404;SVTYPE=DEL;SUPTYPE=AL;SVLEN=-42;STRANDS=+-;RE=8;REF_strand=24;AF=0.333333	GT:DR:DV	0/1:16:8
chr1	6804860	466	CACACACACACACACACAAACACACACACACACACACACACACACACACACACACACACACACACAC	N	.	PASS	PRECISE;SVMETHOD=Snifflesv1.0.11;CHR2=chr1;END=6804923;STD_quant_start=8.786353;STD_quant_stop=9.208692;Kurtosis_quant_start=5.492782;Kurtosis_quant_stop=4.748650;SVTYPE=DEL;SUPTYPE=AL;SVLEN=-63;STRANDS=+-;RE=15;REF_strand=30;AF=0.5	GT:DR:DV	0/1:15:15
chr1	6807163	467	ACACACACACACACACACACACACACACACACACACACACACACACACACACACACACACACACACACACAC	N	.	PASS	IMPRECISE;SVMETHOD=Snifflesv1.0.11;CHR2=chr1;END=6807271;STD_quant_start=26.115130;STD_quant_stop=17.592612;Kurtosis_quant_start=1.018127;Kurtosis_quant_stop=0.596928;SVTYPE=DEL;SUPTYPE=AL;SVLEN=-108;STRANDS=+-;RE=15;REF_strand=31;AF=0.483871	GT:DR:DV	0/1:16:15
chr1	6821502	468	CTCTCTCTCTCTCTCTCTCTCTCTCTCTCTCTCTCTCTCTCTC	N	.	PASS	IMPRECISE;SVMETHOD=Snifflesv1.0.11;CHR2=chr1;END=6821546;STD_quant_start=11.009087;STD_quant_stop=1.303840;Kurtosis_quant_start=2.098423;Kurtosis_quant_stop=3.315799;SVTYPE=DEL;SUPTYPE=AL;SVLEN=-44;STRANDS=+-;RE=16;REF_strand=32;AF=0.5	GT:DR:DV	0/1:16:16
chr1	6836178	469	N	ATTGTGTGTGTGTGTGTGTGTGTGTGTGTGTGTGTGTGTGTG	.	PASS	IMPRECISE;SVMETHOD=Snifflesv1.0.11;CHR2=chr1;END=6836182;STD_quant_start=21.161285;STD_quant_stop=20.634922;Kurtosis_quant_start=1.504920;Kurtosis_quant_stop=1.108738;SVTYPE=INS;SUPTYPE=AL;SVLEN=38;STRANDS=+-;RE=11;REF_strand=33;AF=0.333333	GT:DR:DV	0/1:22:11
chr1	6856492	470	GTGTGTGTGTGTGTGTGTGTGTGTGTGTGTGTGTGTGTGTGTGTGTGTGTGTG	N	.	PASS	IMPRECISE;SVMETHOD=Snifflesv1.0.11;CHR2=chr1;END=6856545;STD_quant_start=6.436503;STD_quant_stop=13.000000;Kurtosis_quant_start=-1.122069;Kurtosis_quant_stop=-0.840317;SVTYPE=DEL;SUPTYPE=AL;SVLEN=-53;STRANDS=+-;RE=7;REF_strand=15;AF=0.466667	GT:DR:DV	0/1:8:7
chr1	6899126	471	N	CACACACACACACACACACACACACACACACACACACACACACACAC	.	PASS	IMPRECISE;SVMETHOD=Snifflesv1.0.11;CHR2=chr1;END=6899126;STD_quant_start=14.394443;STD_quant_stop=20.137031;Kurtosis_quant_start=0.737936;Kurtosis_quant_stop=6.843179;SVTYPE=INS;SUPTYPE=AL;SVLEN=61;STRANDS=+-;RE=12;REF_strand=23;AF=0.521739	GT:DR:DV	0/1:11:12
chr1	6924895	472	CTCTCTCTCTCTCTCTCTCTCTCTCTCTCTCTTTCTCTTTCTCTCTC	N	.	PASS	IMPRECISE;SVMETHOD=Snifflesv1.0.11;CHR2=chr1;END=6924940;STD_quant_start=9.949874;STD_quant_stop=10.600708;Kurtosis_quant_start=0.229721;Kurtosis_quant_stop=-1.355706;SVTYPE=DEL;SUPTYPE=AL;SVLEN=-45;STRANDS=+-;RE=8;REF_strand=28;AF=0.285714	GT:DR:DV	0/0:20:8
chr1	6939303	473	TGTGGTGTGTGTGTGTGTGTGTGTGTGTGTGTGTGTGTG	N	.	PASS	IMPRECISE;SVMETHOD=Snifflesv1.0.11;CHR2=chr1;END=6939341;STD_quant_start=15.198684;STD_quant_stop=18.213025;Kurtosis_quant_start=3.853890;Kurtosis_quant_stop=-0.250373;SVTYPE=DEL;SUPTYPE=AL;SVLEN=-38;STRANDS=+-;RE=7;REF_strand=31;AF=0.225806	GT:DR:DV	0/0:24:7
chr1	6949859	474	AAGAGAGAGAGAGAGAGAGAGAGAGAGAGAGAGAG	N	.	PASS	PRECISE;SVMETHOD=Snifflesv1.0.11;CHR2=chr1;END=6949903;STD_quant_start=5.709641;STD_quant_stop=9.230385;Kurtosis_quant_start=-0.078738;Kurtosis_quant_stop=-1.498479;SVTYPE=DEL;SUPTYPE=AL;SVLEN=-44;STRANDS=+-;RE=5;REF_strand=22;AF=0.227273	GT:DR:DV	0/0:17:5
chr1	6967175	475	N	TCTCTGTGCCAACCACTAGGGGACAACAAGATGTTTTGACTTCACTTTTGGGAGCCGTTTTTCTGTTTTTCTTCCCATTCCCTTCTAGTATGATCTAGTTTTTTT	.	PASS	IMPRECISE;SVMETHOD=Snifflesv1.0.11;CHR2=chr1;END=6967176;STD_quant_start=5.617433;STD_quant_stop=11.714189;Kurtosis_quant_start=0.162319;Kurtosis_quant_stop=-0.257777;SVTYPE=INS;SUPTYPE=AL;SVLEN=95;STRANDS=+-;RE=9;REF_strand=16;AF=0.5625	GT:DR:DV	0/1:7:9
chr1	6992028	476	N	CTCACACACACTCTCACACACACACACACACACACACACACACACACACACACACACACACACACACACACACACACACACACACACACACACCGCACACA	.	PASS	IMPRECISE;SVMETHOD=Snifflesv1.0.11;CHR2=chr1;END=6992035;STD_quant_start=23.630489;STD_quant_stop=25.635912;Kurtosis_quant_start=-0.832510;Kurtosis_quant_stop=-0.961679;SVTYPE=INS;SUPTYPE=AL;SVLEN=94;STRANDS=+-;RE=5;REF_strand=23;AF=0.217391	GT:DR:DV	0/0:18:5
chr1	7019198	477	N	GCACGCTGCGCACACACACACACACACACACACACACACACAC	.	PASS	IMPRECISE;SVMETHOD=Snifflesv1.0.11;CHR2=chr1;END=7019198;STD_quant_start=22.211108;STD_quant_stop=26.438608;Kurtosis_quant_start=-0.142396;Kurtosis_quant_stop=-1.195380;SVTYPE=INS;SUPTYPE=AL;SVLEN=68;STRANDS=+-;RE=3;REF_strand=20;AF=0.15	GT:DR:DV	0/0:17:3
chr1	7027278	478	TGTGTGTGTGTGTGTGTGTGTGTGTGTGTGT	N	.	PASS	IMPRECISE;SVMETHOD=Snifflesv1.0.11;CHR2=chr1;END=7027315;STD_quant_start=8.082904;STD_quant_stop=17.663522;Kurtosis_quant_start=0.000000;Kurtosis_quant_stop=-0.221893;SVTYPE=DEL;SUPTYPE=AL;SVLEN=-37;STRANDS=+-;RE=3;REF_strand=14;AF=0.214286	GT:DR:DV	0/0:11:3
chr1	7037011	479	N	CTCTACCGTAGCCAATTAATATTTGTTCGCCACC	.	PASS	PRECISE;SVMETHOD=Snifflesv1.0.11;CHR2=chr1;END=7037013;STD_quant_start=3.251373;STD_quant_stop=3.251373;Kurtosis_quant_start=-0.788532;Kurtosis_quant_stop=-1.402118;SVTYPE=INS;SUPTYPE=AL;SVLEN=38;STRANDS=+-;RE=7;REF_strand=19;AF=0.368421	GT:DR:DV	0/1:12:7
chr1	7074214	480	TATCAAGAATAATTGACCACAAACATACTGGTCAAAGTTCAGTATGAACAGAAGAGCTTTTAAGAAAAATAACCACAATGATCATGCTACTGATGAGTGAATGCGTGTAGGATAAGATCACAGCGGACGCTATAAGAGGAGACACTATTTATGAGGCCGGAAACCTATGAACCATTATCACAAGTATGTCTGGTATCTGAGGCTAAATCTATGCAAACAACAAAGTGGTCTTTGCAATTTGAGAGTATCATGACTGGGGGGGG	N	.	PASS	IMPRECISE;SVMETHOD=Snifflesv1.0.11;CHR2=chr1;END=7074477;STD_quant_start=11.722993;STD_quant_stop=3.484660;Kurtosis_quant_start=3.141327;Kurtosis_quant_stop=1.093426;SVTYPE=DEL;SUPTYPE=AL;SVLEN=-263;STRANDS=+-;RE=7;REF_strand=17;AF=0.411765	GT:DR:DV	0/1:10:7
chr1	7089606	481	ACACACACACACACACACACACACACACACACACACACAC	N	.	PASS	IMPRECISE;SVMETHOD=Snifflesv1.0.11;CHR2=chr1;END=7089649;STD_quant_start=22.909241;STD_quant_stop=20.186629;Kurtosis_quant_start=-0.692297;Kurtosis_quant_stop=-1.058601;SVTYPE=DEL;SUPTYPE=AL;SVLEN=-43;STRANDS=+-;RE=6;REF_strand=16;AF=0.375	GT:DR:DV	0/1:10:6
chr1	7116275	482	GCTGGTTTTTGTTTAGATCTCACGCAAACATTA	N	.	PASS	PRECISE;SVMETHOD=Snifflesv1.0.11;CHR2=chr1;END=7116308;STD_quant_start=3.741657;STD_quant_stop=3.924283;Kurtosis_quant_start=-1.251020;Kurtosis_quant_stop=-0.799798;SVTYPE=DEL;SUPTYPE=AL;SVLEN=-33;STRANDS=+-;RE=5;REF_strand=9;AF=0.555556	GT:DR:DV	0/1:4:5
chr1	7146316	483	GCACACACACATATATATATATATATATATATATATATATATATATATATATATATATATATAT	N	.	PASS	IMPRECISE;SVMETHOD=Snifflesv1.0.11;CHR2=chr1;END=7146370;STD_quant_start=15.349267;STD_quant_stop=10.469002;Kurtosis_quant_start=-0.726396;Kurtosis_quant_stop=-1.118505;SVTYPE=DEL;SUPTYPE=AL;SVLEN=-54;STRANDS=+-;RE=11;REF_strand=20;AF=0.55	GT:DR:DV	0/1:9:11
chr1	7172175	484	N	AGAACAACCCTTCCTCCACCCTCCGGACCAGTTATCCTCAGAAA	.	PASS	PRECISE;SVMETHOD=Snifflesv1.0.11;CHR2=chr1;END=7172177;STD_quant_start=6.180615;STD_quant_stop=5.449771;Kurtosis_quant_start=6.544989;Kurtosis_quant_stop=6.678410;SVTYPE=INS;SUPTYPE=AL;SVLEN=39;STRANDS=+-;RE=12;REF_strand=29;AF=0.413793	GT:DR:DV	0/1:17:12
chr1	7177080	485	N	ACACTATCAATAATAATATCGAAAGACTTAACGCCAAGGCCACAAG	.	PASS	IMPRECISE;SVMETHOD=Snifflesv1.0.11;CHR2=chr1;END=7177080;STD_quant_start=7.502381;STD_quant_stop=10.021406;Kurtosis_quant_start=0.230887;Kurtosis_quant_stop=-1.132116;SVTYPE=INS;SUPTYPE=AL;SVLEN=46;STRANDS=+-;RE=7;REF_strand=29;AF=0.241379	GT:DR:DV	0/0:22:7
chr1	7223352	486	CTCTCTCTCTCTCTCTCTCTCTCTCTCTCTCTCTCTCTCTCTCTCTCTC	N	.	PASS	IMPRECISE;SVMETHOD=Snifflesv1.0.11;CHR2=chr1;END=7223397;STD_quant_start=10.619688;STD_quant_stop=6.271629;Kurtosis_quant_start=-0.957298;Kurtosis_quant_stop=-1.106148;SVTYPE=DEL;SUPTYPE=AL;SVLEN=-45;STRANDS=+-;RE=9;REF_strand=25;AF=0.36	GT:DR:DV	0/1:16:9
chr1	7224133	487	ACACACACACACACACACACACACACACACACAAATACACAC	N	.	PASS	IMPRECISE;SVMETHOD=Snifflesv1.0.11;CHR2=chr1;END=7224180;STD_quant_start=17.389652;STD_quant_stop=12.481987;Kurtosis_quant_start=1.569371;Kurtosis_quant_stop=-0.025226;SVTYPE=DEL;SUPTYPE=AL;SVLEN=-47;STRANDS=+-;RE=5;REF_strand=21;AF=0.238095	GT:DR:DV	0/0:16:5
chr1	7230202	488	TTTAGGGTTAGGGTTAGGGCTGACGCTTTTAAGTGCATTCAACCATGAGAGTACAAACCCAGAACAACAAGAATCAAGCAAGTACAATTTTCTTCAAGTGCTTTATGTAAGTGCTACTAAATATAGTGGGGTTTTTTTTAATCCAAGGTATAGTGGGCTTTTGTCTGCAATAGGAATGCATACACTTCTTTTTTTTATCCGCCGTTACCATTCGCATTGAACTTCCGGGCATTGGCGTGTAAATAGCAATGACATTTGTCACTGACAACGTGCAACGTAAATTTTTTTCTTTGTGTCGAGC	N	.	PASS	IMPRECISE;SVMETHOD=Snifflesv1.0.11;CHR2=chr1;END=7230502;STD_quant_start=88.120372;STD_quant_stop=22.476655;Kurtosis_quant_start=1.995623;Kurtosis_quant_stop=1.898091;SVTYPE=DEL;SUPTYPE=AL;SVLEN=-300;STRANDS=+-;RE=5;REF_strand=14;AF=0.357143	GT:DR:DV	0/1:9:5
chr1	7234656	489	GGGAGCGGGAGAGAGAGAGAGAGAGAGAGAGAGAGAGAGA	N	.	PASS	PRECISE;SVMETHOD=Snifflesv1.0.11;CHR2=chr1;END=7234696;STD_quant_start=4.358899;STD_quant_stop=6.082763;Kurtosis_quant_start=0.689197;Kurtosis_quant_stop=-1.251424;SVTYPE=DEL;SUPTYPE=AL;SVLEN=-40;STRANDS=+-;RE=5;REF_strand=14;AF=0.357143	GT:DR:DV	0/1:9:5
chr1	7290662	490	CAAAAGCTACTGGACAGATTACCAGTAAACAGTATTTTGGTGA	N	.	PASS	PRECISE;SVMETHOD=Snifflesv1.0.11;CHR2=chr1;END=7290705;STD_quant_start=6.236986;STD_quant_stop=4.690416;Kurtosis_quant_start=0.084900;Kurtosis_quant_stop=1.189258;SVTYPE=DEL;SUPTYPE=AL;SVLEN=-43;STRANDS=+-;RE=11;REF_strand=23;AF=0.478261	GT:DR:DV	0/1:12:11
chr1	7296188	491	AGGGAAAGAGAGAGAGAGAGAGAGAGAGAGAGAGAGAGAGAGAGAGAGAGAGA	N	.	PASS	IMPRECISE;SVMETHOD=Snifflesv1.0.11;CHR2=chr1;END=7296241;STD_quant_start=28.867513;STD_quant_stop=11.604597;Kurtosis_quant_start=-0.000000;Kurtosis_quant_stop=-0.058818;SVTYPE=DEL;SUPTYPE=AL;SVLEN=-53;STRANDS=+-;RE=3;REF_strand=22;AF=0.136364	GT:DR:DV	0/0:19:3
chr1	7320807	492	GGAGGCTGGGTGCTGCTGGTGCTGCTGGGTGCTGCTGGGT	N	.	PASS	IMPRECISE;SVMETHOD=Snifflesv1.0.11;CHR2=chr1;END=7320847;STD_quant_start=10.598742;STD_quant_stop=10.954451;Kurtosis_quant_start=-1.095510;Kurtosis_quant_stop=-0.540000;SVTYPE=DEL;SUPTYPE=AL;SVLEN=-40;STRANDS=+-;RE=3;REF_strand=26;AF=0.115385	GT:DR:DV	0/0:23:3
chr1	7397056	493	GTGTGTGTGTGTGTGTGTGTGTGTGTGTGCGTGGG	N	.	PASS	PRECISE;SVMETHOD=Snifflesv1.0.11;CHR2=chr1;END=7397095;STD_quant_start=2.581989;STD_quant_stop=1.290994;Kurtosis_quant_start=-0.960000;Kurtosis_quant_stop=-0.960000;SVTYPE=DEL;SUPTYPE=AL;SVLEN=-39;STRANDS=+-;RE=3;REF_strand=35;AF=0.0857143	GT:DR:DV	0/0:32:3
chr1	7477777	494	GTGTGTGTGTGTGTGTGTGTGTGTGTGTGTGTACAAGAGAGAGAGAGT	N	.	PASS	PRECISE;SVMETHOD=Snifflesv1.0.11;CHR2=chr1;END=7477822;STD_quant_start=5.882176;STD_quant_stop=4.183300;Kurtosis_quant_start=-1.035739;Kurtosis_quant_stop=-1.445473;SVTYPE=DEL;SUPTYPE=AL;SVLEN=-45;STRANDS=+-;RE=13;REF_strand=25;AF=0.52	GT:DR:DV	0/1:12:13
chr1	7499750	495	GTGTGTGTGTGTGTGTGTGTGTGTGTGTGTGTGT	N	.	PASS	PRECISE;SVMETHOD=Snifflesv1.0.11;CHR2=chr1;END=7499786;STD_quant_start=8.366600;STD_quant_stop=6.538348;Kurtosis_quant_start=0.358367;Kurtosis_quant_stop=-0.668616;SVTYPE=DEL;SUPTYPE=AL;SVLEN=-36;STRANDS=+-;RE=4;REF_strand=19;AF=0.210526	GT:DR:DV	0/0:15:4
chr1	7517186	496	N	ATATATATATATATATATATATATATATATATATATATATATATATATATATATATAAA	.	PASS	IMPRECISE;SVMETHOD=Snifflesv1.0.11;CHR2=chr1;END=7517186;STD_quant_start=12.512851;STD_quant_stop=15.634212;Kurtosis_quant_start=3.134557;Kurtosis_quant_stop=0.518178;SVTYPE=INS;SUPTYPE=AL;SVLEN=61;STRANDS=+-;RE=7;REF_strand=26;AF=0.269231	GT:DR:DV	0/0:19:7
chr1	7559978	497	GGGTTTCCTCGAAGTCTGTCCAAATTTCCCAACCAATAGAATGCCA	N	.	PASS	PRECISE;SVMETHOD=Snifflesv1.0.11;CHR2=chr1;END=7560024;STD_quant_start=2.810694;STD_quant_stop=0.707107;Kurtosis_quant_start=0.068610;Kurtosis_quant_stop=6.085714;SVTYPE=DEL;SUPTYPE=AL;SVLEN=-46;STRANDS=+-;RE=11;REF_strand=21;AF=0.52381	GT:DR:DV	0/1:10:11
chr1	7564335	498	GCAGCCAGTTTTGATGATATCGTGACCATTTGACCATTGAAATCAAAGACTTTTGTTTTCTCACGAGA	N	.	PASS	PRECISE;SVMETHOD=Snifflesv1.0.11;CHR2=chr1;END=7564403;STD_quant_start=0.000000;STD_quant_stop=0.333333;Kurtosis_quant_start=-nan;Kurtosis_quant_stop=6.000000;SVTYPE=DEL;SUPTYPE=AL;SVLEN=-68;STRANDS=+-;RE=9;REF_strand=21;AF=0.428571	GT:DR:DV	0/1:12:9
chr1	7565578	499	TTTGCTCAGCTGAGGCTGATGGGACTGTCATTAGTTTTGCAGGCGTATGGTCAGAAACATCAGTATTGGA	N	.	PASS	PRECISE;SVMETHOD=Snifflesv1.0.11;CHR2=chr1;END=7565648;STD_quant_start=5.796551;STD_quant_stop=5.338539;Kurtosis_quant_start=6.567014;Kurtosis_quant_stop=6.770534;SVTYPE=DEL;SUPTYPE=AL;SVLEN=-70;STRANDS=+-;RE=11;REF_strand=24;AF=0.458333	GT:DR:DV	0/1:13:11
chr1	7572990	500	CTAACTGTGCTGATGGCAGCACTATGCAGCAGCAAGGG	N	.	PASS	PRECISE;SVMETHOD=Snifflesv1.0.11;CHR2=chr1;END=7573028;STD_quant_start=1.788854;STD_quant_stop=1.140175;Kurtosis_quant_start=1.439872;Kurtosis_quant_stop=0.677686;SVTYPE=DEL;SUPTYPE=AL;SVLEN=-38;STRANDS=+-;RE=11;REF_strand=18;AF=0.611111	GT:DR:DV	0/1:7:11
chr1	7629521	501	TTCTCTTTCTCTTTCTCTCTATCTCTCTCTCTCTCTCTCTCTCTCTCTCTCTCTCTCTCTCTCTCTC	N	.	PASS	IMPRECISE;SVMETHOD=Snifflesv1.0.11;CHR2=chr1;END=7629580;STD_quant_start=12.227019;STD_quant_stop=10.851267;Kurtosis_quant_start=-0.464078;Kurtosis_quant_stop=0.769781;SVTYPE=DEL;SUPTYPE=AL;SVLEN=-59;STRANDS=+-;RE=8;REF_strand=24;AF=0.333333	GT:DR:DV	0/1:16:8
chr1	7641183	502	ACGACACACACACACACACACACACACACACACACACACACAC	N	.	PASS	IMPRECISE;SVMETHOD=Snifflesv1.0.11;CHR2=chr1;END=7641225;STD_quant_start=23.606143;STD_quant_stop=20.512191;Kurtosis_quant_start=0.610411;Kurtosis_quant_stop=-0.297954;SVTYPE=DEL;SUPTYPE=AL;SVLEN=-42;STRANDS=+-;RE=4;REF_strand=27;AF=0.148148	GT:DR:DV	0/0:23:4
chr1	7660912	503	N	ATTTTTTTCTCAAAAGCACAGAGATGCAATAATACAATGTGC	.	PASS	PRECISE;SVMETHOD=Snifflesv1.0.11;CHR2=chr1;END=7660912;STD_quant_start=7.589466;STD_quant_stop=4.837355;Kurtosis_quant_start=-0.496748;Kurtosis_quant_stop=0.168226;SVTYPE=INS;SUPTYPE=AL;SVLEN=42;STRANDS=+-;RE=13;REF_strand=27;AF=0.481481	GT:DR:DV	0/1:14:13
chr1	7672194	504	CGAGAGAGAGAGAGAGAGAGAGAGAGAGAGAGAGAGAGAGAGAGAGAGAGAGAGAGAGAGAGAGCAC	N	.	PASS	PRECISE;SVMETHOD=Snifflesv1.0.11;CHR2=chr1;END=7672257;STD_quant_start=6.164414;STD_quant_stop=5.727128;Kurtosis_quant_start=0.062881;Kurtosis_quant_stop=-1.202707;SVTYPE=DEL;SUPTYPE=AL;SVLEN=-63;STRANDS=+-;RE=5;REF_strand=28;AF=0.178571	GT:DR:DV	0/0:23:5
chr1	7686841	505	ACTTGTAAAATTAAGTCTGAAATAACGAAAGAACTTTAAA	N	.	PASS	PRECISE;SVMETHOD=Snifflesv1.0.11;CHR2=chr1;END=7686881;STD_quant_start=1.598611;STD_quant_stop=1.290994;Kurtosis_quant_start=0.045369;Kurtosis_quant_stop=0.960000;SVTYPE=DEL;SUPTYPE=AL;SVLEN=-40;STRANDS=+-;RE=9;REF_strand=24;AF=0.375	GT:DR:DV	0/1:15:9
chr1	7711113	506	N	CACACACACACACACACACACACACACACACACG	.	PASS	IMPRECISE;SVMETHOD=Snifflesv1.0.11;CHR2=chr1;END=7711113;STD_quant_start=2.886751;STD_quant_stop=16.176114;Kurtosis_quant_start=-1.382400;Kurtosis_quant_stop=-0.007634;SVTYPE=INS;SUPTYPE=AL;SVLEN=39;STRANDS=+-;RE=3;REF_strand=18;AF=0.166667	GT:DR:DV	0/0:15:3
chr1	7714649	507	CTCTCTCTCTCTCTCTCTCTCTCCCCCCCCTCTCTCCCCTCTCCCCCC	N	.	PASS	IMPRECISE;SVMETHOD=Snifflesv1.0.11;CHR2=chr1;END=7714707;STD_quant_start=12.556539;STD_quant_stop=19.442222;Kurtosis_quant_start=-1.512008;Kurtosis_quant_stop=1.439391;SVTYPE=DEL;SUPTYPE=AL;SVLEN=-58;STRANDS=+-;RE=6;REF_strand=22;AF=0.272727	GT:DR:DV	0/0:16:6
chr1	7730044	508	ACACACACACACACACACACACACACACACACACACACACACACACACACACACACACACACACA	N	.	PASS	IMPRECISE;SVMETHOD=Snifflesv1.0.11;CHR2=chr1;END=7730109;STD_quant_start=12.909944;STD_quant_stop=15.011107;Kurtosis_quant_start=-0.185856;Kurtosis_quant_stop=-0.756276;SVTYPE=DEL;SUPTYPE=AL;SVLEN=-65;STRANDS=+-;RE=3;REF_strand=19;AF=0.157895	GT:DR:DV	0/0:16:3
chr1	7776683	509	CACACACACACACCAACACACACACACACACACACACAC	N	.	PASS	IMPRECISE;SVMETHOD=Snifflesv1.0.11;CHR2=chr1;END=7776722;STD_quant_start=12.720063;STD_quant_stop=14.484474;Kurtosis_quant_start=-0.408382;Kurtosis_quant_stop=-0.268846;SVTYPE=DEL;SUPTYPE=AL;SVLEN=-39;STRANDS=+-;RE=5;REF_strand=23;AF=0.217391	GT:DR:DV	0/0:18:5
chr1	7789677	510	TGTGTGTGTGTGTGTGTGTGTGTGTGTGTGTGTGTGTGTGTGTGTGTGTGTGTGTGTGTGTGTGTGTGTGTGTGTGTGTGTGTGTGTGTGTGTGTGTGT	N	.	PASS	PRECISE;SVMETHOD=Snifflesv1.0.11;CHR2=chr1;END=7789778;STD_quant_start=8.966605;STD_quant_stop=7.993748;Kurtosis_quant_start=-0.017192;Kurtosis_quant_stop=-0.166586;SVTYPE=DEL;SUPTYPE=AL;SVLEN=-101;STRANDS=+-;RE=18;REF_strand=31;AF=0.580645	GT:DR:DV	0/1:13:18
chr1	7822717	511	TCTCTCTCTCTCTCTCTCTCTCTCTCTCTCTCTCTCTCTC	N	.	PASS	IMPRECISE;SVMETHOD=Snifflesv1.0.11;CHR2=chr1;END=7822771;STD_quant_start=2.073644;STD_quant_stop=10.207840;Kurtosis_quant_start=3.418057;Kurtosis_quant_stop=-1.911488;SVTYPE=DEL;SUPTYPE=AL;SVLEN=-54;STRANDS=+-;RE=13;REF_strand=27;AF=0.481481	GT:DR:DV	0/1:14:13
chr1	7834999	512	GAGTGTGTGTGTGTGAGAGAGAGAGAGAGAGAGAGAGA	N	.	PASS	PRECISE;SVMETHOD=Snifflesv1.0.11;CHR2=chr1;END=7835037;STD_quant_start=6.531973;STD_quant_stop=4.932883;Kurtosis_quant_start=-1.500000;Kurtosis_quant_stop=-0.648527;SVTYPE=DEL;SUPTYPE=AL;SVLEN=-38;STRANDS=+-;RE=3;REF_strand=26;AF=0.115385	GT:DR:DV	0/0:23:3
chr1	7845071	513	AGAGGACGCACACACACACACACACACACACACACACACACACACACACACACACACACACACACACACA	N	.	PASS	IMPRECISE;SVMETHOD=Snifflesv1.0.11;CHR2=chr1;END=7845133;STD_quant_start=20.017849;STD_quant_stop=19.798990;Kurtosis_quant_start=-0.508473;Kurtosis_quant_stop=-0.888172;SVTYPE=DEL;SUPTYPE=AL;SVLEN=-62;STRANDS=+-;RE=7;REF_strand=28;AF=0.25	GT:DR:DV	0/0:21:7
chr1	7849553	514	CCCCCACACACACACACACACACACACACACACACACACACACCACACACAAACACACACACACACACACACACACACACACACA	N	.	PASS	IMPRECISE;SVMETHOD=Snifflesv1.0.11;CHR2=chr1;END=7849638;STD_quant_start=16.258331;STD_quant_stop=15.011107;Kurtosis_quant_start=-0.445156;Kurtosis_quant_stop=-0.756276;SVTYPE=DEL;SUPTYPE=AL;SVLEN=-85;STRANDS=+-;RE=3;REF_strand=29;AF=0.103448	GT:DR:DV	0/0:26:3
chr1	7864970	515	ACACACACACACACACACACACACACACACACA	N	.	PASS	PRECISE;SVMETHOD=Snifflesv1.0.11;CHR2=chr1;END=7865003;STD_quant_start=5.079370;STD_quant_stop=7.745967;Kurtosis_quant_start=1.408689;Kurtosis_quant_stop=1.644667;SVTYPE=DEL;SUPTYPE=AL;SVLEN=-33;STRANDS=+-;RE=5;REF_strand=32;AF=0.15625	GT:DR:DV	0/0:27:5
chr1	7898493	516	ACACACACACACACACACACACACACACACACACACACACACACACACACACA	N	.	PASS	IMPRECISE;SVMETHOD=Snifflesv1.0.11;CHR2=chr1;END=7898567;STD_quant_start=28.714108;STD_quant_stop=39.556921;Kurtosis_quant_start=0.619958;Kurtosis_quant_stop=-1.933921;SVTYPE=DEL;SUPTYPE=AL;SVLEN=-74;STRANDS=+-;RE=4;REF_strand=16;AF=0.25	GT:DR:DV	0/0:12:4
chr1	7906287	517	ACACACACACACACACACACACACACACACACACACACACACAGTTTATTCCTATATTGCTTGTGCTCCACTCCTCCTTTGTCATAATGTCTCTACGCTCAGTCTGTCTGTCTTCCTATTTCACACACACACACACACACACACACACAC	N	.	PASS	IMPRECISE;SVMETHOD=Snifflesv1.0.11;CHR2=chr1;END=7906438;STD_quant_start=42.447026;STD_quant_stop=32.699388;Kurtosis_quant_start=4.984471;Kurtosis_quant_stop=4.179038;SVTYPE=DEL;SUPTYPE=AL;SVLEN=-151;STRANDS=+-;RE=8;REF_strand=16;AF=0.5	GT:DR:DV	0/1:8:8
chr1	7936032	518	AAAAACGTTTTTGAAGTTTGTGCAACGGAGACTCAGTGTTTG	N	.	PASS	PRECISE;SVMETHOD=Snifflesv1.0.11;CHR2=chr1;END=7936074;STD_quant_start=3.525418;STD_quant_stop=1.558387;Kurtosis_quant_start=0.420927;Kurtosis_quant_stop=3.224913;SVTYPE=DEL;SUPTYPE=AL;SVLEN=-42;STRANDS=+-;RE=7;REF_strand=17;AF=0.411765	GT:DR:DV	0/1:10:7
chr1	7945245	519	GAGAGAGAGAGAGAGAGAGAGAGAGAGAGAGAGAGAGAGAGAGAGAGAGAGAGAG	N	.	PASS	IMPRECISE;SVMETHOD=Snifflesv1.0.11;CHR2=chr1;END=7945289;STD_quant_start=11.180340;STD_quant_stop=8.534245;Kurtosis_quant_start=-1.642624;Kurtosis_quant_stop=0.615445;SVTYPE=DEL;SUPTYPE=AL;SVLEN=-44;STRANDS=+-;RE=6;REF_strand=24;AF=0.25	GT:DR:DV	0/0:18:6
chr1	7998699	520	AATACTTTACATTTTGACCCCCTGAAGTCTTTTATAGCTGGACTACATGGGCAAAA	N	.	PASS	PRECISE;SVMETHOD=Snifflesv1.0.11;CHR2=chr1;END=7998754;STD_quant_start=0.000000;STD_quant_stop=0.000000;Kurtosis_quant_start=-0.178735;Kurtosis_quant_stop=2.000000;SVTYPE=DEL;SUPTYPE=AL;SVLEN=-55;STRANDS=+-;RE=14;REF_strand=27;AF=0.518519	GT:DR:DV	0/1:13:14
chr1	8001938	521	GGAGAGGAGAGAGAGAGAGAGAGAGAGAGAGAGAGAG	N	.	PASS	IMPRECISE;SVMETHOD=Snifflesv1.0.11;CHR2=chr1;END=8002000;STD_quant_start=25.304809;STD_quant_stop=23.508864;Kurtosis_quant_start=-1.316987;Kurtosis_quant_stop=-0.863542;SVTYPE=DEL;SUPTYPE=AL;SVLEN=-62;STRANDS=+-;RE=3;REF_strand=25;AF=0.12	GT:DR:DV	0/0:22:3
chr1	8022114	522	ACACACACACACACACACACACACACACACACACACACGCACA	N	.	PASS	IMPRECISE;SVMETHOD=Snifflesv1.0.11;CHR2=chr1;END=8022151;STD_quant_start=15.049917;STD_quant_stop=15.716234;Kurtosis_quant_start=-1.733301;Kurtosis_quant_stop=-1.889656;SVTYPE=DEL;SUPTYPE=AL;SVLEN=-37;STRANDS=+-;RE=4;REF_strand=24;AF=0.166667	GT:DR:DV	0/0:20:4
chr1	8034286	523	N	TGTGTGTGTGTGTGTGTGTGTGTGTGTGTGTGTGTGTGTGTGTGTGTGTG	.	PASS	IMPRECISE;SVMETHOD=Snifflesv1.0.11;CHR2=chr1;END=8034286;STD_quant_start=22.034065;STD_quant_stop=22.315914;Kurtosis_quant_start=1.134116;Kurtosis_quant_stop=1.240996;SVTYPE=INS;SUPTYPE=AL;SVLEN=50;STRANDS=+-;RE=6;REF_strand=27;AF=0.222222	GT:DR:DV	0/0:21:6
chr1	8036969	524	CACACACACACACACACACACACACACACACG	N	.	PASS	IMPRECISE;SVMETHOD=Snifflesv1.0.11;CHR2=chr1;END=8037009;STD_quant_start=15.495967;STD_quant_stop=10.511898;Kurtosis_quant_start=1.268367;Kurtosis_quant_stop=3.394791;SVTYPE=DEL;SUPTYPE=AL;SVLEN=-40;STRANDS=+-;RE=8;REF_strand=28;AF=0.285714	GT:DR:DV	0/0:20:8
chr1	8053412	525	GTGTGTGTGTGTGTGTGTGTGTGTGTGTGTGTGAGTTAGGCCTGGTG	N	.	PASS	IMPRECISE;SVMETHOD=Snifflesv1.0.11;CHR2=chr1;END=8053446;STD_quant_start=19.052559;STD_quant_stop=18.876794;Kurtosis_quant_start=0.000000;Kurtosis_quant_stop=-0.798592;SVTYPE=DEL;SUPTYPE=AL;SVLEN=-34;STRANDS=+-;RE=3;REF_strand=21;AF=0.142857	GT:DR:DV	0/0:18:3
chr1	8059189	526	TTTTGTGTGTGTGTGTGTGTGTGTGTGTGTGTGTGTGTGTGTGTGTGTG	N	.	PASS	IMPRECISE;SVMETHOD=Snifflesv1.0.11;CHR2=chr1;END=8059239;STD_quant_start=4.654747;STD_quant_stop=19.765289;Kurtosis_quant_start=-0.090888;Kurtosis_quant_stop=-0.080793;SVTYPE=DEL;SUPTYPE=AL;SVLEN=-50;STRANDS=+-;RE=3;REF_strand=21;AF=0.142857	GT:DR:DV	0/0:18:3
chr1	8062565	527	CTCTCTCTCTCTCTCTCTCTCTCTCTCCTCTCCCTCTC	N	.	PASS	PRECISE;SVMETHOD=Snifflesv1.0.11;CHR2=chr1;END=8062603;STD_quant_start=5.477226;STD_quant_stop=0.816497;Kurtosis_quant_start=-0.540000;Kurtosis_quant_stop=-1.500000;SVTYPE=DEL;SUPTYPE=AL;SVLEN=-38;STRANDS=+-;RE=3;REF_strand=17;AF=0.176471	GT:DR:DV	0/0:14:3
chr1	8076998	528	GCTACATACAGTGCCTTGCATAAAGTATTCACCCCCTTTGGACTTTTCTACATTTTGTCATGGTATAACCACAGATTAAAAATTTATTTCATTGTGAGTTTATGTAATGGACCAACACAAAATAGTGCATCATTTGGAAGTGGGGAAATATTACATGGATTTCACAATTATTTACAAATAAAATCTGAAAAGTGTTGAGTGCATATGTATTCCCCCCTTTACTGTGAAACCCCTAACAAAGATCTGGTGCGACCAATTGCATTCACAAGTCACATTTGCAAGTCACATAATTAGTAAATAGGGTCCACCTGTCTGCAATTTAATCTCAGTATAAATACACCTGTTCTGTGGCGGACTCAGAGTTTGTTGGAGATCATTACTGAACAAACAGCATCATGA…	N	.	PASS	PRECISE;SVMETHOD=Snifflesv1.0.11;CHR2=chr1;END=8078623;STD_quant_start=4.281744;STD_quant_stop=7.916228;Kurtosis_quant_start=0.565289;Kurtosis_quant_stop=1.512902;SVTYPE=DEL;SUPTYPE=AL;SVLEN=-1625;STRANDS=+-;RE=6;REF_strand=22;AF=0.272727	GT:DR:DV	0/0:16:6
chr1	8082475	529	N	AAATACACAGAAGTTTCTTCAGTTTAGGGGCTTCTTTGAGTTTTGCCTTGTGTTTTTCGCAGATGTCCAA	.	PASS	PRECISE;SVMETHOD=Snifflesv1.0.11;CHR2=chr1;END=8082478;STD_quant_start=6.451744;STD_quant_stop=5.989574;Kurtosis_quant_start=4.579255;Kurtosis_quant_stop=-0.530430;SVTYPE=INS;SUPTYPE=AL;SVLEN=55;STRANDS=+-;RE=8;REF_strand=18;AF=0.444444	GT:DR:DV	0/1:10:8
chr1	8086820	530	CTCTCTCTCTCTCTCTCTCTCTCTCTCTCTCTCTCTCTCTCTCTCTCTCTC	N	.	PASS	IMPRECISE;SVMETHOD=Snifflesv1.0.11;CHR2=chr1;END=8086868;STD_quant_start=9.600347;STD_quant_stop=11.775681;Kurtosis_quant_start=-1.253008;Kurtosis_quant_stop=1.093970;SVTYPE=DEL;SUPTYPE=AL;SVLEN=-48;STRANDS=+-;RE=6;REF_strand=23;AF=0.26087	GT:DR:DV	0/0:17:6
chr1	8099517	531	GTGTGTGTGTGTGTGTGTGTGTGTGTGTGTGTG	N	.	PASS	IMPRECISE;SVMETHOD=Snifflesv1.0.11;CHR2=chr1;END=8099550;STD_quant_start=17.526171;STD_quant_stop=18.524758;Kurtosis_quant_start=-0.957389;Kurtosis_quant_stop=-0.915318;SVTYPE=DEL;SUPTYPE=AL;SVLEN=-33;STRANDS=+-;RE=6;REF_strand=25;AF=0.24	GT:DR:DV	0/0:19:6
chr1	8138272	532	CTGCAGAGTAAAGGATGCATTCTTTATTCACCCTGAAATCTAACTCG	N	.	PASS	PRECISE;SVMETHOD=Snifflesv1.0.11;CHR2=chr1;END=8138319;STD_quant_start=4.123106;STD_quant_stop=1.581139;Kurtosis_quant_start=6.388013;Kurtosis_quant_stop=3.518536;SVTYPE=DEL;SUPTYPE=AL;SVLEN=-47;STRANDS=+-;RE=12;REF_strand=28;AF=0.428571	GT:DR:DV	0/1:16:12
chr1	8148705	533	TGTGGCCATTCAACGAGAAACAAGAACATGACAAAAGCACAAACCTGACACTGAGAACAAAC	N	.	PASS	PRECISE;SVMETHOD=Snifflesv1.0.11;CHR2=chr1;END=8148767;STD_quant_start=7.483315;STD_quant_stop=1.201850;Kurtosis_quant_start=5.305697;Kurtosis_quant_stop=-0.390533;SVTYPE=DEL;SUPTYPE=AL;SVLEN=-62;STRANDS=+-;RE=9;REF_strand=22;AF=0.409091	GT:DR:DV	0/1:13:9
chr1	8154109	534	TCTCTCTCTCTCTCTCTCTCTCTCTCTCTCTCTCTCTCTCTCTCTCTCTTT	N	.	PASS	PRECISE;SVMETHOD=Snifflesv1.0.11;CHR2=chr1;END=8154158;STD_quant_start=9.309493;STD_quant_stop=3.651484;Kurtosis_quant_start=-0.090888;Kurtosis_quant_stop=-0.540000;SVTYPE=DEL;SUPTYPE=AL;SVLEN=-49;STRANDS=+-;RE=3;REF_strand=18;AF=0.166667	GT:DR:DV	0/0:15:3
chr1	8189855	535	GAGAGAGAGAGAGAGAGAGAGAGAGAGAGAGAGAGAGAGAGAGAGAGAGAGAGAAC	N	.	PASS	PRECISE;SVMETHOD=Snifflesv1.0.11;CHR2=chr1;END=8189907;STD_quant_start=5.408327;STD_quant_stop=4.387482;Kurtosis_quant_start=-0.044927;Kurtosis_quant_stop=-1.239838;SVTYPE=DEL;SUPTYPE=AL;SVLEN=-52;STRANDS=+-;RE=4;REF_strand=22;AF=0.181818	GT:DR:DV	0/0:18:4
chr1	8223001	536	GGCGCACACACACACACACACACACACACACACACACACACACACACACACACACACACACAC	N	.	PASS	IMPRECISE;SVMETHOD=Snifflesv1.0.11;CHR2=chr1;END=8223064;STD_quant_start=15.220600;STD_quant_stop=14.560220;Kurtosis_quant_start=4.785305;Kurtosis_quant_stop=2.292393;SVTYPE=DEL;SUPTYPE=AL;SVLEN=-63;STRANDS=+-;RE=9;REF_strand=22;AF=0.409091	GT:DR:DV	0/1:13:9
chr1	8227615	537	CTCACACACACACACACACACACACACACACACACACACACACACACACACACACACACACACACACACACACACA	N	.	PASS	IMPRECISE;SVMETHOD=Snifflesv1.0.11;CHR2=chr1;END=8227687;STD_quant_start=12.216792;STD_quant_stop=14.142136;Kurtosis_quant_start=3.685117;Kurtosis_quant_stop=2.923775;SVTYPE=DEL;SUPTYPE=AL;SVLEN=-72;STRANDS=+-;RE=8;REF_strand=24;AF=0.333333	GT:DR:DV	0/1:16:8
chr1	8271309	538	CTCTCTCTCTCTCTCTCTCTCTCTCTCTCTCTCTCTCTCTCTCTC	N	.	PASS	PRECISE;SVMETHOD=Snifflesv1.0.11;CHR2=chr1;END=8271362;STD_quant_start=3.774917;STD_quant_stop=7.483315;Kurtosis_quant_start=0.084026;Kurtosis_quant_stop=1.159598;SVTYPE=DEL;SUPTYPE=AL;SVLEN=-53;STRANDS=+-;RE=8;REF_strand=23;AF=0.347826	GT:DR:DV	0/1:15:8
chr1	8274752	539	CTCTCTCTCTCTCTCTCTCTCTCTCTCTCTCTCTCTCT	N	.	PASS	PRECISE;SVMETHOD=Snifflesv1.0.11;CHR2=chr1;END=8274794;STD_quant_start=3.511885;STD_quant_stop=5.307228;Kurtosis_quant_start=0.315559;Kurtosis_quant_stop=-1.789748;SVTYPE=DEL;SUPTYPE=AL;SVLEN=-42;STRANDS=+-;RE=6;REF_strand=24;AF=0.25	GT:DR:DV	0/0:18:6
chr1	8299115	540	N	TCAGTGACATACATGCAATAACAAACAACACAGGTATAG	.	PASS	PRECISE;SVMETHOD=Snifflesv1.0.11;CHR2=chr1;END=8299115;STD_quant_start=0.707107;STD_quant_stop=2.701851;Kurtosis_quant_start=5.292181;Kurtosis_quant_stop=-0.555765;SVTYPE=INS;SUPTYPE=AL;SVLEN=37;STRANDS=+-;RE=11;REF_strand=28;AF=0.392857	GT:DR:DV	0/1:17:11
chr1	8309082	541	GTGACCATTAACTCTGTTATGAAAATGTTTAATCGAGCAAG	N	.	PASS	PRECISE;SVMETHOD=Snifflesv1.0.11;CHR2=chr1;END=8309114;STD_quant_start=2.323790;STD_quant_stop=4.753946;Kurtosis_quant_start=-0.674897;Kurtosis_quant_stop=-0.230402;SVTYPE=DEL;SUPTYPE=AL;SVLEN=-32;STRANDS=+-;RE=5;REF_strand=30;AF=0.166667	GT:DR:DV	0/0:25:5
chr1	8312746	542	ACACACACACACACACACACACACACACACACACACACACAGA	N	.	PASS	IMPRECISE;SVMETHOD=Snifflesv1.0.11;CHR2=chr1;END=8312786;STD_quant_start=15.351439;STD_quant_stop=15.027752;Kurtosis_quant_start=-0.067460;Kurtosis_quant_stop=1.089784;SVTYPE=DEL;SUPTYPE=AL;SVLEN=-40;STRANDS=+-;RE=6;REF_strand=35;AF=0.171429	GT:DR:DV	0/0:29:6
chr1	8315108	543	AGAGAGAGAGAGAGAGAGAGAGAGAGAGAGAGAGAGAGAGA	N	.	PASS	PRECISE;SVMETHOD=Snifflesv1.0.11;CHR2=chr1;END=8315147;STD_quant_start=3.098387;STD_quant_stop=6.196773;Kurtosis_quant_start=0.827718;Kurtosis_quant_stop=-1.000040;SVTYPE=DEL;SUPTYPE=AL;SVLEN=-39;STRANDS=+-;RE=13;REF_strand=39;AF=0.333333	GT:DR:DV	0/1:26:13
chr1	8316438	544	TGAGATCAGCCTATTTGTTATACACAAGATTTTTTTTTT	N	.	PASS	PRECISE;SVMETHOD=Snifflesv1.0.11;CHR2=chr1;END=8316473;STD_quant_start=0.000000;STD_quant_stop=1.087115;Kurtosis_quant_start=7.558591;Kurtosis_quant_stop=7.335576;SVTYPE=DEL;SUPTYPE=AL;SVLEN=-35;STRANDS=+-;RE=23;REF_strand=39;AF=0.589744	GT:DR:DV	0/1:16:23
chr1	8332152	545	N	TGTGTGGAGGAGGAGGAAATGTTTGGAAGAATTGATGAGAGATTA	.	PASS	PRECISE;SVMETHOD=Snifflesv1.0.11;CHR2=chr1;END=8332152;STD_quant_start=1.414214;STD_quant_stop=2.449490;Kurtosis_quant_start=-0.100592;Kurtosis_quant_stop=0.443598;SVTYPE=INS;SUPTYPE=AL;SVLEN=41;STRANDS=+-;RE=12;REF_strand=32;AF=0.375	GT:DR:DV	0/1:20:12
chr1	8356363	546	AGGGAATGAAAGTGTGGGGTTGGACACCCCTCACGGAAAAAAAGAGTAATTGTTACTCCAGCATGAGTGAT	N	.	PASS	PRECISE;SVMETHOD=Snifflesv1.0.11;CHR2=chr1;END=8356434;STD_quant_start=2.846050;STD_quant_stop=3.974921;Kurtosis_quant_start=-0.516229;Kurtosis_quant_stop=-0.247223;SVTYPE=DEL;SUPTYPE=AL;SVLEN=-71;STRANDS=+-;RE=13;REF_strand=31;AF=0.419355	GT:DR:DV	0/1:18:13
chr1	8361984	547	GGAGAGAGACAGAGAGAGAGAGAGAGACAGAGAGAGAGAGAGAGAGAGAGAGAGAGAGAGAGAGAGAGAGAGAGAGAGAGAGAGAGAGA	N	.	PASS	IMPRECISE;SVMETHOD=Snifflesv1.0.11;CHR2=chr1;END=8362065;STD_quant_start=12.369317;STD_quant_stop=24.234273;Kurtosis_quant_start=1.151637;Kurtosis_quant_stop=-1.637426;SVTYPE=DEL;SUPTYPE=AL;SVLEN=-81;STRANDS=+-;RE=12;REF_strand=26;AF=0.461538	GT:DR:DV	0/1:14:12
chr1	8440970	548	TGGCTTGTTATGATTTTTTTAGTTGAGTGAATAAATAACATTTAATGGCTTTGTAAACTTATGGACAGCTACATTGAAATTGGCTTGTTATGATTTTTTAGTTGAGTGAATAAATAACATTTAA	N	.	PASS	IMPRECISE;SVMETHOD=Snifflesv1.0.11;CHR2=chr1;END=8441096;STD_quant_start=27.137510;STD_quant_stop=7.310571;Kurtosis_quant_start=5.819155;Kurtosis_quant_stop=3.268269;SVTYPE=DEL;SUPTYPE=AL;SVLEN=-126;STRANDS=+-;RE=9;REF_strand=26;AF=0.346154	GT:DR:DV	0/1:17:9
chr1	8446967	549	GCTTTTAGTCACCTATTTATAAAAAAAAAAAGCACAAAAAAGGGGATTCCTGACCTAATGATCTAGCAACCCCCAG	N	.	PASS	IMPRECISE;SVMETHOD=Snifflesv1.0.11;CHR2=chr1;END=8447043;STD_quant_start=6.152816;STD_quant_stop=16.270043;Kurtosis_quant_start=3.540676;Kurtosis_quant_stop=3.969844;SVTYPE=DEL;SUPTYPE=AL;SVLEN=-76;STRANDS=+-;RE=7;REF_strand=19;AF=0.368421	GT:DR:DV	0/1:12:7
chr1	8465664	550	ATTGCCTGCAGCCTGAAGAAGGGGAAATAGGCTTTTTATCATCATGTGTTCTAGAAATTGTAGGCGATTAAAGAG	N	.	PASS	PRECISE;SVMETHOD=Snifflesv1.0.11;CHR2=chr1;END=8465739;STD_quant_start=0.547723;STD_quant_stop=1.000000;Kurtosis_quant_start=5.163063;Kurtosis_quant_stop=5.306630;SVTYPE=DEL;SUPTYPE=AL;SVLEN=-75;STRANDS=+-;RE=12;REF_strand=32;AF=0.375	GT:DR:DV	0/1:20:12
chr1	8477478	551	AAAAAAAATGGTGAGACGGCAAGATGGATGTTTCTTCTTTCTCATTTTTCAAAA	N	.	PASS	PRECISE;SVMETHOD=Snifflesv1.0.11;CHR2=chr1;END=8477526;STD_quant_start=0.000000;STD_quant_stop=0.447214;Kurtosis_quant_start=5.671259;Kurtosis_quant_stop=2.399459;SVTYPE=DEL;SUPTYPE=AL;SVLEN=-48;STRANDS=+-;RE=16;REF_strand=29;AF=0.551724	GT:DR:DV	0/1:13:16
chr1	8510234	552	GTGTGTGTGTGTGTGTGTGTGTGTGTGTGTGTGTGTGTGTGTGTG	N	.	PASS	PRECISE;SVMETHOD=Snifflesv1.0.11;CHR2=chr1;END=8510272;STD_quant_start=5.715476;STD_quant_stop=4.041452;Kurtosis_quant_start=-1.500000;Kurtosis_quant_stop=0.000000;SVTYPE=DEL;SUPTYPE=AL;SVLEN=-38;STRANDS=+-;RE=3;REF_strand=32;AF=0.09375	GT:DR:DV	0/0:29:3
chr1	8564229	553	ATTTATGTTGTGCCATAATGCATCAAACGTGATACCATAAAATGGTGTGCCTTTCGGCATTCAATAAATTTGGTTATCAAGATAAAAATATTAAATATTAATATTTTATTATTAATATTAAATAATAACTTTAATTGATTAAAGTTACCTTGGGGCACCACCCTTCAAAAGGAAGGGAAAAGATAGCCAATTTATTGATTAAGTTCTCATAAAGGTTCTAACTACAAATTTGGAACTCTGATTAACAATTAAATTAATAACTATAACCAAAATTACCATATAGATAGTTAGCTAAGTTGAAAGATATGGGGTTCTTGACAGTGTAGAGGTTGGCGAAATTCACTTATGCAACATTAATAAAAACATTTGTGAAAGAAAAACATTTATTATGAATATAAT…	N	.	PASS	IMPRECISE;SVMETHOD=Snifflesv1.0.11;CHR2=chr1;END=8570414;STD_quant_start=2.489980;STD_quant_stop=15.767054;Kurtosis_quant_start=-1.652445;Kurtosis_quant_stop=1.857072;SVTYPE=DEL;SUPTYPE=AL,SR;SVLEN=-6185;STRANDS=+-;RE=5;REF_strand=20;AF=0.25	GT:DR:DV	0/0:15:5
chr1	8576809	554	ACACACACACACACACACACACACACACACACACACACAC	N	.	PASS	PRECISE;SVMETHOD=Snifflesv1.0.11;CHR2=chr1;END=8576865;STD_quant_start=0.000000;STD_quant_stop=9.309493;Kurtosis_quant_start=-nan;Kurtosis_quant_stop=-0.090888;SVTYPE=DEL;SUPTYPE=AL;SVLEN=-56;STRANDS=+-;RE=3;REF_strand=18;AF=0.166667	GT:DR:DV	0/0:15:3
chr1	8584683	555	TCAAATGTTCCTTCACTGTTTCTACACTACATTATTTCCTTCATTCATTTAAATGTTCATGAAATGTTTTTCTTTTATGCAGAAAGTTA	N	.	PASS	IMPRECISE;SVMETHOD=Snifflesv1.0.11;CHR2=chr1;END=8584772;STD_quant_start=44.279416;STD_quant_stop=38.514067;Kurtosis_quant_start=-0.735214;Kurtosis_quant_stop=-0.288032;SVTYPE=DEL;SUPTYPE=AL;SVLEN=-89;STRANDS=+-;RE=3;REF_strand=24;AF=0.125	GT:DR:DV	0/0:21:3
chr1	8592643	556	ATACAGTCTTAATGAAAACCCTGAGTCTGAAAACTCTGTTTGTTTATCCATGCTCACTGCAGAAGACTAAACAGAGCGGCCCATGGCTCAAAAGATCTATCTCGGCTTATTTCAGCAAAATTACTGGAAGTAGAAGTAAGCGGCATGTTGTGAAGTGTT	N	.	PASS	PRECISE;SVMETHOD=Snifflesv1.0.11;CHR2=chr1;END=8592802;STD_quant_start=0.000000;STD_quant_stop=0.000000;Kurtosis_quant_start=-nan;Kurtosis_quant_stop=-nan;SVTYPE=DEL;SUPTYPE=AL;SVLEN=-159;STRANDS=+-;RE=8;REF_strand=18;AF=0.444444	GT:DR:DV	0/1:10:8
chr1	8593002	557	N	ATGTGTGTGTGTGTGTGTGTGTGTGTGTGTGTGT	.	PASS	PRECISE;SVMETHOD=Snifflesv1.0.11;CHR2=chr1;END=8593002;STD_quant_start=0.500000;STD_quant_stop=1.322876;Kurtosis_quant_start=1.000000;Kurtosis_quant_stop=-1.448980;SVTYPE=INS;SUPTYPE=AL;SVLEN=33;STRANDS=+-;RE=4;REF_strand=19;AF=0.210526	GT:DR:DV	0/0:15:4
chr1	8623467	558	TCTCTATTATTATTATTGGTTTTTATTATTAT	N	.	PASS	PRECISE;SVMETHOD=Snifflesv1.0.11;CHR2=chr1;END=8623499;STD_quant_start=0.000000;STD_quant_stop=0.000000;Kurtosis_quant_start=-nan;Kurtosis_quant_stop=-nan;SVTYPE=DEL;SUPTYPE=AL;SVLEN=-32;STRANDS=+-;RE=3;REF_strand=29;AF=0.103448	GT:DR:DV	0/0:26:3
chr1	8632246	559	GGGAAGGATGAGGCGCGAGAAGCGGAGAATGCAACAAGCTTTGAGGGGAAAAGCTAAGATG	N	.	PASS	PRECISE;SVMETHOD=Snifflesv1.0.11;CHR2=chr1;END=8632306;STD_quant_start=1.183216;STD_quant_stop=1.643168;Kurtosis_quant_start=-0.214243;Kurtosis_quant_stop=-0.889981;SVTYPE=DEL;SUPTYPE=AL;SVLEN=-60;STRANDS=+-;RE=17;REF_strand=26;AF=0.653846	GT:DR:DV	0/1:9:17
chr1	8646672	560	TCTGAAAAATATATATTCTTCATACACCAAGAAGACAA	N	.	PASS	PRECISE;SVMETHOD=Snifflesv1.0.11;CHR2=chr1;END=8646713;STD_quant_start=8.330666;STD_quant_stop=5.830952;Kurtosis_quant_start=0.275327;Kurtosis_quant_stop=-0.018739;SVTYPE=DEL;SUPTYPE=AL;SVLEN=-41;STRANDS=+-;RE=12;REF_strand=22;AF=0.545455	GT:DR:DV	0/1:10:12
chr1	8646695	561	N	TAATTGTCCCTTTACATAAAAACAACAACAAAAGAAAC	.	PASS	PRECISE;SVMETHOD=Snifflesv1.0.11;CHR2=chr1;END=8646695;STD_quant_start=1.154701;STD_quant_stop=2.236068;Kurtosis_quant_start=0.000000;Kurtosis_quant_stop=-0.640000;SVTYPE=INS;SUPTYPE=AL;SVLEN=38;STRANDS=+-;RE=6;REF_strand=21;AF=0.285714	GT:DR:DV	0/0:15:6
chr1	8666957	562	GTCATTTTCATTCCCTGTATGATAGAATTCCCCAGGTTCCCTTTTATAGCCGTACCACACACAAGTGCAAAAAGCTCACAGTCATGTTTCTTTTAACCGCAGGAGATCCATCCTGTATTTCGTAATACTGATACAGGG	N	.	PASS	PRECISE;SVMETHOD=Snifflesv1.0.11;CHR2=chr1;END=8667095;STD_quant_start=2.692582;STD_quant_stop=3.905125;Kurtosis_quant_start=2.902497;Kurtosis_quant_stop=4.869927;SVTYPE=DEL;SUPTYPE=AL;SVLEN=-138;STRANDS=+-;RE=8;REF_strand=31;AF=0.258065	GT:DR:DV	0/0:23:8
chr1	8708066	563	CACCCCCGATGATTCAAATCACTTATTTAACATTTATCCTAATCACAACTGTAGTGTGGAATTAAATTGTTTTATCCGTTTACTGTGCACATGTTAGCAGAGCAGTTTCCAGGCAACAGAAGAAAACAATAACTACATATAATATAT	N	.	PASS	IMPRECISE;SVMETHOD=Snifflesv1.0.11;CHR2=chr1;END=8708103;STD_quant_start=19.393298;STD_quant_stop=0.894427;Kurtosis_quant_start=1.634556;Kurtosis_quant_stop=6.451732;SVTYPE=DEL;SUPTYPE=AL,SR;SVLEN=-37;STRANDS=+-;RE=14;REF_strand=14;AF=1	GT:DR:DV	1/1:0:14
chr1	8710383	564	GAGAGAGAGAGAGAGAGAGAGAGAGAGAGAGAGAGAGAG	N	.	PASS	IMPRECISE;SVMETHOD=Snifflesv1.0.11;CHR2=chr1;END=8710422;STD_quant_start=13.165612;STD_quant_stop=18.806027;Kurtosis_quant_start=-0.386627;Kurtosis_quant_stop=-0.512205;SVTYPE=DEL;SUPTYPE=AL;SVLEN=-39;STRANDS=+-;RE=3;REF_strand=16;AF=0.1875	GT:DR:DV	0/0:13:3
chr1	8722358	565	CCTCTCTCTCTCTCTCTCTCTCTCTCTCTCTCTCTCTCT	N	.	PASS	IMPRECISE;SVMETHOD=Snifflesv1.0.11;CHR2=chr1;END=8722397;STD_quant_start=4.898979;STD_quant_stop=11.030261;Kurtosis_quant_start=-1.500000;Kurtosis_quant_stop=-1.491792;SVTYPE=DEL;SUPTYPE=AL;SVLEN=-39;STRANDS=+-;RE=3;REF_strand=18;AF=0.166667	GT:DR:DV	0/0:15:3
chr1	8729428	566	CACCAACCATACAGCCAACCACCACCCACTCACCCAACCCACCACCCACCCACCCAACCCACCAACCAGCCAACCCAACCCACCAACCAGCCAACCCAGCCAACCACCCAACCCACCAACCCA	N	.	PASS	IMPRECISE;SVMETHOD=Snifflesv1.0.11;CHR2=chr1;END=8729548;STD_quant_start=16.315637;STD_quant_stop=15.858752;Kurtosis_quant_start=-1.502996;Kurtosis_quant_stop=-0.893203;SVTYPE=DEL;SUPTYPE=AL;SVLEN=-120;STRANDS=+-;RE=12;REF_strand=22;AF=0.545455	GT:DR:DV	0/1:10:12
chr1	8772818	567	AGCCAGTTTATTAGTTCTAGCTGAACTCACTGTAATGATCGATTTAATTCTGAACCTTGATCCATGTGTGATTTGTTCTTTTTGCCACCAATCAAGATTCCATTTGGCACATTT	N	.	PASS	PRECISE;SVMETHOD=Snifflesv1.0.11;CHR2=chr1;END=8772932;STD_quant_start=0.000000;STD_quant_stop=0.316228;Kurtosis_quant_start=6.948285;Kurtosis_quant_stop=6.961592;SVTYPE=DEL;SUPTYPE=AL;SVLEN=-114;STRANDS=+-;RE=15;REF_strand=29;AF=0.517241	GT:DR:DV	0/1:14:15
chr1	8772821	568	N	TGATAAAAGTCATAAATGCTGAAGTCTTTGGGGCCTCAGGCAAATTAAGAAGCTTTAATTCCAGACCTCCATTGCTCGATGACCCGGT	.	PASS	PRECISE;SVMETHOD=Snifflesv1.0.11;CHR2=chr1;END=8772821;STD_quant_start=1.224745;STD_quant_stop=3.405877;Kurtosis_quant_start=-0.995605;Kurtosis_quant_stop=-1.595386;SVTYPE=INS;SUPTYPE=AL;SVLEN=96;STRANDS=+-;RE=15;REF_strand=29;AF=0.517241	GT:DR:DV	0/1:14:15
chr1	8799095	569	N	TAAAACTTTCTTTTAATCGTCCAACTCTAGCTCTGGTGACACAGAT	.	PASS	IMPRECISE;SVMETHOD=Snifflesv1.0.11;CHR2=chr1;END=8799097;STD_quant_start=5.937171;STD_quant_stop=14.124447;Kurtosis_quant_start=2.178210;Kurtosis_quant_stop=2.388320;SVTYPE=INS;SUPTYPE=AL;SVLEN=45;STRANDS=+-;RE=8;REF_strand=26;AF=0.307692	GT:DR:DV	0/1:18:8
chr1	8821387	570	CACGTATCAGAGGGTAATGGTGGAAGTATGGATTCTGCATCGTGCTGGCTGATCGCGGATAACAAAGGCAGATCCTTTATCGATGTTGGCATCAGACACTGGTATGACCACTTCCCGAGGTGGCCTGATGATGGATCCTAATGCAGTGGACAATAACTGTGGGACTATAGTGGCATCCGATCTTGATGGTGGATCATGATCTTGCTGGCTGCTCAGGACTTTCACATAGTATTTCTCCTCAGAACTTGACCTGACATTAATCCACCAATTCACTGACCTTCAGTTATACTTCAAAATGTTTACCCTAATCAATGCTGCTAAAACCTTTATCTTGATGTTCTCCTTTACACTTGACATCCATTGCACTTCTGTCCGTCCTGGGAGAGGGAATGTGGCTCT…	N	.	PASS	IMPRECISE;SVMETHOD=Snifflesv1.0.11;CHR2=chr1;END=8821963;STD_quant_start=77.502688;STD_quant_stop=70.668239;Kurtosis_quant_start=1.595805;Kurtosis_quant_stop=2.985996;SVTYPE=DEL;SUPTYPE=AL;SVLEN=-576;STRANDS=+-;RE=6;REF_strand=17;AF=0.352941	GT:DR:DV	0/1:11:6
chr1	8838422	571	AGAGAGAGAGAGAGAGAGAGAGAGAGAGAGAGAGAGAGAGAGAGAGAGAGAAAGGCACC	N	.	PASS	IMPRECISE;SVMETHOD=Snifflesv1.0.11;CHR2=chr1;END=8838474;STD_quant_start=13.605554;STD_quant_stop=17.429222;Kurtosis_quant_start=-1.345233;Kurtosis_quant_stop=-0.521787;SVTYPE=DEL;SUPTYPE=AL;SVLEN=-52;STRANDS=+-;RE=9;REF_strand=24;AF=0.375	GT:DR:DV	0/1:15:9
chr1	8847424	572	AAGCCTGTTGCAAACAAGCAGGGAAGTTGATATAGTGATAAGTATGGGATGGTTCGATTTTTGAACCATTCATTAGTTGGTTAAAAATTAATAAATGGCCAACATATAGTTTAAGGTACTCAAACCAGTTCAAATGAAAGTATGGACAAATTTTAAAAAGTTATCAAAATGAATAAAAAAACAGCAACAGCTAAAAGTAATGGACCAAATGGAATTAATATCTAAGTAAAGCTTAAACACTTTGAAAACTAGCTACATTTAATAAAAACAGTTGAAAGAGCTAAAATAAATGGTTAACCCATTGAAATTAAAGGATGAATAAACCGCTAAATTTACACCATAGGCGTGTTTATAAAGATGGATGACATGACAGTGCCCCAAAAGTGAAGCCAGAGATCA…	N	.	PASS	PRECISE;SVMETHOD=Snifflesv1.0.11;CHR2=chr1;END=8848226;STD_quant_start=8.824681;STD_quant_stop=3.354102;Kurtosis_quant_start=2.133530;Kurtosis_quant_stop=1.379259;SVTYPE=DEL;SUPTYPE=AL;SVLEN=-802;STRANDS=+-;RE=8;REF_strand=18;AF=0.444444	GT:DR:DV	0/1:10:8
chr1	8864708	573	N	TGAATGAAGAAGAAAAATGAGAACAAGCCAGAACGCTGCGGCT	.	PASS	PRECISE;SVMETHOD=Snifflesv1.0.11;CHR2=chr1;END=8864709;STD_quant_start=1.843909;STD_quant_stop=5.138093;Kurtosis_quant_start=3.107266;Kurtosis_quant_stop=0.269628;SVTYPE=INS;SUPTYPE=AL;SVLEN=42;STRANDS=+-;RE=10;REF_strand=22;AF=0.454545	GT:DR:DV	0/1:12:10
chr1	8872203	574	N	TTTTTAGGAAGCGTACAAATTCAGGTGACTTCCGCGTTGTCACCTGCGACAATTTGCCCAAACCGTGTTGTTTTTGAATGAAGAAA	.	PASS	IMPRECISE;SVMETHOD=Snifflesv1.0.11;CHR2=chr1;END=8872203;STD_quant_start=1.897367;STD_quant_stop=10.779610;Kurtosis_quant_start=-0.578608;Kurtosis_quant_stop=0.988006;SVTYPE=INS;SUPTYPE=AL;SVLEN=83;STRANDS=+-;RE=11;REF_strand=24;AF=0.458333	GT:DR:DV	0/1:13:11
chr1	8872205	575	AGACCATTTTGATTTATTATTCCAACACCATTTCAGA	N	.	PASS	PRECISE;SVMETHOD=Snifflesv1.0.11;CHR2=chr1;END=8872242;STD_quant_start=0.707107;STD_quant_stop=1.843909;Kurtosis_quant_start=4.978157;Kurtosis_quant_stop=2.973060;SVTYPE=DEL;SUPTYPE=AL;SVLEN=-37;STRANDS=+-;RE=12;REF_strand=25;AF=0.48	GT:DR:DV	0/1:13:12
chr1	8887920	576	CACACACGCACGCACACACGCACACACACACA	N	.	PASS	IMPRECISE;SVMETHOD=Snifflesv1.0.11;CHR2=chr1;END=8887964;STD_quant_start=11.547005;STD_quant_stop=15.242484;Kurtosis_quant_start=-1.382400;Kurtosis_quant_stop=-0.860783;SVTYPE=DEL;SUPTYPE=AL;SVLEN=-44;STRANDS=+-;RE=3;REF_strand=27;AF=0.111111	GT:DR:DV	0/0:24:3
chr1	8888803	577	CGTGTGTGTGTGTGTGTGTGTGTGTGTGTGTGTGTGTGT	N	.	PASS	PRECISE;SVMETHOD=Snifflesv1.0.11;CHR2=chr1;END=8888843;STD_quant_start=1.949359;STD_quant_stop=1.673320;Kurtosis_quant_start=6.892829;Kurtosis_quant_stop=6.839762;SVTYPE=DEL;SUPTYPE=AL;SVLEN=-40;STRANDS=+-;RE=13;REF_strand=27;AF=0.481481	GT:DR:DV	0/1:14:13
chr1	8889653	578	N	GCTTGTGTGTGTGTGTGTGTGTGTGTGTGTGTGTGTGTGTGT	.	PASS	IMPRECISE;SVMETHOD=Snifflesv1.0.11;CHR2=chr1;END=8889656;STD_quant_start=10.233000;STD_quant_stop=13.938641;Kurtosis_quant_start=1.146787;Kurtosis_quant_stop=-1.249864;SVTYPE=INS;SUPTYPE=AL;SVLEN=47;STRANDS=+-;RE=7;REF_strand=27;AF=0.259259	GT:DR:DV	0/0:20:7
chr1	8901214	579	N	TTTTTTTTCAACTTCGTTTATTATTGGAATTTTACATGGATAATTCACAGTCAACATTTGAACAAGATCCTACATAACTCCCTTTCCCATGTGCCCTTCCCCCACTCCCAACCCAGCATCCCTTTTGACAGACACAATTCACTAAATATTTAAATAAACACCTGTGCTACAATGCTGAGTAAATAACACACAAAAACAAAAACAGTAATAACAACATGTAATGTACACTCCTTTATAAAACTAAGTACATCAGCACTGTGCTATACCAAAGGAATTATGAATCCTCCCAGTCTGTTATTTGCTAAATTGTCATAGTATGCAGAAAAGGCCTCCATACTCCTTTCAAATGTATCTGCAACTCTCAGTATATTTAGAATCTTTCAAGCTTCCAACAGAAAT…	.	PASS	IMPRECISE;SVMETHOD=Snifflesv1.0.11;CHR2=chr1;END=8901215;STD_quant_start=6.519202;STD_quant_stop=60.450393;Kurtosis_quant_start=-1.976609;Kurtosis_quant_stop=-1.623427;SVTYPE=INS;SUPTYPE=AL;SVLEN=5625;STRANDS=+-;RE=4;REF_strand=28;AF=0.142857	GT:DR:DV	0/0:24:4
chr1	8905853	580	ACACACACACACACACACACACACACACACACACACACACACACACACACACACACACACACACACACACACACACACACACAG	N	.	PASS	IMPRECISE;SVMETHOD=Snifflesv1.0.11;CHR2=chr1;END=8905916;STD_quant_start=25.357445;STD_quant_stop=30.008332;Kurtosis_quant_start=-1.885035;Kurtosis_quant_stop=0.995560;SVTYPE=DEL;SUPTYPE=AL;SVLEN=-63;STRANDS=+-;RE=4;REF_strand=32;AF=0.125	GT:DR:DV	0/0:28:4
chr1	8917249	581	N	CGCTGCAGGAAAGCCCACACTGAGTCCCGTTCAG	.	PASS	PRECISE;SVMETHOD=Snifflesv1.0.11;CHR2=chr1;END=8917249;STD_quant_start=2.387467;STD_quant_stop=2.049390;Kurtosis_quant_start=-0.369540;Kurtosis_quant_stop=-0.562089;SVTYPE=INS;SUPTYPE=AL;SVLEN=35;STRANDS=+-;RE=13;REF_strand=35;AF=0.371429	GT:DR:DV	0/1:22:13
chr1	8930457	582	TATAACGACGGGGTAGAAGGAAATCCCAGAATGCTT	N	.	PASS	PRECISE;SVMETHOD=Snifflesv1.0.11;CHR2=chr1;END=8930493;STD_quant_start=1.949359;STD_quant_stop=2.810694;Kurtosis_quant_start=0.670360;Kurtosis_quant_stop=-0.604551;SVTYPE=DEL;SUPTYPE=AL;SVLEN=-36;STRANDS=+-;RE=10;REF_strand=24;AF=0.416667	GT:DR:DV	0/1:14:10
chr1	8932351	583	GAGAGAGAGAGAGAGAGAGAGAGAGAGAGAGAGAGAGAGAG	N	.	PASS	IMPRECISE;SVMETHOD=Snifflesv1.0.11;CHR2=chr1;END=8932394;STD_quant_start=15.850867;STD_quant_stop=11.191515;Kurtosis_quant_start=-0.412306;Kurtosis_quant_stop=-0.871419;SVTYPE=DEL;SUPTYPE=AL;SVLEN=-43;STRANDS=+-;RE=4;REF_strand=26;AF=0.153846	GT:DR:DV	0/0:22:4
chr1	8936224	584	GCACCCCCAGGATATATGTGTTTTACTCAGCTCTCAAAACTCCTTTAACCAGTACAGATAACTACATGGTGGATCTATCATAATGAATTAACTGCTTTGTGCACATTAAAAACAAGAATCCAGAAAAAAAT	N	.	PASS	IMPRECISE;SVMETHOD=Snifflesv1.0.11;CHR2=chr1;END=8936355;STD_quant_start=47.801674;STD_quant_stop=19.854471;Kurtosis_quant_start=0.304349;Kurtosis_quant_stop=0.919247;SVTYPE=DEL;SUPTYPE=AL;SVLEN=-131;STRANDS=+-;RE=11;REF_strand=23;AF=0.478261	GT:DR:DV	0/1:12:11
chr1	8954467	585	CACACACACACACACACACACACACACACACACACACAC	N	.	PASS	IMPRECISE;SVMETHOD=Snifflesv1.0.11;CHR2=chr1;END=8954504;STD_quant_start=15.316658;STD_quant_stop=13.899640;Kurtosis_quant_start=-1.585198;Kurtosis_quant_stop=-1.673706;SVTYPE=DEL;SUPTYPE=AL;SVLEN=-37;STRANDS=+-;RE=11;REF_strand=31;AF=0.354839	GT:DR:DV	0/1:20:11
chr1	8997884	586	TGTGTGTGTGTGTGTGTGTGTGTGTGTGTGTGTG	N	.	PASS	IMPRECISE;SVMETHOD=Snifflesv1.0.11;CHR2=chr1;END=8997920;STD_quant_start=11.874342;STD_quant_stop=12.379418;Kurtosis_quant_start=-0.471933;Kurtosis_quant_stop=-0.156604;SVTYPE=DEL;SUPTYPE=AL;SVLEN=-36;STRANDS=+-;RE=8;REF_strand=19;AF=0.421053	GT:DR:DV	0/1:11:8
chr1	8998412	587	TAGTTTACTTTGAAGACTTCTGCTTTTAAAACTAAATAAAATTTAGTTTTTAGCCTGCATGCTTTCTAAGTCAAGTCTTAGCACCTTCTAATCTTTTGGAGATAGAGTGCAGCTTGAACTGGTTTTAGACTAAAGGGGTGTTTT	N	.	PASS	IMPRECISE;SVMETHOD=Snifflesv1.0.11;CHR2=chr1;END=8998548;STD_quant_start=42.262408;STD_quant_stop=22.251092;Kurtosis_quant_start=-0.542319;Kurtosis_quant_stop=3.057355;SVTYPE=DEL;SUPTYPE=AL;SVLEN=-136;STRANDS=+-;RE=9;REF_strand=19;AF=0.473684	GT:DR:DV	0/1:10:9
chr1	9019349	588	GTGTGTGTGTGTGTGTGTGTGTGTGTGTGTGTGTGTGTGTGTGTGTGTGTG	N	.	PASS	IMPRECISE;SVMETHOD=Snifflesv1.0.11;CHR2=chr1;END=9019402;STD_quant_start=25.215736;STD_quant_stop=19.091883;Kurtosis_quant_start=0.197925;Kurtosis_quant_stop=-0.883366;SVTYPE=DEL;SUPTYPE=AL;SVLEN=-53;STRANDS=+-;RE=6;REF_strand=25;AF=0.24	GT:DR:DV	0/0:19:6
chr1	9037134	589	GTGTGTGTGTGTGTGTGTGTGTGTGTGTGTGTGTGTGTGTGTGTGTGTGTG	N	.	PASS	IMPRECISE;SVMETHOD=Snifflesv1.0.11;CHR2=chr1;END=9037181;STD_quant_start=23.986976;STD_quant_stop=19.538424;Kurtosis_quant_start=-0.750743;Kurtosis_quant_stop=-1.068161;SVTYPE=DEL;SUPTYPE=AL;SVLEN=-47;STRANDS=+-;RE=8;REF_strand=26;AF=0.307692	GT:DR:DV	0/1:18:8
chr1	9086167	590	N	AAATATTGACAATATCAATATCAATAATAATATTATCTT	.	PASS	IMPRECISE;SVMETHOD=Snifflesv1.0.11;CHR2=chr1;END=9086167;STD_quant_start=6.377042;STD_quant_stop=18.119971;Kurtosis_quant_start=-0.048777;Kurtosis_quant_stop=-0.748923;SVTYPE=INS;SUPTYPE=AL;SVLEN=39;STRANDS=+-;RE=3;REF_strand=29;AF=0.103448	GT:DR:DV	0/0:26:3
chr1	9094667	591	N	ACTTACTAGTCGATGCTCATTTATTTGTTTCTA	.	PASS	PRECISE;SVMETHOD=Snifflesv1.0.11;CHR2=chr1;END=9094667;STD_quant_start=0.000000;STD_quant_stop=3.887301;Kurtosis_quant_start=-nan;Kurtosis_quant_stop=0.528763;SVTYPE=INS;SUPTYPE=AL;SVLEN=42;STRANDS=+-;RE=9;REF_strand=27;AF=0.333333	GT:DR:DV	0/1:18:9
chr1	9129373	592	GCGAGAGAGAGAGAGAGAGAGAGAGAGAGAGAGAG	N	.	PASS	PRECISE;SVMETHOD=Snifflesv1.0.11;CHR2=chr1;END=9129417;STD_quant_start=6.358347;STD_quant_stop=7.181325;Kurtosis_quant_start=0.127184;Kurtosis_quant_stop=-1.396920;SVTYPE=DEL;SUPTYPE=AL;SVLEN=-44;STRANDS=+-;RE=7;REF_strand=17;AF=0.411765	GT:DR:DV	0/1:10:7
chr1	9160298	593	AGAGAGAGAGAGAGAGAGAGAGAGAGAGAGAGAGAGAGAGAGAGAGAGAGAGAG	N	.	PASS	IMPRECISE;SVMETHOD=Snifflesv1.0.11;CHR2=chr1;END=9160351;STD_quant_start=3.984344;STD_quant_stop=13.014415;Kurtosis_quant_start=0.699671;Kurtosis_quant_stop=-0.643226;SVTYPE=DEL;SUPTYPE=AL;SVLEN=-53;STRANDS=+-;RE=8;REF_strand=22;AF=0.363636	GT:DR:DV	0/1:14:8
chr1	9163105	594	AATTGTATCATTGTAAACTGCAGAATTTAACTGCGTAACAGCAAAGACAACAGGGTC	N	.	PASS	PRECISE;SVMETHOD=Snifflesv1.0.11;CHR2=chr1;END=9163162;STD_quant_start=0.774597;STD_quant_stop=0.000000;Kurtosis_quant_start=5.465265;Kurtosis_quant_stop=6.730690;SVTYPE=DEL;SUPTYPE=AL;SVLEN=-57;STRANDS=+-;RE=12;REF_strand=23;AF=0.521739	GT:DR:DV	0/1:11:12
chr1	9175124	595	GTGTGCGTGTGTGTGTGTGTGTGTGTGTGTGTGTGTGTGTGTGTTGTGTATGTG	N	.	PASS	PRECISE;SVMETHOD=Snifflesv1.0.11;CHR2=chr1;END=9175182;STD_quant_start=5.186521;STD_quant_stop=8.105554;Kurtosis_quant_start=3.291976;Kurtosis_quant_stop=-0.572110;SVTYPE=DEL;SUPTYPE=AL;SVLEN=-58;STRANDS=+-;RE=12;REF_strand=28;AF=0.428571	GT:DR:DV	0/1:16:12
chr1	9175312	596	N	CCCTGCACACACACACACACACACACACACACCTACCACACACACACACACACACACACACACACACACACACACACACACGCACACACGCACACA	.	PASS	IMPRECISE;SVMETHOD=Snifflesv1.0.11;CHR2=chr1;END=9175315;STD_quant_start=3.301515;STD_quant_stop=21.716353;Kurtosis_quant_start=1.597193;Kurtosis_quant_stop=0.367704;SVTYPE=INS;SUPTYPE=AL;SVLEN=93;STRANDS=+-;RE=11;REF_strand=27;AF=0.407407	GT:DR:DV	0/1:16:11
chr1	9198868	597	N	GTCTCAAAACCCATCTCTTTTAAACTTGTATGCAT	.	PASS	PRECISE;SVMETHOD=Snifflesv1.0.11;CHR2=chr1;END=9198868;STD_quant_start=0.000000;STD_quant_stop=1.612452;Kurtosis_quant_start=-nan;Kurtosis_quant_stop=-1.550296;SVTYPE=INS;SUPTYPE=AL;SVLEN=33;STRANDS=+-;RE=5;REF_strand=22;AF=0.227273	GT:DR:DV	0/0:17:5
chr1	9206267	598	AACAAGCACTGCATTTGAGTTCAGTCGCTTCACATATGTGCAATTCTGGGTCAAACATTTTTATTTTTATATTTTCCTAGAAGACTATATCAGTAATAGCGTTAATTGTTATCGTGTTAAAGTACTTGCAAGTCCTAT	N	.	PASS	PRECISE;SVMETHOD=Snifflesv1.0.11;CHR2=chr1;END=9206405;STD_quant_start=1.048809;STD_quant_stop=3.065942;Kurtosis_quant_start=-0.107438;Kurtosis_quant_stop=4.535084;SVTYPE=DEL;SUPTYPE=AL;SVLEN=-138;STRANDS=+-;RE=10;REF_strand=25;AF=0.4	GT:DR:DV	0/1:15:10
chr1	9215655	599	CCCAGACGGGTGAAGGTGCCAGGGAAGTGCTGTGAAGAGTGGGAGTGCGATTCTCCCTACAGACACAGTTTCATGGGCTCTGTTCTACCTGGTGAGTTAGTCTTCATACAGCATTGTGTTTTTATTTGTGCTGAAATGAGCTTTAATCAGGACGGTCTTTCTAATCCCGTGTTTGCTCTTGTGTTAACAGCCTACAGAGAGGAGGAGACCTACGGC	N	.	PASS	IMPRECISE;SVMETHOD=Snifflesv1.0.11;CHR2=chr1;END=9215787;STD_quant_start=54.273996;STD_quant_stop=60.969938;Kurtosis_quant_start=-0.000679;Kurtosis_quant_stop=-1.394326;SVTYPE=DEL;SUPTYPE=AL;SVLEN=-132;STRANDS=+-;RE=3;REF_strand=32;AF=0.09375	GT:DR:DV	0/0:29:3
chr1	9222577	600	GAATAGTGTCTGTTCACTGCAGAGTCAGCTTCTTCCTTAAAAACATCATTTGGAAACAGAGC	N	.	PASS	PRECISE;SVMETHOD=Snifflesv1.0.11;CHR2=chr1;END=9222641;STD_quant_start=2.144761;STD_quant_stop=1.140175;Kurtosis_quant_start=4.320929;Kurtosis_quant_stop=4.209048;SVTYPE=DEL;SUPTYPE=AL;SVLEN=-64;STRANDS=+-;RE=13;REF_strand=27;AF=0.481481	GT:DR:DV	0/1:14:13
chr1	9223513	601	GCACACACACACACACACACACACACACACACAC	N	.	PASS	IMPRECISE;SVMETHOD=Snifflesv1.0.11;CHR2=chr1;END=9223547;STD_quant_start=4.000000;STD_quant_stop=12.539936;Kurtosis_quant_start=1.000000;Kurtosis_quant_stop=0.949449;SVTYPE=DEL;SUPTYPE=AL;SVLEN=-34;STRANDS=+-;RE=4;REF_strand=25;AF=0.16	GT:DR:DV	0/0:21:4
chr1	9234089	602	N	AATAAGACAATGTCCCAGCTAGGATAATTCAGATTCAAAGAGGTGCACAACCAGTTAACTCTATTAACACTTCGTGTTGTTACACTTCAGGGCAAAGGTAGAGGTATTCAAACATTTTACTACAGTAAAAGTACAAATAAATAGACAAAATGCACCAAGCAAATGTAGCAATTACATTACATTTTCTACTTGAGTAAAGTATTAGGTATTTGCATTTAATTATACATTAAGTATTATGAGT	.	PASS	PRECISE;SVMETHOD=Snifflesv1.0.11;CHR2=chr1;END=9234089;STD_quant_start=1.195229;STD_quant_stop=7.736740;Kurtosis_quant_start=2.740000;Kurtosis_quant_stop=0.446352;SVTYPE=INS;SUPTYPE=AL;SVLEN=244;STRANDS=+-;RE=7;REF_strand=24;AF=0.291667	GT:DR:DV	0/0:17:7
chr1	9235790	603	AATTTGTTTGAGTACATTTTTCATGTATCTACATTTCA	N	.	PASS	PRECISE;SVMETHOD=Snifflesv1.0.11;CHR2=chr1;END=9235830;STD_quant_start=2.329929;STD_quant_stop=5.529144;Kurtosis_quant_start=-0.896122;Kurtosis_quant_stop=1.576077;SVTYPE=DEL;SUPTYPE=AL;SVLEN=-40;STRANDS=+-;RE=7;REF_strand=23;AF=0.304348	GT:DR:DV	0/1:16:7
chr1	9240545	604	N	TTGGTAGTATTATTGTGTGTGTGTGTGTGTGTG	.	PASS	PRECISE;SVMETHOD=Snifflesv1.0.11;CHR2=chr1;END=9240545;STD_quant_start=4.333333;STD_quant_stop=9.769567;Kurtosis_quant_start=6.000000;Kurtosis_quant_stop=-0.932508;SVTYPE=INS;SUPTYPE=AL;SVLEN=46;STRANDS=+-;RE=9;REF_strand=26;AF=0.346154	GT:DR:DV	0/1:17:9
chr1	9250887	605	CATTATCAGCAGAGAAAATCTTAACATTGCAATGGATTAA	N	.	PASS	PRECISE;SVMETHOD=Snifflesv1.0.11;CHR2=chr1;END=9250924;STD_quant_start=4.207137;STD_quant_stop=1.048809;Kurtosis_quant_start=6.801048;Kurtosis_quant_stop=6.585494;SVTYPE=DEL;SUPTYPE=AL;SVLEN=-37;STRANDS=+-;RE=14;REF_strand=29;AF=0.482759	GT:DR:DV	0/1:15:14
chr1	9255686	606	ACACACACACACACACACACACACACACACACACACACACACACACACACACACACACACACACACACACACACACACACACA	N	.	PASS	IMPRECISE;SVMETHOD=Snifflesv1.0.11;CHR2=chr1;END=9255769;STD_quant_start=9.115920;STD_quant_stop=12.020815;Kurtosis_quant_start=2.007894;Kurtosis_quant_stop=2.931873;SVTYPE=DEL;SUPTYPE=AL;SVLEN=-83;STRANDS=+-;RE=17;REF_strand=28;AF=0.607143	GT:DR:DV	0/1:11:17
chr1	9263643	607	AAAAGGAACGGCAGGAAACTATATCAGCCAGCAA	N	.	PASS	PRECISE;SVMETHOD=Snifflesv1.0.11;CHR2=chr1;END=9263677;STD_quant_start=1.449138;STD_quant_stop=0.894427;Kurtosis_quant_start=0.927275;Kurtosis_quant_stop=2.038793;SVTYPE=DEL;SUPTYPE=AL;SVLEN=-34;STRANDS=+-;RE=12;REF_strand=34;AF=0.352941	GT:DR:DV	0/1:22:12
chr1	9264336	608	N	GTGTGTGTATGGTGTGTGTGTGTGTGTGTGTGTGTGGTGGTG	.	PASS	IMPRECISE;SVMETHOD=Snifflesv1.0.11;CHR2=chr1;END=9264336;STD_quant_start=13.391540;STD_quant_stop=13.329166;Kurtosis_quant_start=-0.098693;Kurtosis_quant_stop=-0.500885;SVTYPE=INS;SUPTYPE=AL;SVLEN=36;STRANDS=+-;RE=3;REF_strand=33;AF=0.0909091	GT:DR:DV	0/0:30:3
chr1	9264582	609	TCTCTGTGTGTGTGTGTGTGTGTGTGTGTGTGTGTGTGTGTGTGTGTGTGTGTGTGTGTGTGTGTGTGTGTGTGTGTGTG	N	.	PASS	PRECISE;SVMETHOD=Snifflesv1.0.11;CHR2=chr1;END=9264662;STD_quant_start=3.687818;STD_quant_stop=2.280351;Kurtosis_quant_start=0.020335;Kurtosis_quant_stop=1.621384;SVTYPE=DEL;SUPTYPE=AL;SVLEN=-80;STRANDS=+-;RE=14;REF_strand=33;AF=0.424242	GT:DR:DV	0/1:19:14
chr1	9265168	610	CGCCCTCTCTCTCTCTCTCTCTCTCTCTCTCTCTCTCTCTCTCTCTCTCTCTCTCTCTCTCTCTCTCTCTCTCTCTCTCTCTCTCTCTCTC	N	.	PASS	IMPRECISE;SVMETHOD=Snifflesv1.0.11;CHR2=chr1;END=9265280;STD_quant_start=1.707825;STD_quant_stop=13.006409;Kurtosis_quant_start=-0.238189;Kurtosis_quant_stop=-1.923139;SVTYPE=DEL;SUPTYPE=AL;SVLEN=-112;STRANDS=+-;RE=25;REF_strand=32;AF=0.78125	GT:DR:DV	0/1:7:25
chr1	9281757	611	TGAAAAAGAGAGAGCGTTTAGATGCTGAACATCCATCATCTGTTC	N	.	PASS	PRECISE;SVMETHOD=Snifflesv1.0.11;CHR2=chr1;END=9281804;STD_quant_start=8.173127;STD_quant_stop=6.884766;Kurtosis_quant_start=-1.216177;Kurtosis_quant_stop=-1.303906;SVTYPE=DEL;SUPTYPE=AL;SVLEN=-47;STRANDS=+-;RE=18;REF_strand=33;AF=0.545455	GT:DR:DV	0/1:15:18
chr1	9303348	612	N	ACACACACACACACACACACACACACACACACACACACCAACACATCCTCTGATGACATCTGAACATCTTCCAAAATTCATCACTAATTCATTTTCTGTCTCTTTCTTTCTCCTCTTCTCTAAGTCTCCCATAGAAAATTATAGACAAAGGTATGGATAGTCATCATCAACTATCACATGTTCTGCAGCTCTATGGGACCTTTTTACACACACACACACACACACACACACACACACACAGTGTAAACTGACTTACATGAGAGCATGAATACATATTACTCCTCAAATGCAAATAGGGAG	.	PASS	IMPRECISE;SVMETHOD=Snifflesv1.0.11;CHR2=chr1;END=9303348;STD_quant_start=63.107618;STD_quant_stop=130.567990;Kurtosis_quant_start=2.641603;Kurtosis_quant_stop=-0.748589;SVTYPE=INS;SUPTYPE=AL;SVLEN=300;STRANDS=+-;RE=7;REF_strand=35;AF=0.2	GT:DR:DV	0/0:28:7
chr1	9303347	613	N	ACACACACACACACACACACACACACACACACACACACACGTCACACCAACACTCTGACCTGACATTCCGAACACATCTTCCACTACTGAATTCATTTTTTTCTGTCTTCTTTTCTTTTCCTTCTAAGTCTCCATGATAGAAAATTAGACAAGGGTATGATGATTATCATCAACTATCACACGTTCTGCAGCTCTATGGGATGACACACACACACACACACTACTACTACACACATTTACACAATACAATACTAACACGTAAACTGACTTACATGAGAGCATGAATACATACATCTTCAAATGCAAAATAGGAG	.	PASS	IMPRECISE;SVMETHOD=Snifflesv1.0.11;CHR2=chr1;END=9303347;STD_quant_start=35.988887;STD_quant_stop=114.198949;Kurtosis_quant_start=-1.005790;Kurtosis_quant_stop=-1.194739;SVTYPE=INS;SUPTYPE=AL;SVLEN=314;STRANDS=+-;RE=5;REF_strand=35;AF=0.142857	GT:DR:DV	0/0:30:5
chr1	9307251	614	GTGTGTGTGTGTGTGTGTGTGTGTGTGTGTGTGTGTGTGTGTGTGTGTGTGTGTGTG	N	.	PASS	IMPRECISE;SVMETHOD=Snifflesv1.0.11;CHR2=chr1;END=9307303;STD_quant_start=21.827244;STD_quant_stop=20.560017;Kurtosis_quant_start=2.781057;Kurtosis_quant_stop=2.068520;SVTYPE=DEL;SUPTYPE=AL;SVLEN=-52;STRANDS=+-;RE=7;REF_strand=33;AF=0.212121	GT:DR:DV	0/0:26:7
chr1	9323765	615	N	CAACATATATACCTTATACCTGCCTCCTTGCCCCCCCC	.	PASS	IMPRECISE;SVMETHOD=Snifflesv1.0.11;CHR2=chr1;END=9323765;STD_quant_start=0.816497;STD_quant_stop=17.981472;Kurtosis_quant_start=-1.500000;Kurtosis_quant_stop=-0.055154;SVTYPE=INS;SUPTYPE=AL;SVLEN=38;STRANDS=+-;RE=3;REF_strand=22;AF=0.136364	GT:DR:DV	0/0:19:3
chr1	9365693	616	TGTGTGTGTGTGTGTGTGTGTGTGTGTGTGTGTGTGTGTGTC	N	.	PASS	IMPRECISE;SVMETHOD=Snifflesv1.0.11;CHR2=chr1;END=9365731;STD_quant_start=9.746794;STD_quant_stop=13.000000;Kurtosis_quant_start=-0.550914;Kurtosis_quant_stop=-0.343335;SVTYPE=DEL;SUPTYPE=AL;SVLEN=-38;STRANDS=+-;RE=7;REF_strand=17;AF=0.411765	GT:DR:DV	0/1:10:7
chr1	9371681	617	TGTGTGTGTGTGTGTGTGTGTGTGTGTGTGTGTGTGTGTGTGTGTGTGTGTGTGTGTGTGTGTGTGT	N	.	PASS	IMPRECISE;SVMETHOD=Snifflesv1.0.11;CHR2=chr1;END=9371733;STD_quant_start=18.371173;STD_quant_stop=16.492423;Kurtosis_quant_start=-1.819200;Kurtosis_quant_stop=0.557093;SVTYPE=DEL;SUPTYPE=AL;SVLEN=-52;STRANDS=+-;RE=4;REF_strand=21;AF=0.190476	GT:DR:DV	0/0:17:4
chr1	9410522	618	GTGTGTGTGTGTGTGTGTGTGTGTGTGTGTGTGTGTGTGTGTGTG	N	.	PASS	IMPRECISE;SVMETHOD=Snifflesv1.0.11;CHR2=chr1;END=9410572;STD_quant_start=23.571169;STD_quant_stop=21.858637;Kurtosis_quant_start=-1.104907;Kurtosis_quant_stop=-1.461938;SVTYPE=DEL;SUPTYPE=AL;SVLEN=-50;STRANDS=+-;RE=10;REF_strand=21;AF=0.47619	GT:DR:DV	0/1:11:10
chr1	9414953	619	TCTTTTCCTCTCTCTCTCTCTCTCTCTCTCTCTCTCTCTCTCTCCCCCCCCACACACACACACACACACACACACACACACACACACACACACA	N	.	PASS	IMPRECISE;SVMETHOD=Snifflesv1.0.11;CHR2=chr1;END=9415038;STD_quant_start=7.271520;STD_quant_stop=23.869437;Kurtosis_quant_start=-0.091897;Kurtosis_quant_stop=-0.755974;SVTYPE=DEL;SUPTYPE=AL;SVLEN=-85;STRANDS=+-;RE=8;REF_strand=25;AF=0.32	GT:DR:DV	0/1:17:8
chr1	9415097	620	N	AGTCCTGAGTAAACACAATTTATAAGCTGAACAA	.	PASS	PRECISE;SVMETHOD=Snifflesv1.0.11;CHR2=chr1;END=9415097;STD_quant_start=0.000000;STD_quant_stop=2.280351;Kurtosis_quant_start=-nan;Kurtosis_quant_stop=-0.500000;SVTYPE=INS;SUPTYPE=AL;SVLEN=38;STRANDS=+-;RE=5;REF_strand=26;AF=0.192308	GT:DR:DV	0/0:21:5
chr1	9424750	621	AGGGAGGGAGAGAGAGAGGGATAGGAGAGAGAGAGAGAGAGA	N	.	PASS	IMPRECISE;SVMETHOD=Snifflesv1.0.11;CHR2=chr1;END=9424792;STD_quant_start=4.509250;STD_quant_stop=12.909944;Kurtosis_quant_start=-1.451223;Kurtosis_quant_stop=-0.185856;SVTYPE=DEL;SUPTYPE=AL;SVLEN=-42;STRANDS=+-;RE=3;REF_strand=22;AF=0.136364	GT:DR:DV	0/0:19:3
chr1	9448795	622	TGTGTGTGTGTGTGTGTGTGTGTGTGTGTGTGTGT	N	.	PASS	IMPRECISE;SVMETHOD=Snifflesv1.0.11;CHR2=chr1;END=9448840;STD_quant_start=21.432063;STD_quant_stop=21.015867;Kurtosis_quant_start=-0.038931;Kurtosis_quant_stop=-0.418654;SVTYPE=DEL;SUPTYPE=AL;SVLEN=-45;STRANDS=+-;RE=3;REF_strand=26;AF=0.115385	GT:DR:DV	0/0:23:3
chr1	9450036	623	AGACGAGTTTTTAACAATTAAAATTTCATGCTAT	N	.	PASS	PRECISE;SVMETHOD=Snifflesv1.0.11;CHR2=chr1;END=9450070;STD_quant_start=8.485281;STD_quant_stop=7.589466;Kurtosis_quant_start=1.070370;Kurtosis_quant_stop=0.981481;SVTYPE=DEL;SUPTYPE=AL;SVLEN=-34;STRANDS=+-;RE=5;REF_strand=25;AF=0.2	GT:DR:DV	0/0:20:5
chr1	9481050	624	CTACACACACACACACACACACACACACACACACA	N	.	PASS	PRECISE;SVMETHOD=Snifflesv1.0.11;CHR2=chr1;END=9481085;STD_quant_start=1.154701;STD_quant_stop=6.757712;Kurtosis_quant_start=0.000000;Kurtosis_quant_stop=-0.618893;SVTYPE=DEL;SUPTYPE=AL;SVLEN=-35;STRANDS=+-;RE=3;REF_strand=20;AF=0.15	GT:DR:DV	0/0:17:3
chr1	9481730	625	TGTGTGTGTGTGTGTGTGTGTGTGTGTGTGTGTGTGTGTGTGT	N	.	PASS	IMPRECISE;SVMETHOD=Snifflesv1.0.11;CHR2=chr1;END=9481773;STD_quant_start=11.497826;STD_quant_stop=18.324847;Kurtosis_quant_start=1.476244;Kurtosis_quant_stop=0.425567;SVTYPE=DEL;SUPTYPE=AL;SVLEN=-43;STRANDS=+-;RE=5;REF_strand=21;AF=0.238095	GT:DR:DV	0/0:16:5
chr1	9487074	626	N	TGTGTATTTATTGTTGTGTGTGTGTGTGTGTACAAT	.	PASS	PRECISE;SVMETHOD=Snifflesv1.0.11;CHR2=chr1;END=9487074;STD_quant_start=6.027714;STD_quant_stop=6.454972;Kurtosis_quant_start=-0.454507;Kurtosis_quant_stop=-0.960000;SVTYPE=INS;SUPTYPE=AL;SVLEN=36;STRANDS=+-;RE=3;REF_strand=21;AF=0.142857	GT:DR:DV	0/0:18:3
chr1	9529017	627	AGATTCGTGTAGATAACAGAATACATGTGTCTTTATTTCAAGATGTCTTTAAAAAAAACTCATTCAGCTAGATA	N	.	PASS	PRECISE;SVMETHOD=Snifflesv1.0.11;CHR2=chr1;END=9529091;STD_quant_start=4.615192;STD_quant_stop=2.489980;Kurtosis_quant_start=6.885715;Kurtosis_quant_stop=6.973727;SVTYPE=DEL;SUPTYPE=AL;SVLEN=-74;STRANDS=+-;RE=11;REF_strand=19;AF=0.578947	GT:DR:DV	0/1:8:11
chr1	9540073	628	ACACACACACACACACACACACACACACACACAC	N	.	PASS	PRECISE;SVMETHOD=Snifflesv1.0.11;CHR2=chr1;END=9540107;STD_quant_start=9.814955;STD_quant_stop=6.531973;Kurtosis_quant_start=0.000000;Kurtosis_quant_stop=-1.500000;SVTYPE=DEL;SUPTYPE=AL;SVLEN=-34;STRANDS=+-;RE=3;REF_strand=22;AF=0.136364	GT:DR:DV	0/0:19:3
chr1	9554583	629	AGGAGAGAGAGAGAGAGAGAGAGAGAGAGAGAGAGAGAG	N	.	PASS	PRECISE;SVMETHOD=Snifflesv1.0.11;CHR2=chr1;END=9554622;STD_quant_start=1.183216;STD_quant_stop=5.272571;Kurtosis_quant_start=-1.061224;Kurtosis_quant_stop=0.855649;SVTYPE=DEL;SUPTYPE=AL;SVLEN=-39;STRANDS=+-;RE=5;REF_strand=17;AF=0.294118	GT:DR:DV	0/0:12:5
chr1	9605358	630	TTTTCTCTCTCTCTCTCTCTCTCTCTCTCTCTCTCTC	N	.	PASS	PRECISE;SVMETHOD=Snifflesv1.0.11;CHR2=chr1;END=9605400;STD_quant_start=4.315669;STD_quant_stop=4.808846;Kurtosis_quant_start=0.928111;Kurtosis_quant_stop=2.153893;SVTYPE=DEL;SUPTYPE=AL;SVLEN=-42;STRANDS=+-;RE=8;REF_strand=25;AF=0.32	GT:DR:DV	0/1:17:8
chr1	9606131	631	N	CGCTGTCATACACACACACACACACACACACACACACACACACAATATGTCACACACACA	.	PASS	IMPRECISE;SVMETHOD=Snifflesv1.0.11;CHR2=chr1;END=9606136;STD_quant_start=4.827007;STD_quant_stop=13.053735;Kurtosis_quant_start=-0.993903;Kurtosis_quant_stop=-0.492951;SVTYPE=INS;SUPTYPE=AL;SVLEN=55;STRANDS=+-;RE=15;REF_strand=26;AF=0.576923	GT:DR:DV	0/1:11:15
chr1	9616846	632	CTCTCTCTCTCTCTCTCTCTCTCTCTCTCTCTCTCTCTCTCTCTCTCTC	N	.	PASS	IMPRECISE;SVMETHOD=Snifflesv1.0.11;CHR2=chr1;END=9616899;STD_quant_start=21.295539;STD_quant_stop=23.065125;Kurtosis_quant_start=-0.501401;Kurtosis_quant_stop=-0.322298;SVTYPE=DEL;SUPTYPE=AL;SVLEN=-53;STRANDS=+-;RE=6;REF_strand=28;AF=0.214286	GT:DR:DV	0/0:22:6
chr1	9620878	633	N	TAACAGACTGGACATAAATATTGACAATATGTGAATAAGCATATTCATAT	.	PASS	IMPRECISE;SVMETHOD=Snifflesv1.0.11;CHR2=chr1;END=9620878;STD_quant_start=24.803226;STD_quant_stop=23.987497;Kurtosis_quant_start=-1.263378;Kurtosis_quant_stop=-0.493390;SVTYPE=INS;SUPTYPE=AL;SVLEN=58;STRANDS=+-;RE=10;REF_strand=32;AF=0.3125	GT:DR:DV	0/1:22:10
chr1	9667249	634	N	TTTCTAGCCTAAATCATCTGGTAGCCTCCCACCGGA	.	PASS	PRECISE;SVMETHOD=Snifflesv1.0.11;CHR2=chr1;END=9667249;STD_quant_start=2.380476;STD_quant_stop=5.120764;Kurtosis_quant_start=0.166090;Kurtosis_quant_stop=-0.747415;SVTYPE=INS;SUPTYPE=AL;SVLEN=38;STRANDS=+-;RE=9;REF_strand=20;AF=0.45	GT:DR:DV	0/1:11:9
chr1	9667927	635	N	ATGCAATGTCCCTGAGGGCTGTATGTGACAACGAACTTTTGTCTGAGTGGGAGACTCCTTATGAGAACGTCCAGAAAAAAAGTTCAATA	.	PASS	IMPRECISE;SVMETHOD=Snifflesv1.0.11;CHR2=chr1;END=9667927;STD_quant_start=8.743251;STD_quant_stop=22.676468;Kurtosis_quant_start=0.117707;Kurtosis_quant_stop=-1.392899;SVTYPE=INS;SUPTYPE=AL;SVLEN=89;STRANDS=+-;RE=9;REF_strand=21;AF=0.428571	GT:DR:DV	0/1:12:9
chr1	9693882	636	TGGCCCCTTGGTGGCTGACTGCAGGAATGGTCGTAAAATCC	N	.	PASS	PRECISE;SVMETHOD=Snifflesv1.0.11;CHR2=chr1;END=9693923;STD_quant_start=1.264911;STD_quant_stop=2.258318;Kurtosis_quant_start=-0.500000;Kurtosis_quant_stop=0.702422;SVTYPE=DEL;SUPTYPE=AL;SVLEN=-41;STRANDS=+-;RE=10;REF_strand=20;AF=0.5	GT:DR:DV	0/1:10:10
chr1	9696114	637	TCTCTCTCTCTCTCTCTCTCTCTCTCTCTCTCTCTCTCTCTCTCTCTCTCTCTCT	N	.	PASS	IMPRECISE;SVMETHOD=Snifflesv1.0.11;CHR2=chr1;END=9696174;STD_quant_start=15.937377;STD_quant_stop=15.451537;Kurtosis_quant_start=0.788463;Kurtosis_quant_stop=-0.555326;SVTYPE=DEL;SUPTYPE=AL;SVLEN=-60;STRANDS=+-;RE=8;REF_strand=22;AF=0.363636	GT:DR:DV	0/1:14:8
chr1	9736129	638	GTGTGTGTGTGTGTGTGTGTGTGTGTGTGTGTGTGTGTGTGTGTGATCACAGGTGTGTGTGTGTCAGGTGTGTGTGTG	N	.	PASS	PRECISE;SVMETHOD=Snifflesv1.0.11;CHR2=chr1;END=9736205;STD_quant_start=4.949747;STD_quant_stop=7.028513;Kurtosis_quant_start=-0.388513;Kurtosis_quant_stop=-1.418807;SVTYPE=DEL;SUPTYPE=AL;SVLEN=-76;STRANDS=+-;RE=15;REF_strand=30;AF=0.5	GT:DR:DV	0/1:15:15
chr1	9736536	639	N	AGCGGTATATGGGTGTGTTTGTGTTTGTGTTTGTGTGTGGTATTATTGTGTGTGTGTGTGTGTCGTATTATTATTGTGTGTGTGTGTGTGTGTGTGTTATTGTATTTATTTATTGTGTGT	.	PASS	IMPRECISE;SVMETHOD=Snifflesv1.0.11;CHR2=chr1;END=9736536;STD_quant_start=0.000000;STD_quant_stop=10.310189;Kurtosis_quant_start=6.960649;Kurtosis_quant_stop=2.070907;SVTYPE=INS;SUPTYPE=AL;SVLEN=117;STRANDS=+-;RE=12;REF_strand=30;AF=0.4	GT:DR:DV	0/1:18:12
chr1	9763929	640	ACTTGCATTCAACTAACATCATCTACAAAAACATGTTGCACTTTGGTTATTTTTGTT	N	.	PASS	PRECISE;SVMETHOD=Snifflesv1.0.11;CHR2=chr1;END=9763986;STD_quant_start=0.316228;STD_quant_stop=0.707107;Kurtosis_quant_start=0.485399;Kurtosis_quant_stop=1.667590;SVTYPE=DEL;SUPTYPE=AL;SVLEN=-57;STRANDS=+-;RE=13;REF_strand=29;AF=0.448276	GT:DR:DV	0/1:16:13
chr1	9773418	641	CTATGTGTACGCATAGCGGTTCCCTTGAGTATCCTGCATTCATATGATGCTTTGGTTTTGCATGTTCTCAGAAAT	N	.	PASS	PRECISE;SVMETHOD=Snifflesv1.0.11;CHR2=chr1;END=9773488;STD_quant_start=9.412757;STD_quant_stop=7.516648;Kurtosis_quant_start=-1.810261;Kurtosis_quant_stop=-0.167484;SVTYPE=DEL;SUPTYPE=AL;SVLEN=-70;STRANDS=+-;RE=10;REF_strand=24;AF=0.416667	GT:DR:DV	0/1:14:10
chr1	9793595	642	TGTGTGTGTGTGTGTGTGTGTGTGTGTGTGTGTGTGTGT	N	.	PASS	IMPRECISE;SVMETHOD=Snifflesv1.0.11;CHR2=chr1;END=9793634;STD_quant_start=20.240224;STD_quant_stop=18.991226;Kurtosis_quant_start=-0.019465;Kurtosis_quant_stop=-0.595944;SVTYPE=DEL;SUPTYPE=AL;SVLEN=-39;STRANDS=+-;RE=3;REF_strand=24;AF=0.125	GT:DR:DV	0/0:21:3
chr1	9820624	643	GAGAGAGAGAGAGAGAGAGAGAGAGAGAGAGAG	N	.	PASS	PRECISE;SVMETHOD=Snifflesv1.0.11;CHR2=chr1;END=9820664;STD_quant_start=2.380476;STD_quant_stop=4.966555;Kurtosis_quant_start=-0.332180;Kurtosis_quant_stop=-1.342221;SVTYPE=DEL;SUPTYPE=AL;SVLEN=-40;STRANDS=+-;RE=3;REF_strand=28;AF=0.107143	GT:DR:DV	0/0:25:3
chr1	9877616	644	GAAAGATGTATTTTCAGGAGCCATTTCTGTTTTTTTATCTCAAGGTGCTCTCAATATTTACAACAGCTTTGATTTCCCAAGAACTGATACTATAAACGCTATAATAACTGACATGATTCTATAATACTTTTAATGACTATTCTGTCATAATATACATACAAATGCATGATAGCATCTGTTTCCTTGTTTATACCTACATTTTGAAAATTACAAACTTAATACCGTTAATCTGAAAGAAATGTGTTCATTCACTTTGACATGTCCAGCACTACTGGCACTGGGTGACTTCTGATGAGGATTACGAAATCACGTCAGATAACCCTGGGTTGGTCAATAATACAATATCAATAATTATCCCAATATAACTATAACAATATAACTAAAGTCCAGGATATATCT…	N	.	PASS	PRECISE;SVMETHOD=Snifflesv1.0.11;CHR2=chr1;END=9878054;STD_quant_start=0.948683;STD_quant_stop=0.000000;Kurtosis_quant_start=-0.885921;Kurtosis_quant_stop=-nan;SVTYPE=DEL;SUPTYPE=AL;SVLEN=-438;STRANDS=+-;RE=14;REF_strand=31;AF=0.451613	GT:DR:DV	0/1:17:14
chr1	9881287	645	ACACACACACACACACACACACACACACACACACACACACACAC	N	.	PASS	IMPRECISE;SVMETHOD=Snifflesv1.0.11;CHR2=chr1;END=9881341;STD_quant_start=9.643651;STD_quant_stop=18.186533;Kurtosis_quant_start=0.769337;Kurtosis_quant_stop=-1.640121;SVTYPE=DEL;SUPTYPE=AL;SVLEN=-54;STRANDS=+-;RE=4;REF_strand=29;AF=0.137931	GT:DR:DV	0/0:25:4
chr1	9886318	646	N	CATTCTTCCTTTCTACTGCTTCAGATCATTTCCTGCATTTGGGAGTAGTTGGTG	.	PASS	PRECISE;SVMETHOD=Snifflesv1.0.11;CHR2=chr1;END=9886320;STD_quant_start=2.983287;STD_quant_stop=4.289522;Kurtosis_quant_start=-0.995921;Kurtosis_quant_stop=-1.002599;SVTYPE=INS;SUPTYPE=AL;SVLEN=54;STRANDS=+-;RE=13;REF_strand=24;AF=0.541667	GT:DR:DV	0/1:11:13
chr1	9898735	647	CTGTTGGGGGTACACACTCAAAACAGTAGTTCCTTATATTTCAACAACGGTGCAATTCCTTATATTGTAATTGTTTGAGTGGTTTAATAGGTACATGTTATAATTAAGATAGTTATTACTAAAAGATTGTTTCTGTCTGAGGCACTGCTGGGCGATTTGACCAGCTAAGCCACAGCACCTTATTATGATGGAGGTGGTAGTACTAATATCTCAGCATTTAAGTAAGTAAGTATGTATGTATGTATATGTATATAAATTTATCTATCCAT	N	.	PASS	PRECISE;SVMETHOD=Snifflesv1.0.11;CHR2=chr1;END=9899004;STD_quant_start=2.000000;STD_quant_stop=6.749486;Kurtosis_quant_start=-0.750000;Kurtosis_quant_stop=5.568150;SVTYPE=DEL;SUPTYPE=AL;SVLEN=-269;STRANDS=+-;RE=9;REF_strand=19;AF=0.473684	GT:DR:DV	0/1:10:9
chr1	9898885	648	N	GGATTTGATCCAGGATCTCCTGTTTATAGACA	.	PASS	PRECISE;SVMETHOD=Snifflesv1.0.11;CHR2=chr1;END=9898887;STD_quant_start=3.605551;STD_quant_stop=3.000000;Kurtosis_quant_start=1.848521;Kurtosis_quant_stop=-0.785185;SVTYPE=INS;SUPTYPE=AL;SVLEN=34;STRANDS=+-;RE=5;REF_strand=19;AF=0.263158	GT:DR:DV	0/0:14:5
chr1	9901931	649	CTCAACAACATTACAAACACAAGTACATACACACACACACACAC	N	.	PASS	IMPRECISE;SVMETHOD=Snifflesv1.0.11;CHR2=chr1;END=9901976;STD_quant_start=8.944272;STD_quant_stop=15.413352;Kurtosis_quant_start=3.254375;Kurtosis_quant_stop=-0.290758;SVTYPE=DEL;SUPTYPE=AL;SVLEN=-45;STRANDS=+-;RE=7;REF_strand=22;AF=0.318182	GT:DR:DV	0/1:15:7
chr1	9932473	650	GGAGAGAGAGAGAGAGAGAGAGAGAGAGAGAGAGAGAGAGAGACA	N	.	PASS	IMPRECISE;SVMETHOD=Snifflesv1.0.11;CHR2=chr1;END=9932514;STD_quant_start=17.281975;STD_quant_stop=15.737429;Kurtosis_quant_start=0.864482;Kurtosis_quant_stop=-0.059940;SVTYPE=DEL;SUPTYPE=AL;SVLEN=-41;STRANDS=+-;RE=9;REF_strand=22;AF=0.409091	GT:DR:DV	0/1:13:9
chr1	9938054	651	GAGAGAGAGAGAGAGAGAGAGAGAGAGAGAGAG	N	.	PASS	PRECISE;SVMETHOD=Snifflesv1.0.11;CHR2=chr1;END=9938088;STD_quant_start=5.347897;STD_quant_stop=7.536577;Kurtosis_quant_start=-0.925815;Kurtosis_quant_stop=0.292254;SVTYPE=DEL;SUPTYPE=AL;SVLEN=-34;STRANDS=+-;RE=5;REF_strand=25;AF=0.2	GT:DR:DV	0/0:20:5
chr1	10009873	652	TCTCTCTCTCTCTCTCTCTCTCTCTCTCTCTCT	N	.	PASS	IMPRECISE;SVMETHOD=Snifflesv1.0.11;CHR2=chr1;END=10009914;STD_quant_start=9.495613;STD_quant_stop=10.263203;Kurtosis_quant_start=-0.751525;Kurtosis_quant_stop=-0.971960;SVTYPE=DEL;SUPTYPE=AL;SVLEN=-41;STRANDS=+-;RE=6;REF_strand=22;AF=0.272727	GT:DR:DV	0/0:16:6
chr1	10046151	653	AGGGAGAGGGAGAGAGAGAGAGAGAGAGAGAGAGAGAGA	N	.	PASS	IMPRECISE;SVMETHOD=Snifflesv1.0.11;CHR2=chr1;END=10046198;STD_quant_start=9.914636;STD_quant_stop=14.892951;Kurtosis_quant_start=0.053859;Kurtosis_quant_stop=-1.476857;SVTYPE=DEL;SUPTYPE=AL;SVLEN=-47;STRANDS=+-;RE=10;REF_strand=24;AF=0.416667	GT:DR:DV	0/1:14:10
chr1	10052701	654	N	ATAATAAATATGTCTTGTCTGATAATGTCTTTCAATGTCAACAAA	.	PASS	IMPRECISE;SVMETHOD=Snifflesv1.0.11;CHR2=chr1;END=10052704;STD_quant_start=16.832508;STD_quant_stop=26.558112;Kurtosis_quant_start=-0.062857;Kurtosis_quant_stop=-0.000000;SVTYPE=INS;SUPTYPE=AL;SVLEN=45;STRANDS=+-;RE=3;REF_strand=24;AF=0.125	GT:DR:DV	0/0:21:3
chr1	10090613	655	GTGTGTGTGTGTGTGGGTGGGTGTCTTTGTGTGTGTGTGTGTGTGTGTGTGTGTGT	N	.	PASS	PRECISE;SVMETHOD=Snifflesv1.0.11;CHR2=chr1;END=10090665;STD_quant_start=4.795832;STD_quant_stop=4.753946;Kurtosis_quant_start=1.222817;Kurtosis_quant_stop=0.513077;SVTYPE=DEL;SUPTYPE=AL;SVLEN=-52;STRANDS=+-;RE=12;REF_strand=27;AF=0.444444	GT:DR:DV	0/1:15:12
chr1	10092785	656	TGAAAGATACAGTAAAGATAAAAACGGCATCATCACACATTGAAAG	N	.	PASS	PRECISE;SVMETHOD=Snifflesv1.0.11;CHR2=chr1;END=10092831;STD_quant_start=0.000000;STD_quant_stop=0.000000;Kurtosis_quant_start=2.000000;Kurtosis_quant_stop=2.000000;SVTYPE=DEL;SUPTYPE=AL;SVLEN=-46;STRANDS=+-;RE=14;REF_strand=30;AF=0.466667	GT:DR:DV	0/1:16:14
chr1	10095229	657	CTCTCTCTCTCTCTCTCTCTCTCTCTCTCTCTCTCTCTCTCTCTCTCTCTCTCC	N	.	PASS	IMPRECISE;SVMETHOD=Snifflesv1.0.11;CHR2=chr1;END=10095297;STD_quant_start=18.118657;STD_quant_stop=14.885276;Kurtosis_quant_start=-0.261548;Kurtosis_quant_stop=0.629997;SVTYPE=DEL;SUPTYPE=AL;SVLEN=-68;STRANDS=+-;RE=7;REF_strand=23;AF=0.304348	GT:DR:DV	0/1:16:7
chr1	10104940	658	GCACACACACACACACACACACACACACACACACACACACAC	N	.	PASS	PRECISE;SVMETHOD=Snifflesv1.0.11;CHR2=chr1;END=10104980;STD_quant_start=5.887841;STD_quant_stop=2.943920;Kurtosis_quant_start=-0.221893;Kurtosis_quant_stop=-0.221893;SVTYPE=DEL;SUPTYPE=AL;SVLEN=-40;STRANDS=+-;RE=3;REF_strand=28;AF=0.107143	GT:DR:DV	0/0:25:3
chr1	10104939	659	N	CACACACACACACACACACACACACACACACACACACA	.	PASS	IMPRECISE;SVMETHOD=Snifflesv1.0.11;CHR2=chr1;END=10104942;STD_quant_start=22.654408;STD_quant_stop=20.872630;Kurtosis_quant_start=-0.683968;Kurtosis_quant_stop=-0.913781;SVTYPE=INS;SUPTYPE=AL;SVLEN=40;STRANDS=+-;RE=9;REF_strand=28;AF=0.321429	GT:DR:DV	0/1:19:9
chr1	10146071	660	TTTATCAAATGTAACACAAAAAATCTGTCAGATGATCCAGTTTCACTCCATAATGCTTCAAGGGAACTTGGACAAATATATGTAATTATAATGTGCTGATGTTTATTTATGAGAGAGGTCCTCATGAGCCCCTGTGTG	N	.	PASS	PRECISE;SVMETHOD=Snifflesv1.0.11;CHR2=chr1;END=10146209;STD_quant_start=4.472136;STD_quant_stop=5.639149;Kurtosis_quant_start=0.362000;Kurtosis_quant_stop=0.152367;SVTYPE=DEL;SUPTYPE=AL;SVLEN=-138;STRANDS=+-;RE=5;REF_strand=17;AF=0.294118	GT:DR:DV	0/0:12:5
chr1	10153847	661	GGGGTGGTGGGGTTCCGGGTTTATTTACTGGAAAGACCGGCTTTGGTGGGGCTGGGAAAGTCCAAATTCTTGGCCCCATCACCGATGTAGATGACTGTTTTATCCGTGCTGCATGAGAACTAAATGGAAGAGAAAGGCGTCATTGAACAATTTATTTGTTTTAAAGGTAAAAAGGTCAGGCGAGACCACTTGAAAA	N	.	PASS	PRECISE;SVMETHOD=Snifflesv1.0.11;CHR2=chr1;END=10154046;STD_quant_start=3.286335;STD_quant_stop=3.507136;Kurtosis_quant_start=0.290496;Kurtosis_quant_stop=-0.066485;SVTYPE=DEL;SUPTYPE=AL;SVLEN=-199;STRANDS=+-;RE=15;REF_strand=19;AF=0.789474	GT:DR:DV	0/1:4:15
chr1	10154028	662	N	ATATGCTGCATGGAACAGGACTTTGGTTTTGAAGAGAGGATGCTGGCATAG	.	PASS	IMPRECISE;SVMETHOD=Snifflesv1.0.11;CHR2=chr1;END=10154028;STD_quant_start=13.583078;STD_quant_stop=12.903488;Kurtosis_quant_start=-0.661930;Kurtosis_quant_stop=0.534507;SVTYPE=INS;SUPTYPE=AL;SVLEN=51;STRANDS=+-;RE=4;REF_strand=19;AF=0.210526	GT:DR:DV	0/0:15:4
chr1	10158074	663	N	AAACACGGCCAGACCTTCAATAACCCACTGGGAAG	.	PASS	PRECISE;SVMETHOD=Snifflesv1.0.11;CHR2=chr1;END=10158074;STD_quant_start=6.928203;STD_quant_stop=7.937254;Kurtosis_quant_start=-0.354911;Kurtosis_quant_stop=-0.184429;SVTYPE=INS;SUPTYPE=AL;SVLEN=35;STRANDS=+-;RE=7;REF_strand=19;AF=0.368421	GT:DR:DV	0/1:12:7
chr1	10188154	664	N	TATATATATATATATATAGAGCATATAATAGATGTTAG	.	PASS	IMPRECISE;SVMETHOD=Snifflesv1.0.11;CHR2=chr1;END=10188159;STD_quant_start=21.895205;STD_quant_stop=19.824228;Kurtosis_quant_start=-0.668438;Kurtosis_quant_stop=-0.719313;SVTYPE=INS;SUPTYPE=AL;SVLEN=39;STRANDS=+-;RE=5;REF_strand=17;AF=0.294118	GT:DR:DV	0/0:12:5
chr1	10188681	665	ATGTGTGTGTGTGTGTGTGTGTGTGTGTGTGTGTGTGTG	N	.	PASS	PRECISE;SVMETHOD=Snifflesv1.0.11;CHR2=chr1;END=10188723;STD_quant_start=2.415229;STD_quant_stop=9.273618;Kurtosis_quant_start=0.227755;Kurtosis_quant_stop=1.441049;SVTYPE=DEL;SUPTYPE=AL;SVLEN=-42;STRANDS=+-;RE=6;REF_strand=19;AF=0.315789	GT:DR:DV	0/1:13:6
chr1	10218499	666	CCCCCCCACAAACACACACACACACCACACACACACAACA	N	.	PASS	PRECISE;SVMETHOD=Snifflesv1.0.11;CHR2=chr1;END=10218532;STD_quant_start=6.855655;STD_quant_stop=6.819091;Kurtosis_quant_start=1.003169;Kurtosis_quant_stop=1.088565;SVTYPE=DEL;SUPTYPE=AL;SVLEN=-33;STRANDS=+-;RE=6;REF_strand=29;AF=0.206897	GT:DR:DV	0/0:23:6
chr1	10218708	667	TGTGTGTGTGTGTGTGTGTGTGTGTGTGTGTGTGTGTGTGTGTGTGTGTGTGTGTGTGTGTGTGT	N	.	PASS	IMPRECISE;SVMETHOD=Snifflesv1.0.11;CHR2=chr1;END=10218788;STD_quant_start=20.873428;STD_quant_stop=25.645662;Kurtosis_quant_start=-0.181838;Kurtosis_quant_stop=-1.038720;SVTYPE=DEL;SUPTYPE=AL;SVLEN=-80;STRANDS=+-;RE=11;REF_strand=32;AF=0.34375	GT:DR:DV	0/1:21:11
chr1	10226639	668	GTGTGTGTGTGTGTGTGTGTGTGTGTGTGTGTGTGTGTGTGTGTGTGTGTGTGTGTGTGTGTG	N	.	PASS	IMPRECISE;SVMETHOD=Snifflesv1.0.11;CHR2=chr1;END=10226700;STD_quant_start=8.803408;STD_quant_stop=15.617298;Kurtosis_quant_start=3.973350;Kurtosis_quant_stop=1.082894;SVTYPE=DEL;SUPTYPE=AL;SVLEN=-61;STRANDS=+-;RE=11;REF_strand=21;AF=0.52381	GT:DR:DV	0/1:10:11
chr1	10227033	669	CTCTCTCTCTCTCTCTCTCTCTCTCTCTCTCTCTCTC	N	.	PASS	PRECISE;SVMETHOD=Snifflesv1.0.11;CHR2=chr1;END=10227078;STD_quant_start=9.874209;STD_quant_stop=9.721111;Kurtosis_quant_start=-1.229744;Kurtosis_quant_stop=-1.827748;SVTYPE=DEL;SUPTYPE=AL;SVLEN=-45;STRANDS=+-;RE=4;REF_strand=23;AF=0.173913	GT:DR:DV	0/0:19:4
chr1	10234686	670	ACTCACTCACTCACTGTCACACACACACACACACACACACACACACTCACACACACACTCACTCACT	N	.	PASS	PRECISE;SVMETHOD=Snifflesv1.0.11;CHR2=chr1;END=10234748;STD_quant_start=5.744563;STD_quant_stop=3.033150;Kurtosis_quant_start=-0.718494;Kurtosis_quant_stop=-0.686446;SVTYPE=DEL;SUPTYPE=AL;SVLEN=-62;STRANDS=+-;RE=16;REF_strand=29;AF=0.551724	GT:DR:DV	0/1:13:16
chr1	10239952	671	AATAAACAGATGATGAATGGACTGCTTAAAAACAATAGGGACATGGATTTTAGAACATATCATATCCCAGAGGTTTCCTGTAAATAATCAAAAAT	N	.	PASS	PRECISE;SVMETHOD=Snifflesv1.0.11;CHR2=chr1;END=10240048;STD_quant_start=2.366432;STD_quant_stop=1.581139;Kurtosis_quant_start=6.786407;Kurtosis_quant_stop=6.680814;SVTYPE=DEL;SUPTYPE=AL;SVLEN=-96;STRANDS=+-;RE=12;REF_strand=28;AF=0.428571	GT:DR:DV	0/1:16:12
chr1	10252818	672	CCGTGTGTGTGTGTGTGTGTGTGTGTGTGTGTGTGTCATAAGTGATCTGTGTGTGTGTGT	N	.	PASS	IMPRECISE;SVMETHOD=Snifflesv1.0.11;CHR2=chr1;END=10252877;STD_quant_start=5.089204;STD_quant_stop=10.198039;Kurtosis_quant_start=0.241454;Kurtosis_quant_stop=-0.678253;SVTYPE=DEL;SUPTYPE=AL;SVLEN=-59;STRANDS=+-;RE=12;REF_strand=25;AF=0.48	GT:DR:DV	0/1:13:12
chr1	10261617	673	N	CTCATGCCCATTTCGTCCCCCGCATTTGTGTCTCTGAGAGTTTACGGATA	.	PASS	PRECISE;SVMETHOD=Snifflesv1.0.11;CHR2=chr1;END=10261617;STD_quant_start=0.836660;STD_quant_stop=5.412947;Kurtosis_quant_start=-1.571429;Kurtosis_quant_stop=0.920022;SVTYPE=INS;SUPTYPE=AL;SVLEN=50;STRANDS=+-;RE=10;REF_strand=20;AF=0.5	GT:DR:DV	0/1:10:10
chr1	10261714	674	GCGGACCTTTTTGAGGAGAGACTTTAAGAGTTGGTAAGAAATTACCGTCGACATGTTGGTTGTTGTCAGGAAGTCTAGACTCTGTGCTCCCCACTAGTGGATGTATTGCTTGACAAC	N	.	PASS	IMPRECISE;SVMETHOD=Snifflesv1.0.11;CHR2=chr1;END=10261832;STD_quant_start=45.183576;STD_quant_stop=31.853833;Kurtosis_quant_start=0.448391;Kurtosis_quant_stop=2.737613;SVTYPE=DEL;SUPTYPE=AL;SVLEN=-118;STRANDS=+-;RE=9;REF_strand=23;AF=0.391304	GT:DR:DV	0/1:14:9
chr1	10272708	675	CACACACACACACACACACACACACACACACACA	N	.	PASS	IMPRECISE;SVMETHOD=Snifflesv1.0.11;CHR2=chr1;END=10272774;STD_quant_start=32.914029;STD_quant_stop=37.237973;Kurtosis_quant_start=-0.001846;Kurtosis_quant_stop=-1.113373;SVTYPE=DEL;SUPTYPE=AL;SVLEN=-66;STRANDS=+-;RE=3;REF_strand=31;AF=0.0967742	GT:DR:DV	0/0:28:3
chr1	10273154	676	TTCGTCTCTCTCTCTCTCTCTCTCTCTCTCTCTCTCTCTCTCTC	N	.	PASS	PRECISE;SVMETHOD=Snifflesv1.0.11;CHR2=chr1;END=10273195;STD_quant_start=8.440972;STD_quant_stop=9.158330;Kurtosis_quant_start=1.458578;Kurtosis_quant_stop=-0.819639;SVTYPE=DEL;SUPTYPE=AL;SVLEN=-41;STRANDS=+-;RE=8;REF_strand=32;AF=0.25	GT:DR:DV	0/0:24:8
chr1	10279980	677	GCGTGGTTTAAAAATGTGAACTGAAAGTGGGATTTTATTGTGAAGGGTTTTCTCTCCAA	N	.	PASS	PRECISE;SVMETHOD=Snifflesv1.0.11;CHR2=chr1;END=10280039;STD_quant_start=4.939636;STD_quant_stop=4.195235;Kurtosis_quant_start=-1.149555;Kurtosis_quant_stop=-0.040909;SVTYPE=DEL;SUPTYPE=AL;SVLEN=-59;STRANDS=+-;RE=12;REF_strand=33;AF=0.363636	GT:DR:DV	0/1:21:12
chr1	10288790	678	ACGTGTGTGTGTGTGTGTGTGTGTGTGTGTGTGTGTGTGTGTGTGTGTGTGTGTGTGTGTGGTTGTGTGTGTGT	N	.	PASS	PRECISE;SVMETHOD=Snifflesv1.0.11;CHR2=chr1;END=10288870;STD_quant_start=2.915476;STD_quant_stop=9.311283;Kurtosis_quant_start=4.763512;Kurtosis_quant_stop=5.271574;SVTYPE=DEL;SUPTYPE=AL;SVLEN=-80;STRANDS=+-;RE=17;REF_strand=35;AF=0.485714	GT:DR:DV	0/1:18:17
chr1	10314024	679	N	TCGGTGCGTGCGTGCGTGCGTGCGTGCGTGCGTGCGTGCGTGTGCGTGCGTGCGTGCGTGCGTGCGTGCGTGCGTGCGTGCGTGCGTGCGTGTGCGT	.	PASS	IMPRECISE;SVMETHOD=Snifflesv1.0.11;CHR2=chr1;END=10314024;STD_quant_start=25.015995;STD_quant_stop=26.551836;Kurtosis_quant_start=1.065164;Kurtosis_quant_stop=1.558490;SVTYPE=INS;SUPTYPE=AL;SVLEN=86;STRANDS=+-;RE=5;REF_strand=20;AF=0.25	GT:DR:DV	0/0:15:5
chr1	10326393	680	TTGTTAGTACAGGACCTTGAGGCATCAGAAAATGATTGCACTCCTGAAGT	N	.	PASS	PRECISE;SVMETHOD=Snifflesv1.0.11;CHR2=chr1;END=10326443;STD_quant_start=0.000000;STD_quant_stop=0.000000;Kurtosis_quant_start=-0.391887;Kurtosis_quant_stop=-0.195457;SVTYPE=DEL;SUPTYPE=AL;SVLEN=-50;STRANDS=+-;RE=17;REF_strand=25;AF=0.68	GT:DR:DV	0/1:8:17
chr1	10326155	681	N	CCGCAGGTCCGCTACCCCGGCCAACGTATTGCCCCAAAAAAAGCAAACCTAGGGGAAACACTGTAATG	.	PASS	IMPRECISE;SVMETHOD=Snifflesv1.0.11;CHR2=chr1;END=10326160;STD_quant_start=19.659603;STD_quant_stop=13.937360;Kurtosis_quant_start=0.872726;Kurtosis_quant_stop=-0.274320;SVTYPE=INS;SUPTYPE=AL;SVLEN=61;STRANDS=+-;RE=4;REF_strand=25;AF=0.16	GT:DR:DV	0/0:21:4
chr1	10326448	682	N	ACATAGTCATGTAATTCACTTTAATATAAGGCTGCTTTATCAAGAGAGTTATTCACACCTCCACATAGGCTGGTGCACAACACATGCACACTTGTTACTAATACAC	.	PASS	IMPRECISE;SVMETHOD=Snifflesv1.0.11;CHR2=chr1;END=10326448;STD_quant_start=44.599808;STD_quant_stop=19.971408;Kurtosis_quant_start=4.000000;Kurtosis_quant_stop=3.568499;SVTYPE=INS;SUPTYPE=AL;SVLEN=107;STRANDS=+-;RE=7;REF_strand=25;AF=0.28	GT:DR:DV	0/0:18:7
chr1	10326403	683	AGGACCTTGAGGCATCAGAAAATGATTGCACTCCTGAAGTCAACT	N	.	PASS	PRECISE;SVMETHOD=Snifflesv1.0.11;CHR2=chr1;END=10326444;STD_quant_start=5.228129;STD_quant_stop=2.380476;Kurtosis_quant_start=-0.072278;Kurtosis_quant_stop=-0.332180;SVTYPE=DEL;SUPTYPE=AL;SVLEN=-41;STRANDS=+-;RE=3;REF_strand=25;AF=0.12	GT:DR:DV	0/0:22:3
chr1	10327990	684	N	AAGGACATTCTTATTTTATAAATCATTTAAGGAAGTATTTTAAATTGTTTTGCAGGGTGTTGCTCACTAGTCATTCAGTTTTGGCAAAAATGTAAAGAAAGATCATGTTGTTATTGATATATCCCCCTATT	.	PASS	PRECISE;SVMETHOD=Snifflesv1.0.11;CHR2=chr1;END=10327990;STD_quant_start=2.121320;STD_quant_stop=4.716991;Kurtosis_quant_start=1.074074;Kurtosis_quant_stop=-0.228128;SVTYPE=INS;SUPTYPE=AL;SVLEN=132;STRANDS=+-;RE=8;REF_strand=26;AF=0.307692	GT:DR:DV	0/1:18:8
chr1	10328604	685	TGTGTGTGTGTGTGTGTGTGTGTGTGTGTGTGTGTGTGTGTGTGTGTGTGTGTGTGTGTGTGTGTGTGTGTGTGTGTGTGTGT	N	.	PASS	IMPRECISE;SVMETHOD=Snifflesv1.0.11;CHR2=chr1;END=10328649;STD_quant_start=1.500000;STD_quant_stop=19.326148;Kurtosis_quant_start=1.000000;Kurtosis_quant_stop=0.741047;SVTYPE=DEL;SUPTYPE=AL;SVLEN=-45;STRANDS=+-;RE=4;REF_strand=27;AF=0.148148	GT:DR:DV	0/0:23:4
chr1	10333763	686	TGTGTGTGTGTGTGTGTGTGTGTGTGTGTGTGTGTGTGTGTGTGTGTGTGTGT	N	.	PASS	PRECISE;SVMETHOD=Snifflesv1.0.11;CHR2=chr1;END=10333814;STD_quant_start=5.683309;STD_quant_stop=4.312772;Kurtosis_quant_start=-1.756082;Kurtosis_quant_stop=-1.168230;SVTYPE=DEL;SUPTYPE=AL;SVLEN=-51;STRANDS=+-;RE=19;REF_strand=36;AF=0.527778	GT:DR:DV	0/1:17:19
chr1	10339836	687	AACACACACACACACACACACACACACACACACACACAC	N	.	PASS	PRECISE;SVMETHOD=Snifflesv1.0.11;CHR2=chr1;END=10339871;STD_quant_start=7.521398;STD_quant_stop=7.764388;Kurtosis_quant_start=-0.845041;Kurtosis_quant_stop=-0.582995;SVTYPE=DEL;SUPTYPE=AL;SVLEN=-35;STRANDS=+-;RE=7;REF_strand=26;AF=0.269231	GT:DR:DV	0/0:19:7
chr1	10353823	688	TCATATCATTATGCTAAGCTAACTGGCTGCTGGCTTTTGTATTTAACAGACAGATATATGAGTAGTTTTGGTCT	N	.	PASS	PRECISE;SVMETHOD=Snifflesv1.0.11;CHR2=chr1;END=10353897;STD_quant_start=1.632993;STD_quant_stop=4.163332;Kurtosis_quant_start=-0.187500;Kurtosis_quant_stop=4.699704;SVTYPE=DEL;SUPTYPE=AL;SVLEN=-74;STRANDS=+-;RE=9;REF_strand=23;AF=0.391304	GT:DR:DV	0/1:14:9
chr1	10356706	689	CGTGAGTTTTAAGACGCTCTGTCACCTTAATCACATCTTCCTTTCTGATCTGCTCTTCTCTACTGTGGGGACGCCTTCACTTT	N	.	PASS	PRECISE;SVMETHOD=Snifflesv1.0.11;CHR2=chr1;END=10356789;STD_quant_start=3.073181;STD_quant_stop=6.674995;Kurtosis_quant_start=0.813010;Kurtosis_quant_stop=-0.253394;SVTYPE=DEL;SUPTYPE=AL;SVLEN=-83;STRANDS=+-;RE=9;REF_strand=26;AF=0.346154	GT:DR:DV	0/1:17:9
chr1	10360224	690	TTGTGTGTGTGTGTGTGTGTGTGTGTGTGTGTGTGTGTGTGTGTGTGTGTGTGTGTGTGTGTGTGTGTGTGTGTGTGTGTGTGTGTGTGTGTGTGTGT	N	.	PASS	PRECISE;SVMETHOD=Snifflesv1.0.11;CHR2=chr1;END=10360321;STD_quant_start=9.929753;STD_quant_stop=9.929753;Kurtosis_quant_start=3.717678;Kurtosis_quant_stop=3.495377;SVTYPE=DEL;SUPTYPE=AL;SVLEN=-97;STRANDS=+-;RE=10;REF_strand=22;AF=0.454545	GT:DR:DV	0/1:12:10
chr1	10365570	691	GTGTGTGTGTGTGTGTGTGTGTGTGTGTGTGTGTTGTGTGTGTGTGTGTGTGTGTGTGTGTGTGTGTG	N	.	PASS	IMPRECISE;SVMETHOD=Snifflesv1.0.11;CHR2=chr1;END=10365637;STD_quant_start=17.300289;STD_quant_stop=16.504545;Kurtosis_quant_start=-1.447531;Kurtosis_quant_stop=-1.685223;SVTYPE=DEL;SUPTYPE=AL;SVLEN=-67;STRANDS=+-;RE=10;REF_strand=24;AF=0.416667	GT:DR:DV	0/1:14:10
chr1	10373233	692	TGCTGTTCTATGAAAGAAATATTGTAAATATGTAAATATGACAAGAAGACAAGTG	N	.	PASS	PRECISE;SVMETHOD=Snifflesv1.0.11;CHR2=chr1;END=10373281;STD_quant_start=7.816649;STD_quant_stop=4.438468;Kurtosis_quant_start=-0.616479;Kurtosis_quant_stop=-0.955441;SVTYPE=DEL;SUPTYPE=AL;SVLEN=-48;STRANDS=+-;RE=15;REF_strand=25;AF=0.6	GT:DR:DV	0/1:10:15
chr1	10376273	693	CTGTGTGTGTGTGTGTGTGTGTGTGTGTGTGTGTGTGT	N	.	PASS	PRECISE;SVMETHOD=Snifflesv1.0.11;CHR2=chr1;END=10376320;STD_quant_start=1.154701;STD_quant_stop=5.477226;Kurtosis_quant_start=0.000000;Kurtosis_quant_stop=-0.540000;SVTYPE=DEL;SUPTYPE=AL;SVLEN=-47;STRANDS=+-;RE=3;REF_strand=26;AF=0.115385	GT:DR:DV	0/0:23:3
chr1	10389767	694	TATATGTCTCTCTCTCTCTATGTCTCTCTCTCTCTCTCTGTGTGTGTGTGTGTGTGTGTGTGTGTGTGTGTGTGTGTGTGTGTGTGTGTGTGTGTGTGTGTGTGTGTGTGTGTGTGTGTGTGTGTGTGTGTGTGTGTG	N	.	PASS	PRECISE;SVMETHOD=Snifflesv1.0.11;CHR2=chr1;END=10389905;STD_quant_start=6.488451;STD_quant_stop=1.816590;Kurtosis_quant_start=-1.889582;Kurtosis_quant_stop=-0.298631;SVTYPE=DEL;SUPTYPE=AL;SVLEN=-138;STRANDS=+-;RE=20;REF_strand=28;AF=0.714286	GT:DR:DV	0/1:8:20
chr1	10395721	695	TTATATATATATATATATATATATATATATATATATATATAT	N	.	PASS	PRECISE;SVMETHOD=Snifflesv1.0.11;CHR2=chr1;END=10395763;STD_quant_start=2.683282;STD_quant_stop=4.312772;Kurtosis_quant_start=0.393246;Kurtosis_quant_stop=0.714417;SVTYPE=DEL;SUPTYPE=AL;SVLEN=-42;STRANDS=+-;RE=13;REF_strand=37;AF=0.351351	GT:DR:DV	0/1:24:13
chr1	10412928	696	TCTTGCTGAAAATGTTTCAAGGAATCTCTCCAAGTCAAGACTAATGATAATCCAACAATTATGAATGTTGAAATTG	N	.	PASS	PRECISE;SVMETHOD=Snifflesv1.0.11;CHR2=chr1;END=10413004;STD_quant_start=0.894427;STD_quant_stop=1.414214;Kurtosis_quant_start=6.934237;Kurtosis_quant_stop=6.681919;SVTYPE=DEL;SUPTYPE=AL;SVLEN=-76;STRANDS=+-;RE=12;REF_strand=29;AF=0.413793	GT:DR:DV	0/1:17:12
chr1	10413775	697	N	CGGACCAATCATCAACCAGTTCACAAAGTTGTGGT	.	PASS	PRECISE;SVMETHOD=Snifflesv1.0.11;CHR2=chr1;END=10413775;STD_quant_start=4.358899;STD_quant_stop=7.630349;Kurtosis_quant_start=2.245614;Kurtosis_quant_stop=1.011086;SVTYPE=INS;SUPTYPE=AL;SVLEN=38;STRANDS=+-;RE=9;REF_strand=30;AF=0.3	GT:DR:DV	0/0:21:9
chr1	10422052	698	GTGTGTGTGTGTGTGTGTGTGTGTGTGTGTG	N	.	PASS	IMPRECISE;SVMETHOD=Snifflesv1.0.11;CHR2=chr1;END=10422100;STD_quant_start=6.426508;STD_quant_stop=15.902830;Kurtosis_quant_start=-0.846812;Kurtosis_quant_stop=-1.329556;SVTYPE=DEL;SUPTYPE=AL;SVLEN=-48;STRANDS=+-;RE=15;REF_strand=31;AF=0.483871	GT:DR:DV	0/1:16:15
chr1	10422536	699	TCTCTCTCTCTCTCTCTCTCTCTCTCTCTCTCTCTCTCTCT	N	.	PASS	PRECISE;SVMETHOD=Snifflesv1.0.11;CHR2=chr1;END=10422577;STD_quant_start=5.449771;STD_quant_stop=6.196773;Kurtosis_quant_start=6.502145;Kurtosis_quant_stop=6.714171;SVTYPE=DEL;SUPTYPE=AL;SVLEN=-41;STRANDS=+-;RE=12;REF_strand=31;AF=0.387097	GT:DR:DV	0/1:19:12
chr1	10443526	700	ACAAAACAAAAGAAATACTGTTAAACCTGCCCC	N	.	PASS	PRECISE;SVMETHOD=Snifflesv1.0.11;CHR2=chr1;END=10443563;STD_quant_start=0.745356;STD_quant_stop=3.231787;Kurtosis_quant_start=-1.200000;Kurtosis_quant_stop=-1.217519;SVTYPE=DEL;SUPTYPE=AL;SVLEN=-37;STRANDS=+-;RE=9;REF_strand=41;AF=0.219512	GT:DR:DV	0/0:32:9
chr1	10445814	701	TGTGTGTGTGTGTGTGTGTGTGTGTGTGTGTGTGTGTGTGTGTGTGTGT	N	.	PASS	IMPRECISE;SVMETHOD=Snifflesv1.0.11;CHR2=chr1;END=10445880;STD_quant_start=26.069139;STD_quant_stop=7.905694;Kurtosis_quant_start=-1.958618;Kurtosis_quant_stop=-1.170534;SVTYPE=DEL;SUPTYPE=AL;SVLEN=-66;STRANDS=+-;RE=16;REF_strand=39;AF=0.410256	GT:DR:DV	0/1:23:16
chr1	10451195	702	TGTGTGTGTGTGTGTGTGTGTGTGTGTGTGTGTGTGTGTGTGTGTGTG	N	.	PASS	IMPRECISE;SVMETHOD=Snifflesv1.0.11;CHR2=chr1;END=10451247;STD_quant_start=12.593649;STD_quant_stop=9.518403;Kurtosis_quant_start=1.887795;Kurtosis_quant_stop=-0.993436;SVTYPE=DEL;SUPTYPE=AL;SVLEN=-52;STRANDS=+-;RE=5;REF_strand=26;AF=0.192308	GT:DR:DV	0/0:21:5
chr1	10452352	703	N	AGCCCTAGCTCTGTTGCTGAAGTGACTGTAAGTCTGTGAGGGGAACAAGCTGGTGATGCAATAGTAGACCAGATGTCTCA	.	PASS	IMPRECISE;SVMETHOD=Snifflesv1.0.11;CHR2=chr1;END=10452352;STD_quant_start=6.469710;STD_quant_stop=14.866069;Kurtosis_quant_start=0.522872;Kurtosis_quant_stop=-0.677727;SVTYPE=INS;SUPTYPE=AL;SVLEN=82;STRANDS=+-;RE=7;REF_strand=22;AF=0.318182	GT:DR:DV	0/1:15:7
chr1	10459782	704	TGTTACAGTACAAGGCCTGTTGCATTTGTGAAAA	N	.	PASS	PRECISE;SVMETHOD=Snifflesv1.0.11;CHR2=chr1;END=10459816;STD_quant_start=4.225771;STD_quant_stop=4.551295;Kurtosis_quant_start=3.566336;Kurtosis_quant_stop=3.904114;SVTYPE=DEL;SUPTYPE=AL;SVLEN=-34;STRANDS=+-;RE=7;REF_strand=23;AF=0.304348	GT:DR:DV	0/1:16:7
chr1	10486736	705	GTGTGTGTGTGTGTGTGTGTGTGTGTGTCTGTGTGTGTGTGTGTGTGTGTGTGTGTGTG	N	.	PASS	IMPRECISE;SVMETHOD=Snifflesv1.0.11;CHR2=chr1;END=10486796;STD_quant_start=20.144478;STD_quant_stop=17.922053;Kurtosis_quant_start=-0.915672;Kurtosis_quant_stop=-1.012939;SVTYPE=DEL;SUPTYPE=AL;SVLEN=-60;STRANDS=+-;RE=10;REF_strand=23;AF=0.434783	GT:DR:DV	0/1:13:10
chr1	10493874	706	GTGTGTGTGTGTGTGTGTGTGTGTGTGTGTGTGTGTGTGTGTGTGTGTGTGTGTGTGTGTGTGTG	N	.	PASS	IMPRECISE;SVMETHOD=Snifflesv1.0.11;CHR2=chr1;END=10493930;STD_quant_start=11.699359;STD_quant_stop=11.330269;Kurtosis_quant_start=-0.922132;Kurtosis_quant_stop=-0.869383;SVTYPE=DEL;SUPTYPE=AL;SVLEN=-56;STRANDS=+-;RE=8;REF_strand=20;AF=0.4	GT:DR:DV	0/1:12:8
chr1	10504662	707	TTTTTCTATATATACAGTCAAGAGTCTCCTGAGTGGATCTGAATAATCAATGCAGACAAAGTTAATTGTTATTGTCATCTTATGGAATGCAATAATTATATGATTGAACACTGGATGTGAATCAAAAACATTTCTGGACCCTTAGAACAGTTCTGCC	N	.	PASS	IMPRECISE;SVMETHOD=Snifflesv1.0.11;CHR2=chr1;END=10504816;STD_quant_start=8.780661;STD_quant_stop=10.271319;Kurtosis_quant_start=-0.452076;Kurtosis_quant_stop=1.355325;SVTYPE=DEL;SUPTYPE=AL;SVLEN=-154;STRANDS=+-;RE=13;REF_strand=27;AF=0.481481	GT:DR:DV	0/1:14:13
chr1	10520925	708	CCTTTGGTACAACTTCTGTTGTTTTTTTTTACCTCTG	N	.	PASS	PRECISE;SVMETHOD=Snifflesv1.0.11;CHR2=chr1;END=10520962;STD_quant_start=0.948683;STD_quant_stop=0.447214;Kurtosis_quant_start=1.407464;Kurtosis_quant_stop=1.588194;SVTYPE=DEL;SUPTYPE=AL;SVLEN=-37;STRANDS=+-;RE=13;REF_strand=27;AF=0.481481	GT:DR:DV	0/1:14:13
chr1	10522842	709	TTTTTCTTATTTTCTTTTCTTTTAGTTTCCTAATTTAGT	N	.	PASS	PRECISE;SVMETHOD=Snifflesv1.0.11;CHR2=chr1;END=10522880;STD_quant_start=6.603030;STD_quant_stop=6.340347;Kurtosis_quant_start=0.188705;Kurtosis_quant_stop=0.493354;SVTYPE=DEL;SUPTYPE=AL;SVLEN=-38;STRANDS=+-;RE=10;REF_strand=24;AF=0.416667	GT:DR:DV	0/1:14:10
chr1	10525929	710	TCTCTCTCTCTCTCTCTCTCTCTCTCTCTCTCTC	N	.	PASS	PRECISE;SVMETHOD=Snifflesv1.0.11;CHR2=chr1;END=10525967;STD_quant_start=2.863564;STD_quant_stop=2.828427;Kurtosis_quant_start=0.169144;Kurtosis_quant_stop=0.421265;SVTYPE=DEL;SUPTYPE=AL;SVLEN=-38;STRANDS=+-;RE=13;REF_strand=33;AF=0.393939	GT:DR:DV	0/1:20:13
chr1	10533917	711	TTGTGTGTGTGTGTGAGTGTGTGTGTGTGTGTGTGTGTGTGTGTGTGTGTGTGTGTGTGTGTGTGTGTGTGTGTGTG	N	.	PASS	PRECISE;SVMETHOD=Snifflesv1.0.11;CHR2=chr1;END=10533990;STD_quant_start=0.000000;STD_quant_stop=2.626785;Kurtosis_quant_start=4.613675;Kurtosis_quant_stop=4.699686;SVTYPE=DEL;SUPTYPE=AL;SVLEN=-73;STRANDS=+-;RE=15;REF_strand=24;AF=0.625	GT:DR:DV	0/1:9:15
chr1	10541962	712	TGATCAGAGTGTTTAGATGGTCAACAGAACAACAGACAAGTGCTGAGGACAACCCAGTCTCATCTCAAAACGTGTAATAGCTTCGTTG	N	.	PASS	PRECISE;SVMETHOD=Snifflesv1.0.11;CHR2=chr1;END=10542049;STD_quant_start=0.316228;STD_quant_stop=0.000000;Kurtosis_quant_start=6.981949;Kurtosis_quant_stop=6.777884;SVTYPE=DEL;SUPTYPE=AL;SVLEN=-87;STRANDS=+-;RE=17;REF_strand=33;AF=0.515152	GT:DR:DV	0/1:16:17
chr1	10570824	713	N	TTATTATTATGAAGCATACCACCCTGTTTCTACT	.	PASS	PRECISE;SVMETHOD=Snifflesv1.0.11;CHR2=chr1;END=10570824;STD_quant_start=3.605551;STD_quant_stop=7.094599;Kurtosis_quant_start=1.136095;Kurtosis_quant_stop=-0.116837;SVTYPE=INS;SUPTYPE=AL;SVLEN=37;STRANDS=+-;RE=6;REF_strand=19;AF=0.315789	GT:DR:DV	0/1:13:6
chr1	10570830	714	TACTAATAATAAAAAATAATAACAATAATTTTAATTATGT	N	.	PASS	PRECISE;SVMETHOD=Snifflesv1.0.11;CHR2=chr1;END=10570870;STD_quant_start=0.000000;STD_quant_stop=1.048809;Kurtosis_quant_start=-nan;Kurtosis_quant_stop=-0.107438;SVTYPE=DEL;SUPTYPE=AL;SVLEN=-40;STRANDS=+-;RE=10;REF_strand=19;AF=0.526316	GT:DR:DV	0/1:9:10
chr1	10579559	715	TTCCCTCAACATTTTTTTGGGGGGCAGATGAGAAGAGAAAGCTTCG	N	.	PASS	PRECISE;SVMETHOD=Snifflesv1.0.11;CHR2=chr1;END=10579604;STD_quant_start=6.141196;STD_quant_stop=5.769377;Kurtosis_quant_start=-0.127927;Kurtosis_quant_stop=0.041040;SVTYPE=DEL;SUPTYPE=AL;SVLEN=-45;STRANDS=+-;RE=7;REF_strand=24;AF=0.291667	GT:DR:DV	0/0:17:7
chr1	10586578	716	TGTGTGTGTGTGTGTGTGTGTGTGTGTGTGTGTGTGTGT	N	.	PASS	PRECISE;SVMETHOD=Snifflesv1.0.11;CHR2=chr1;END=10586615;STD_quant_start=2.387467;STD_quant_stop=2.569047;Kurtosis_quant_start=2.336552;Kurtosis_quant_stop=2.139168;SVTYPE=DEL;SUPTYPE=AL;SVLEN=-37;STRANDS=+-;RE=15;REF_strand=28;AF=0.535714	GT:DR:DV	0/1:13:15
chr1	10607857	717	CTCTCTCTCTCTCTCTCTCTCTCTCTCTCTCTCTCTCTCTCTCTC	N	.	PASS	PRECISE;SVMETHOD=Snifflesv1.0.11;CHR2=chr1;END=10607910;STD_quant_start=8.000000;STD_quant_stop=9.539392;Kurtosis_quant_start=-0.026042;Kurtosis_quant_stop=-0.640824;SVTYPE=DEL;SUPTYPE=AL;SVLEN=-53;STRANDS=+-;RE=9;REF_strand=28;AF=0.321429	GT:DR:DV	0/1:19:9
chr1	10609005	718	GAGAGAGAGAGAGAGAGAGAGAGAGAGAGAGAGAGAGAGAGAGAGAGAGAGAGAGAG	N	.	PASS	IMPRECISE;SVMETHOD=Snifflesv1.0.11;CHR2=chr1;END=10609061;STD_quant_start=6.403124;STD_quant_stop=11.666190;Kurtosis_quant_start=-0.077273;Kurtosis_quant_stop=-1.455593;SVTYPE=DEL;SUPTYPE=AL;SVLEN=-56;STRANDS=+-;RE=14;REF_strand=31;AF=0.451613	GT:DR:DV	0/1:17:14
chr1	10626942	719	N	CACACACACACACACACACACACACACACACACACACACACACACA	.	PASS	IMPRECISE;SVMETHOD=Snifflesv1.0.11;CHR2=chr1;END=10626942;STD_quant_start=14.377065;STD_quant_stop=16.510603;Kurtosis_quant_start=1.631162;Kurtosis_quant_stop=2.520431;SVTYPE=INS;SUPTYPE=AL;SVLEN=47;STRANDS=+-;RE=10;REF_strand=33;AF=0.30303	GT:DR:DV	0/1:23:10
chr1	10629369	720	TGTGTGTGTGTGTGTGTGTGTGTGTGTGTGTGTGTGTGTGTGTGTGTGTGTGTGTGTGTGTGTGTGTGTGTGTC	N	.	PASS	PRECISE;SVMETHOD=Snifflesv1.0.11;CHR2=chr1;END=10629447;STD_quant_start=9.659193;STD_quant_stop=2.792848;Kurtosis_quant_start=-1.437830;Kurtosis_quant_stop=-0.351388;SVTYPE=DEL;SUPTYPE=AL;SVLEN=-78;STRANDS=+-;RE=15;REF_strand=33;AF=0.454545	GT:DR:DV	0/1:18:15
chr1	10693039	721	ACACACACACACACACACACACACACACACACACACACACACA	N	.	PASS	IMPRECISE;SVMETHOD=Snifflesv1.0.11;CHR2=chr1;END=10693082;STD_quant_start=19.324300;STD_quant_stop=21.794495;Kurtosis_quant_start=3.930598;Kurtosis_quant_stop=0.889045;SVTYPE=DEL;SUPTYPE=AL;SVLEN=-43;STRANDS=+-;RE=7;REF_strand=23;AF=0.304348	GT:DR:DV	0/1:16:7
chr1	10708073	722	N	AATAATAATAATAATACTATCAATAATAATAATAATAAT	.	PASS	IMPRECISE;SVMETHOD=Snifflesv1.0.11;CHR2=chr1;END=10708076;STD_quant_start=13.025616;STD_quant_stop=7.702813;Kurtosis_quant_start=-0.280221;Kurtosis_quant_stop=-0.288032;SVTYPE=INS;SUPTYPE=AL;SVLEN=39;STRANDS=+-;RE=3;REF_strand=23;AF=0.130435	GT:DR:DV	0/0:20:3
chr1	10735108	723	AGAGAGAGAGAGAGAGAGAGAGAGAGAGAGAGAGAGAGAG	N	.	PASS	IMPRECISE;SVMETHOD=Snifflesv1.0.11;CHR2=chr1;END=10735156;STD_quant_start=12.318685;STD_quant_stop=11.731368;Kurtosis_quant_start=1.000000;Kurtosis_quant_stop=1.779782;SVTYPE=DEL;SUPTYPE=AL;SVLEN=-48;STRANDS=+-;RE=8;REF_strand=26;AF=0.307692	GT:DR:DV	0/1:18:8
chr1	10738895	724	ACACACACACACACACACACACACACACACACACACACACACACACACACACACACACACACACACACACACACACACACACACACACATACTCA	N	.	PASS	IMPRECISE;SVMETHOD=Snifflesv1.0.11;CHR2=chr1;END=10738966;STD_quant_start=25.480385;STD_quant_stop=25.602734;Kurtosis_quant_start=-1.232126;Kurtosis_quant_stop=0.644944;SVTYPE=DEL;SUPTYPE=AL;SVLEN=-71;STRANDS=+-;RE=4;REF_strand=25;AF=0.16	GT:DR:DV	0/0:21:4
chr1	10769548	725	ACACACACACACACACACACACACACACACACACACACACACA	N	.	PASS	IMPRECISE;SVMETHOD=Snifflesv1.0.11;CHR2=chr1;END=10769595;STD_quant_start=10.313826;STD_quant_stop=8.558621;Kurtosis_quant_start=-0.495425;Kurtosis_quant_stop=-0.215064;SVTYPE=DEL;SUPTYPE=AL;SVLEN=-47;STRANDS=+-;RE=8;REF_strand=22;AF=0.363636	GT:DR:DV	0/1:14:8
chr1	10817049	726	CTGTCTCTCTCTCTCTCTCTCTCTCTCTCTCTCTCTCTCTCTCTCTCTCT	N	.	PASS	IMPRECISE;SVMETHOD=Snifflesv1.0.11;CHR2=chr1;END=10817097;STD_quant_start=10.080923;STD_quant_stop=17.360156;Kurtosis_quant_start=4.442419;Kurtosis_quant_stop=0.321598;SVTYPE=DEL;SUPTYPE=AL;SVLEN=-48;STRANDS=+-;RE=8;REF_strand=19;AF=0.421053	GT:DR:DV	0/1:11:8
chr1	10824836	727	TGTGTGTGTGTGTGTGTGTGTGTGTGTGTGTGTGTGTGTGTGTGTGTGTGT	N	.	PASS	IMPRECISE;SVMETHOD=Snifflesv1.0.11;CHR2=chr1;END=10824887;STD_quant_start=28.855964;STD_quant_stop=24.117767;Kurtosis_quant_start=-0.613847;Kurtosis_quant_stop=-1.484567;SVTYPE=DEL;SUPTYPE=AL;SVLEN=-51;STRANDS=+-;RE=3;REF_strand=25;AF=0.12	GT:DR:DV	0/0:22:3
chr1	10831645	728	TCTCTCTCTCTCTCTCTCTCTCTCTCTCTCTCTCTCTCTCTCTCTCTCTCTT	N	.	PASS	IMPRECISE;SVMETHOD=Snifflesv1.0.11;CHR2=chr1;END=10831691;STD_quant_start=10.661457;STD_quant_stop=8.803408;Kurtosis_quant_start=0.162641;Kurtosis_quant_stop=-1.524620;SVTYPE=DEL;SUPTYPE=AL;SVLEN=-46;STRANDS=+-;RE=6;REF_strand=17;AF=0.352941	GT:DR:DV	0/1:11:6
chr1	10850974	729	TGTGTGTGTGTGTGTGTGTGTGTGTGTGTGTGTGTGTGTGTGTGTGTGTGTGTGTGTGTGTGTGTGTGTGTGTGTGTGTGT	N	.	PASS	IMPRECISE;SVMETHOD=Snifflesv1.0.11;CHR2=chr1;END=10851069;STD_quant_start=12.296341;STD_quant_stop=24.831432;Kurtosis_quant_start=-0.714499;Kurtosis_quant_stop=-0.168805;SVTYPE=DEL;SUPTYPE=AL;SVLEN=-95;STRANDS=+-;RE=11;REF_strand=20;AF=0.55	GT:DR:DV	0/1:9:11
chr1	10865875	730	CACACACACACACACACACACACACACACACACACACACACACACA	N	.	PASS	IMPRECISE;SVMETHOD=Snifflesv1.0.11;CHR2=chr1;END=10865918;STD_quant_start=18.632409;STD_quant_stop=20.884604;Kurtosis_quant_start=-1.744132;Kurtosis_quant_stop=-1.626249;SVTYPE=DEL;SUPTYPE=AL;SVLEN=-43;STRANDS=+-;RE=6;REF_strand=24;AF=0.25	GT:DR:DV	0/0:18:6
chr1	10880934	731	AGAGAGAGAGAGAGAGAGAGAGAGAGAGAGAGAGAGAAA	N	.	PASS	PRECISE;SVMETHOD=Snifflesv1.0.11;CHR2=chr1;END=10880980;STD_quant_start=7.973169;STD_quant_stop=3.946065;Kurtosis_quant_start=-1.369383;Kurtosis_quant_stop=1.065904;SVTYPE=DEL;SUPTYPE=AL;SVLEN=-46;STRANDS=+-;RE=7;REF_strand=27;AF=0.259259	GT:DR:DV	0/0:20:7
chr1	10882141	732	ACACACACACACACACACACACACACACACA	N	.	PASS	IMPRECISE;SVMETHOD=Snifflesv1.0.11;CHR2=chr1;END=10882179;STD_quant_start=12.093387;STD_quant_stop=20.217567;Kurtosis_quant_start=0.878256;Kurtosis_quant_stop=0.469647;SVTYPE=DEL;SUPTYPE=AL;SVLEN=-38;STRANDS=+-;RE=4;REF_strand=26;AF=0.153846	GT:DR:DV	0/0:22:4
chr1	10909187	733	N	CTATAAATAAAGGAAACAAAACACACACAAATTTC	.	PASS	IMPRECISE;SVMETHOD=Snifflesv1.0.11;CHR2=chr1;END=10909187;STD_quant_start=9.513149;STD_quant_stop=15.024979;Kurtosis_quant_start=0.977962;Kurtosis_quant_stop=0.973481;SVTYPE=INS;SUPTYPE=AL;SVLEN=34;STRANDS=+-;RE=4;REF_strand=23;AF=0.173913	GT:DR:DV	0/0:19:4
chr1	10911871	734	TCTCTCTCTCTCTCTCTCTCTCTCTCTCTCTCT	N	.	PASS	IMPRECISE;SVMETHOD=Snifflesv1.0.11;CHR2=chr1;END=10911913;STD_quant_start=10.124228;STD_quant_stop=12.227019;Kurtosis_quant_start=-1.904604;Kurtosis_quant_stop=-1.563394;SVTYPE=DEL;SUPTYPE=AL;SVLEN=-42;STRANDS=+-;RE=4;REF_strand=22;AF=0.181818	GT:DR:DV	0/0:18:4
chr1	10911909	735	N	TTTTTCTCTCTCTCTCTCTCTCTCTCTCTCTCTCTCTCTCTCTCTCTCTCTCTCTCTCTT	.	PASS	IMPRECISE;SVMETHOD=Snifflesv1.0.11;CHR2=chr1;END=10911909;STD_quant_start=6.535617;STD_quant_stop=19.489924;Kurtosis_quant_start=-1.193253;Kurtosis_quant_stop=-0.728531;SVTYPE=INS;SUPTYPE=AL;SVLEN=60;STRANDS=+-;RE=7;REF_strand=22;AF=0.318182	GT:DR:DV	0/1:15:7
chr1	10933531	736	CACGACACACACACACACACACACACACACACACACACACACAC	N	.	PASS	PRECISE;SVMETHOD=Snifflesv1.0.11;CHR2=chr1;END=10933575;STD_quant_start=2.000000;STD_quant_stop=7.240758;Kurtosis_quant_start=-0.285714;Kurtosis_quant_stop=-1.120552;SVTYPE=DEL;SUPTYPE=AL;SVLEN=-44;STRANDS=+-;RE=7;REF_strand=20;AF=0.35	GT:DR:DV	0/1:13:7
chr1	10938165	737	N	GTGTGTATACTGATGTGTGTATCGGCTGATGTGTGTGTGTGTGTGTGTGTGT	.	PASS	IMPRECISE;SVMETHOD=Snifflesv1.0.11;CHR2=chr1;END=10938165;STD_quant_start=11.022704;STD_quant_stop=12.355835;Kurtosis_quant_start=3.000000;Kurtosis_quant_stop=1.006360;SVTYPE=INS;SUPTYPE=AL;SVLEN=48;STRANDS=+-;RE=6;REF_strand=23;AF=0.26087	GT:DR:DV	0/0:17:6
chr1	10939081	738	GAGAGAGAGAGAGAGAGAGAGAGAGAGAGAG	N	.	PASS	IMPRECISE;SVMETHOD=Snifflesv1.0.11;CHR2=chr1;END=10939129;STD_quant_start=12.449900;STD_quant_stop=19.995833;Kurtosis_quant_start=1.926327;Kurtosis_quant_stop=-1.205218;SVTYPE=DEL;SUPTYPE=AL;SVLEN=-48;STRANDS=+-;RE=6;REF_strand=18;AF=0.333333	GT:DR:DV	0/1:12:6
chr1	10945225	739	GCGCACACACACACACACACACACACACACACACACACACACACACACACACA	N	.	PASS	IMPRECISE;SVMETHOD=Snifflesv1.0.11;CHR2=chr1;END=10945278;STD_quant_start=15.427249;STD_quant_stop=16.872068;Kurtosis_quant_start=2.729551;Kurtosis_quant_stop=0.715797;SVTYPE=DEL;SUPTYPE=AL;SVLEN=-53;STRANDS=+-;RE=9;REF_strand=22;AF=0.409091	GT:DR:DV	0/1:13:9
chr1	10952278	740	N	TATTGGTATTATTATTATTATTATTATTGATGACGACGGCGCCA	.	PASS	PRECISE;SVMETHOD=Snifflesv1.0.11;CHR2=chr1;END=10952280;STD_quant_start=4.760952;STD_quant_stop=2.081666;Kurtosis_quant_start=-0.332180;Kurtosis_quant_stop=-1.278107;SVTYPE=INS;SUPTYPE=AL;SVLEN=44;STRANDS=+-;RE=3;REF_strand=22;AF=0.136364	GT:DR:DV	0/0:19:3
chr1	10954885	741	AGGGGGCAGGCGCTCTCTCCTTTCACTTTTACAGTTTGGGTTTAATTTCGTTCTTTAAACAGCTCTC	N	.	PASS	IMPRECISE;SVMETHOD=Snifflesv1.0.11;CHR2=chr1;END=10955107;STD_quant_start=117.167971;STD_quant_stop=65.655667;Kurtosis_quant_start=-0.112042;Kurtosis_quant_stop=-0.821112;SVTYPE=DEL;SUPTYPE=AL;SVLEN=-222;STRANDS=+-;RE=3;REF_strand=28;AF=0.107143	GT:DR:DV	0/0:25:3
chr1	10956572	742	AGGATAAGCTTTTGCCCCTGAAGATTACATGCCGACACAACTCTGTGTGAGTGTGTGTGTGTGTGTGTGTGTGTGTGTGTGTGTGTGTGTGTGTGT	N	.	PASS	IMPRECISE;SVMETHOD=Snifflesv1.0.11;CHR2=chr1;END=10956644;STD_quant_start=0.547723;STD_quant_stop=11.184811;Kurtosis_quant_start=-0.705614;Kurtosis_quant_stop=-1.032160;SVTYPE=DEL;SUPTYPE=AL,NR;SVLEN=-72;STRANDS=+-;RE=19;REF_strand=27;AF=0.703704	GT:DR:DV	0/1:8:19
chr1	10957826	743	CACACACACACACACACACACACACACACACACA	N	.	PASS	IMPRECISE;SVMETHOD=Snifflesv1.0.11;CHR2=chr1;END=10957859;STD_quant_start=17.597348;STD_quant_stop=15.916449;Kurtosis_quant_start=-0.321968;Kurtosis_quant_stop=1.442337;SVTYPE=DEL;SUPTYPE=AL;SVLEN=-33;STRANDS=+-;RE=6;REF_strand=28;AF=0.214286	GT:DR:DV	0/0:22:6
chr1	10961155	744	TACGTGTGTGTGTGTGTGTGTGTGTGTGTGTGTGTGTGTGTGTGTGTGT	N	.	PASS	IMPRECISE;SVMETHOD=Snifflesv1.0.11;CHR2=chr1;END=10961201;STD_quant_start=26.270570;STD_quant_stop=25.419340;Kurtosis_quant_start=-0.247086;Kurtosis_quant_stop=-0.591500;SVTYPE=DEL;SUPTYPE=AL;SVLEN=-46;STRANDS=+-;RE=7;REF_strand=25;AF=0.28	GT:DR:DV	0/0:18:7
chr1	10991375	745	N	AGACCAAGCCTGGGATTTAAAGTCCTCTTTCTGTTC	.	PASS	PRECISE;SVMETHOD=Snifflesv1.0.11;CHR2=chr1;END=10991375;STD_quant_start=2.516611;STD_quant_stop=2.867442;Kurtosis_quant_start=-0.648199;Kurtosis_quant_stop=-0.334186;SVTYPE=INS;SUPTYPE=AL;SVLEN=35;STRANDS=+-;RE=9;REF_strand=21;AF=0.428571	GT:DR:DV	0/1:12:9
chr1	11006266	746	N	AAAATAATATAGGATCCAAGGATATATCATGCAACG	.	PASS	PRECISE;SVMETHOD=Snifflesv1.0.11;CHR2=chr1;END=11006269;STD_quant_start=3.987480;STD_quant_stop=3.646917;Kurtosis_quant_start=-0.824408;Kurtosis_quant_stop=0.626921;SVTYPE=INS;SUPTYPE=AL;SVLEN=33;STRANDS=+-;RE=11;REF_strand=22;AF=0.5	GT:DR:DV	0/1:11:11
chr1	11033381	747	CTCTCTCTCTCTCTCTCTCTCTCTCTCTCTCTCTCTCTCTCCTCTCTTCCTCC	N	.	PASS	PRECISE;SVMETHOD=Snifflesv1.0.11;CHR2=chr1;END=11033434;STD_quant_start=9.643651;STD_quant_stop=8.049845;Kurtosis_quant_start=0.138606;Kurtosis_quant_stop=-0.908665;SVTYPE=DEL;SUPTYPE=AL;SVLEN=-53;STRANDS=+-;RE=5;REF_strand=28;AF=0.178571	GT:DR:DV	0/0:23:5
chr1	11072963	748	CTCTCTCTCTCTCTCTCTCTCTCTCTCTCTCTC	N	.	PASS	PRECISE;SVMETHOD=Snifflesv1.0.11;CHR2=chr1;END=11073002;STD_quant_start=2.738613;STD_quant_stop=5.074446;Kurtosis_quant_start=-1.426667;Kurtosis_quant_stop=-1.545009;SVTYPE=DEL;SUPTYPE=AL;SVLEN=-39;STRANDS=+-;RE=4;REF_strand=21;AF=0.190476	GT:DR:DV	0/0:17:4
chr1	11089480	749	TACCATTAGAGAGTAACTGGAAGAACACACTCTAATGAAAGTAATCAGATGCTATGTTATGTTATATAATGTAATGTATTGTTATATTATATTATATTATATATCCTCAGTCATCACAGTCTTATGTTTCTATGGCGTAACTTGGAGTGAGTTTTGTGGAGAAATCTGGTAAAACTCGTATTCTGGCTACTGAAGAAACTTCATTATAGGC	N	.	PASS	PRECISE;SVMETHOD=Snifflesv1.0.11;CHR2=chr1;END=11089691;STD_quant_start=6.708204;STD_quant_stop=1.449138;Kurtosis_quant_start=6.650852;Kurtosis_quant_stop=6.993885;SVTYPE=DEL;SUPTYPE=AL;SVLEN=-211;STRANDS=+-;RE=11;REF_strand=32;AF=0.34375	GT:DR:DV	0/1:21:11
chr1	11102781	750	N	TATTAATGAGGCTGATTCAAGTCCCCTGTCTGTAGTC	.	PASS	PRECISE;SVMETHOD=Snifflesv1.0.11;CHR2=chr1;END=11102781;STD_quant_start=2.049390;STD_quant_stop=3.162278;Kurtosis_quant_start=1.115646;Kurtosis_quant_stop=-0.080000;SVTYPE=INS;SUPTYPE=AL;SVLEN=35;STRANDS=+-;RE=10;REF_strand=41;AF=0.243902	GT:DR:DV	0/0:31:10
chr1	11108187	751	CACACACACACACACACACACACACACACACACACACACACAC	N	.	PASS	IMPRECISE;SVMETHOD=Snifflesv1.0.11;CHR2=chr1;END=11108226;STD_quant_start=15.132746;STD_quant_stop=18.062392;Kurtosis_quant_start=-0.019660;Kurtosis_quant_stop=0.945208;SVTYPE=DEL;SUPTYPE=AL;SVLEN=-39;STRANDS=+-;RE=4;REF_strand=40;AF=0.1	GT:DR:DV	0/0:36:4
chr1	11111007	752	N	ACACACACACACACACACACACATACACACAT	.	PASS	IMPRECISE;SVMETHOD=Snifflesv1.0.11;CHR2=chr1;END=11111008;STD_quant_start=14.251316;STD_quant_stop=15.744840;Kurtosis_quant_start=2.428250;Kurtosis_quant_stop=2.654105;SVTYPE=INS;SUPTYPE=AL;SVLEN=42;STRANDS=+-;RE=12;REF_strand=40;AF=0.3	GT:DR:DV	0/0:28:12
chr1	11111933	753	GCTGGTGTGTGTGTGTGTGTGTGTGTGTGTGTGTGTGTGTGTGT	N	.	PASS	PRECISE;SVMETHOD=Snifflesv1.0.11;CHR2=chr1;END=11111977;STD_quant_start=0.000000;STD_quant_stop=4.000000;Kurtosis_quant_start=6.651611;Kurtosis_quant_stop=1.010876;SVTYPE=DEL;SUPTYPE=AL;SVLEN=-44;STRANDS=+-;RE=19;REF_strand=44;AF=0.431818	GT:DR:DV	0/1:25:19
chr1	11171914	754	CCCTGAGGGGGGGGGGAGAGAGAGAGAGAGAGAGAGAGAGA	N	.	PASS	IMPRECISE;SVMETHOD=Snifflesv1.0.11;CHR2=chr1;END=11171955;STD_quant_start=16.663333;STD_quant_stop=11.030261;Kurtosis_quant_start=-0.332180;Kurtosis_quant_stop=-0.065033;SVTYPE=DEL;SUPTYPE=AL;SVLEN=-41;STRANDS=+-;RE=3;REF_strand=38;AF=0.0789474	GT:DR:DV	0/0:35:3
chr1	11183751	755	AAAAGATCATGTCCACGTGAAAAAAACGTAAGTTTGTGAAATGCTATGATTTGGTGGATAAGGATC	N	.	PASS	PRECISE;SVMETHOD=Snifflesv1.0.11;CHR2=chr1;END=11183816;STD_quant_start=2.966479;STD_quant_stop=7.293833;Kurtosis_quant_start=-1.386376;Kurtosis_quant_stop=-0.540393;SVTYPE=DEL;SUPTYPE=AL;SVLEN=-65;STRANDS=+-;RE=16;REF_strand=27;AF=0.592593	GT:DR:DV	0/1:11:16
chr1	11184761	756	GTGTGTGTGTGTGTGTGTGTGTGTGTGTGTGTGTGTGTGTGTGT	N	.	PASS	IMPRECISE;SVMETHOD=Snifflesv1.0.11;CHR2=chr1;END=11184815;STD_quant_start=24.219827;STD_quant_stop=24.022906;Kurtosis_quant_start=-1.163294;Kurtosis_quant_stop=-1.346539;SVTYPE=DEL;SUPTYPE=AL;SVLEN=-54;STRANDS=+-;RE=14;REF_strand=25;AF=0.56	GT:DR:DV	0/1:11:14
chr1	11185179	757	ACAATGATGGTATTGACCCAAAATTGGCCCTAA	N	.	PASS	PRECISE;SVMETHOD=Snifflesv1.0.11;CHR2=chr1;END=11185224;STD_quant_start=3.924283;STD_quant_stop=4.404543;Kurtosis_quant_start=2.309369;Kurtosis_quant_stop=0.429144;SVTYPE=DEL;SUPTYPE=AL;SVLEN=-45;STRANDS=+-;RE=13;REF_strand=25;AF=0.52	GT:DR:DV	0/1:12:13
chr1	11195513	758	ATAAAAGAGAGGACACGGCGAGATAAAAAGGGGGGAGGGATGTGAGAGGGCCTGAAATAGGAAATGGCAAATCATTTGAAATGGTTCCCAATTTCATAATTTTCATCTCAAGAC	N	.	PASS	PRECISE;SVMETHOD=Snifflesv1.0.11;CHR2=chr1;END=11195629;STD_quant_start=1.341641;STD_quant_stop=0.632456;Kurtosis_quant_start=6.324837;Kurtosis_quant_stop=3.402356;SVTYPE=DEL;SUPTYPE=AL;SVLEN=-116;STRANDS=+-;RE=13;REF_strand=31;AF=0.419355	GT:DR:DV	0/1:18:13
chr1	11196836	759	GACAGACTAATCACTTATGAAAATAAATAGTCGCTAAAAAAACTACACAAAGGTCTGAATCCCTCCTTGATCACATAAGACCTGATATCCCACCTTGACAGCACATGCAGCTTGGCTG	N	.	PASS	PRECISE;SVMETHOD=Snifflesv1.0.11;CHR2=chr1;END=11196954;STD_quant_start=4.816638;STD_quant_stop=2.024846;Kurtosis_quant_start=2.353824;Kurtosis_quant_stop=4.853782;SVTYPE=DEL;SUPTYPE=AL;SVLEN=-118;STRANDS=+-;RE=13;REF_strand=33;AF=0.393939	GT:DR:DV	0/1:20:13
chr1	11208968	760	N	TGACCGGTTCCAAAGTCTTGCCCAAGGACTAATAATTCTGGCACACCGTAA	.	PASS	PRECISE;SVMETHOD=Snifflesv1.0.11;CHR2=chr1;END=11208971;STD_quant_start=5.167204;STD_quant_stop=9.170605;Kurtosis_quant_start=-0.551576;Kurtosis_quant_stop=-0.344227;SVTYPE=INS;SUPTYPE=AL;SVLEN=41;STRANDS=+-;RE=13;REF_strand=31;AF=0.419355	GT:DR:DV	0/1:18:13
chr1	11210782	761	N	TTTAGGCTTAGCCATTTTCTTGTCAATAATTTTAT	.	PASS	PRECISE;SVMETHOD=Snifflesv1.0.11;CHR2=chr1;END=11210785;STD_quant_start=2.309401;STD_quant_stop=1.825742;Kurtosis_quant_start=0.000000;Kurtosis_quant_stop=-0.540000;SVTYPE=INS;SUPTYPE=AL;SVLEN=32;STRANDS=+-;RE=3;REF_strand=31;AF=0.0967742	GT:DR:DV	0/0:28:3
chr1	11211573	762	ACACACACACACACACACACACACACACACACACACACACACACACACACACACACACACACACACACACACACACACACACACACACACA	N	.	PASS	IMPRECISE;SVMETHOD=Snifflesv1.0.11;CHR2=chr1;END=11211670;STD_quant_start=23.717082;STD_quant_stop=17.255434;Kurtosis_quant_start=-0.448064;Kurtosis_quant_stop=-0.252940;SVTYPE=DEL;SUPTYPE=AL;SVLEN=-97;STRANDS=+-;RE=4;REF_strand=34;AF=0.117647	GT:DR:DV	0/0:30:4
chr1	11213425	763	GAGATATTTGGTTTCTCTTTTGCGGAGGATCTCCTGCTGTGTTCTGCCATCGGCTCCTCTGACTTTCAGCGGGCATTTGCTTAGGTTCGACACCACGGGGGGAAAGCTACGTGAAACTAAATGGGATTGTCTTATGATGTAAGGGAATACAGGCAGGAACTGTGAGGACATAAACTTCAATTCAAGAGGTGGATCTCTGGTCAGATTGACGA	N	.	PASS	PRECISE;SVMETHOD=Snifflesv1.0.11;CHR2=chr1;END=11213637;STD_quant_start=0.000000;STD_quant_stop=1.000000;Kurtosis_quant_start=-0.470248;Kurtosis_quant_stop=0.486081;SVTYPE=DEL;SUPTYPE=AL;SVLEN=-212;STRANDS=+-;RE=16;REF_strand=34;AF=0.470588	GT:DR:DV	0/1:18:16
chr1	11214507	764	N	TGCAGTAGGTAAAATGAGGTCTTAAACTGCT	.	PASS	PRECISE;SVMETHOD=Snifflesv1.0.11;CHR2=chr1;END=11214507;STD_quant_start=1.732051;STD_quant_stop=2.144761;Kurtosis_quant_start=-0.800000;Kurtosis_quant_stop=-1.308129;SVTYPE=INS;SUPTYPE=AL;SVLEN=33;STRANDS=+-;RE=5;REF_strand=33;AF=0.151515	GT:DR:DV	0/0:28:5
chr1	11221401	765	AGACAGAGAGAGAGAGAGAGAGAGAGAGAGAGAGAGAGAGAGAGA	N	.	PASS	IMPRECISE;SVMETHOD=Snifflesv1.0.11;CHR2=chr1;END=11221441;STD_quant_start=6.204837;STD_quant_stop=11.180340;Kurtosis_quant_start=-1.062068;Kurtosis_quant_stop=-1.253376;SVTYPE=DEL;SUPTYPE=AL;SVLEN=-40;STRANDS=+-;RE=6;REF_strand=32;AF=0.1875	GT:DR:DV	0/0:26:6
chr1	11235075	766	N	CCAGTGCAGCCTCGACCGTGCAGCAAGTGTTG	.	PASS	PRECISE;SVMETHOD=Snifflesv1.0.11;CHR2=chr1;END=11235075;STD_quant_start=0.000000;STD_quant_stop=1.643168;Kurtosis_quant_start=4.939815;Kurtosis_quant_stop=-1.161718;SVTYPE=INS;SUPTYPE=AL;SVLEN=40;STRANDS=+-;RE=19;REF_strand=22;AF=0.863636	GT:DR:DV	1/1:3:19
chr1	11242587	767	GTGTGTGTGTGTGTGTGTGTGTGTGTGTGTGTGTGTGTGTGTGTGTGTGTGTGTGTGTGTGTGTGTAGGGG	N	.	PASS	IMPRECISE;SVMETHOD=Snifflesv1.0.11;CHR2=chr1;END=11242653;STD_quant_start=21.556128;STD_quant_stop=24.419937;Kurtosis_quant_start=-0.639217;Kurtosis_quant_stop=-0.082674;SVTYPE=DEL;SUPTYPE=AL;SVLEN=-66;STRANDS=+-;RE=3;REF_strand=34;AF=0.0882353	GT:DR:DV	0/0:31:3
chr1	11245784	768	TGTTTTTGCTTTGACACTAAATCTCCCACCAAAGTCTTTCCACCTAACTCTGATCTGACGTGA	N	.	PASS	PRECISE;SVMETHOD=Snifflesv1.0.11;CHR2=chr1;END=11245848;STD_quant_start=6.416126;STD_quant_stop=7.047458;Kurtosis_quant_start=1.014391;Kurtosis_quant_stop=2.648529;SVTYPE=DEL;SUPTYPE=AL;SVLEN=-64;STRANDS=+-;RE=6;REF_strand=27;AF=0.222222	GT:DR:DV	0/0:21:6
chr1	11248515	769	CACACACACACACACACACACACACACACACACACACACACACACACACACACACACACACACA	N	.	PASS	IMPRECISE;SVMETHOD=Snifflesv1.0.11;CHR2=chr1;END=11248579;STD_quant_start=27.799880;STD_quant_stop=31.339538;Kurtosis_quant_start=2.966432;Kurtosis_quant_stop=0.830466;SVTYPE=DEL;SUPTYPE=AL;SVLEN=-64;STRANDS=+-;RE=6;REF_strand=19;AF=0.315789	GT:DR:DV	0/1:13:6
chr1	11255327	770	TTTAGCGCCTTTCTGGTTCCCAGAGTTTCCTGGCTTATTAACCTCCT	N	.	PASS	PRECISE;SVMETHOD=Snifflesv1.0.11;CHR2=chr1;END=11255373;STD_quant_start=1.449138;STD_quant_stop=1.224745;Kurtosis_quant_start=2.236735;Kurtosis_quant_stop=3.625541;SVTYPE=DEL;SUPTYPE=AL;SVLEN=-46;STRANDS=+-;RE=11;REF_strand=24;AF=0.458333	GT:DR:DV	0/1:13:11
chr1	11259393	771	AAAGGTGTTTAGTTTGTCCACTCTTGGCTACTGTAAAA	N	.	PASS	PRECISE;SVMETHOD=Snifflesv1.0.11;CHR2=chr1;END=11259428;STD_quant_start=0.471405;STD_quant_stop=1.855921;Kurtosis_quant_start=1.500000;Kurtosis_quant_stop=-0.686785;SVTYPE=DEL;SUPTYPE=AL;SVLEN=-35;STRANDS=+-;RE=9;REF_strand=20;AF=0.45	GT:DR:DV	0/1:11:9
chr1	11259771	772	AGTTTAAAACACAAAAATATTAATTTCTACCTGATGGACAATAAAATTCAGTAAATACTCACATTTTAGATGCAGGAAGCAGCAAGTATTGGGCTTTTTCTGCTTGACTAAACAACATATTGCCACACAAAATAATATATTGATATCTATTACACACTGAACCTTTAAATAAACTTTTATTTAGCTGTTGCTGCTATTGATGAAAATTATATTGCAATCATGATTGATATTGCTTTTATGAAGCACCAATCTCCAGCATAGAAACAAATCACTAGATAATTATTGCAGTGTTAATGGACTTACACTCACTAATGAGCTGTTTTGTCTT	N	.	PASS	IMPRECISE;SVMETHOD=Snifflesv1.0.11;CHR2=chr1;END=11260105;STD_quant_start=101.066315;STD_quant_stop=100.845922;Kurtosis_quant_start=0.389154;Kurtosis_quant_stop=0.344913;SVTYPE=DEL;SUPTYPE=AL;SVLEN=-334;STRANDS=+-;RE=10;REF_strand=20;AF=0.5	GT:DR:DV	0/1:10:10
chr1	11264488	773	TGTGTGTGTGTGTGTGTGTGTGTGTGTGTGTGTGTGT	N	.	PASS	IMPRECISE;SVMETHOD=Snifflesv1.0.11;CHR2=chr1;END=11264526;STD_quant_start=19.409129;STD_quant_stop=21.679483;Kurtosis_quant_start=1.743715;Kurtosis_quant_stop=0.399673;SVTYPE=DEL;SUPTYPE=AL;SVLEN=-38;STRANDS=+-;RE=7;REF_strand=30;AF=0.233333	GT:DR:DV	0/0:23:7
chr1	11264949	774	GTGTGTGTGTGTGTGTGTGTGTGTGTGTGTGTGTGTGTGTGTGTGTGTGTGT	N	.	PASS	PRECISE;SVMETHOD=Snifflesv1.0.11;CHR2=chr1;END=11265005;STD_quant_start=2.569047;STD_quant_stop=6.164414;Kurtosis_quant_start=2.756046;Kurtosis_quant_stop=-0.331292;SVTYPE=DEL;SUPTYPE=AL;SVLEN=-56;STRANDS=+-;RE=13;REF_strand=31;AF=0.419355	GT:DR:DV	0/1:18:13
chr1	11278191	775	CAGGCACACACACACACACACACACACACACACACACA	N	.	PASS	PRECISE;SVMETHOD=Snifflesv1.0.11;CHR2=chr1;END=11278225;STD_quant_start=1.414214;STD_quant_stop=4.312772;Kurtosis_quant_start=1.100000;Kurtosis_quant_stop=-0.428026;SVTYPE=DEL;SUPTYPE=AL;SVLEN=-34;STRANDS=+-;RE=5;REF_strand=29;AF=0.172414	GT:DR:DV	0/0:24:5
chr1	11279944	776	GGAGAGAGAGAGAGAGAGAGAGAGAGAGAGA	N	.	PASS	IMPRECISE;SVMETHOD=Snifflesv1.0.11;CHR2=chr1;END=11279995;STD_quant_start=12.288206;STD_quant_stop=10.077478;Kurtosis_quant_start=0.616230;Kurtosis_quant_stop=-0.518837;SVTYPE=DEL;SUPTYPE=AL;SVLEN=-51;STRANDS=+-;RE=9;REF_strand=29;AF=0.310345	GT:DR:DV	0/1:20:9
chr1	11312577	777	ACACACACACACACACACACACACACACACACACACACACACACACACACACACACACACACACAC	N	.	PASS	PRECISE;SVMETHOD=Snifflesv1.0.11;CHR2=chr1;END=11312645;STD_quant_start=0.447214;STD_quant_stop=3.162278;Kurtosis_quant_start=0.129226;Kurtosis_quant_stop=-0.424836;SVTYPE=DEL;SUPTYPE=AL;SVLEN=-68;STRANDS=+-;RE=17;REF_strand=35;AF=0.485714	GT:DR:DV	0/1:18:17
chr1	11355768	778	GAGAGGAGGAGCTGGTTCACGAGAGAGCAGAGGAGAGGAGAGACA	N	.	PASS	IMPRECISE;SVMETHOD=Snifflesv1.0.11;CHR2=chr1;END=11355813;STD_quant_start=8.497058;STD_quant_stop=11.928956;Kurtosis_quant_start=-1.260794;Kurtosis_quant_stop=0.020763;SVTYPE=DEL;SUPTYPE=AL;SVLEN=-45;STRANDS=+-;RE=10;REF_strand=32;AF=0.3125	GT:DR:DV	0/1:22:10
chr1	11372946	779	ACATACAATAGATACAATAAAATTTAGGGAATGTGGTACGATAAAAGTACATTATAAGATTTGACTTATAGCATTTGTGTATTGCACATTATATAAGAACCAGTGT	N	.	PASS	PRECISE;SVMETHOD=Snifflesv1.0.11;CHR2=chr1;END=11373050;STD_quant_start=8.631338;STD_quant_stop=7.113368;Kurtosis_quant_start=6.096016;Kurtosis_quant_stop=6.585623;SVTYPE=DEL;SUPTYPE=AL;SVLEN=-104;STRANDS=+-;RE=14;REF_strand=25;AF=0.56	GT:DR:DV	0/1:11:14
chr1	11378415	780	N	TACGTATTCAGTCTGTGATGCCGATGGTCCCTTGTGGAATAAAAAAAT	.	PASS	PRECISE;SVMETHOD=Snifflesv1.0.11;CHR2=chr1;END=11378418;STD_quant_start=2.345208;STD_quant_stop=3.082207;Kurtosis_quant_start=1.809573;Kurtosis_quant_stop=1.368442;SVTYPE=INS;SUPTYPE=AL;SVLEN=45;STRANDS=+-;RE=11;REF_strand=28;AF=0.392857	GT:DR:DV	0/1:17:11
chr1	11385671	781	CTCATAACAATGCATTGTGTGTATTCTACAGA	N	.	PASS	PRECISE;SVMETHOD=Snifflesv1.0.11;CHR2=chr1;END=11385704;STD_quant_start=1.069045;STD_quant_stop=1.690309;Kurtosis_quant_start=-0.812500;Kurtosis_quant_stop=-0.970000;SVTYPE=DEL;SUPTYPE=AL;SVLEN=-33;STRANDS=+-;RE=7;REF_strand=23;AF=0.304348	GT:DR:DV	0/1:16:7
chr1	11391966	782	TGTGTGTGTGTGTGTGTGTGTGTGTGTGTGTGTGTGTGTGTGTGTGTGTGTGTGTGTG	N	.	PASS	IMPRECISE;SVMETHOD=Snifflesv1.0.11;CHR2=chr1;END=11392015;STD_quant_start=14.597945;STD_quant_stop=15.479018;Kurtosis_quant_start=0.168961;Kurtosis_quant_stop=-0.457657;SVTYPE=DEL;SUPTYPE=AL;SVLEN=-49;STRANDS=+-;RE=11;REF_strand=20;AF=0.55	GT:DR:DV	0/1:9:11
chr1	11403567	783	AATGGGCGGCCTTGTGAGCTAGTTCTGGCAGGCAGTTTTCGAGGCTGCACTGTTTCAATCGTGTGACACTCATCATGTGACATACATCATGTGACACACTTCATGTGACATACATCATGTGACATACTTTTTCGCCACTACCATCTACAGTACTCATCCACCTCATTAGGCGGTCTATTTAAGCAGAGGGAATTCCCATCCCTCTCTCTGCTTCCTAGCTACACATCAGTATCACAGACAATTGTCTCAGCGTTCCAGCATACTTACTTATGAGATTGTTATCCTACCTCCTGGTTCTGTCGACGCCATGTCTCTTGCCATCTCTGATTCTGAGTTTGAGGCTCAGTCCTCAGAGGAAGAGGCGTCGGACTCATACAGGTTCAATCCGAGAACGATTCT…	N	.	PASS	IMPRECISE;SVMETHOD=Snifflesv1.0.11;CHR2=chr1;END=11408146;STD_quant_start=57.044817;STD_quant_stop=2.581989;Kurtosis_quant_start=5.971757;Kurtosis_quant_stop=3.210000;SVTYPE=DEL;SUPTYPE=AL,SR;SVLEN=-4579;STRANDS=+-;RE=9;REF_strand=24;AF=0.375	GT:DR:DV	0/1:15:9
chr1	11408480	784	TGTGTGTGTGTGTGTGTGTGTGTGTGTGTGTGTGTGTGTGTGTGTGTGTGTGTGTGTGTGTGTGTGTGTGTGTGTGTGTGTGTGTGTGTGTGTGTGTGTGTGTGTGTGTG	N	.	PASS	IMPRECISE;SVMETHOD=Snifflesv1.0.11;CHR2=chr1;END=11408591;STD_quant_start=5.037360;STD_quant_stop=31.444395;Kurtosis_quant_start=2.670024;Kurtosis_quant_stop=2.377722;SVTYPE=DEL;SUPTYPE=AL;SVLEN=-111;STRANDS=+-;RE=8;REF_strand=23;AF=0.347826	GT:DR:DV	0/1:15:8
chr1	11426267	785	AGAGAGAGAGAGAGAGAGAGAGAGAGAGAGAGAGAGCA	N	.	PASS	PRECISE;SVMETHOD=Snifflesv1.0.11;CHR2=chr1;END=11426305;STD_quant_start=5.163978;STD_quant_stop=4.966555;Kurtosis_quant_start=-0.960000;Kurtosis_quant_stop=-1.342221;SVTYPE=DEL;SUPTYPE=AL;SVLEN=-38;STRANDS=+-;RE=3;REF_strand=19;AF=0.157895	GT:DR:DV	0/0:16:3
chr1	11431948	786	AGAGAGAGAGAGAGAGAGAGAGAGAGAGAGAGAGAGAGAGAGAGAGAGAGAGGA	N	.	PASS	IMPRECISE;SVMETHOD=Snifflesv1.0.11;CHR2=chr1;END=11431996;STD_quant_start=9.539392;STD_quant_stop=10.411532;Kurtosis_quant_start=0.238715;Kurtosis_quant_stop=-0.848034;SVTYPE=DEL;SUPTYPE=AL;SVLEN=-48;STRANDS=+-;RE=5;REF_strand=22;AF=0.227273	GT:DR:DV	0/0:17:5
chr1	11448250	787	N	TCAGTGTGAATAATAAGGGGATCGATTCTAATAAATCTTCCATTTTTATAGCCGCTAGAAT	.	PASS	PRECISE;SVMETHOD=Snifflesv1.0.11;CHR2=chr1;END=11448250;STD_quant_start=1.581139;STD_quant_stop=3.000000;Kurtosis_quant_start=-0.516225;Kurtosis_quant_stop=-0.230693;SVTYPE=INS;SUPTYPE=AL;SVLEN=58;STRANDS=+-;RE=14;REF_strand=33;AF=0.424242	GT:DR:DV	0/1:19:14
chr1	11473818	788	N	CAGCACATGTAATGTGTGTGTGTGTGTGTATTATT	.	PASS	PRECISE;SVMETHOD=Snifflesv1.0.11;CHR2=chr1;END=11473818;STD_quant_start=9.255629;STD_quant_stop=9.309493;Kurtosis_quant_start=-0.023255;Kurtosis_quant_stop=-0.090888;SVTYPE=INS;SUPTYPE=AL;SVLEN=34;STRANDS=+-;RE=3;REF_strand=35;AF=0.0857143	GT:DR:DV	0/0:32:3
chr1	11492245	789	CCCACACACACACACACACACACACACACACA	N	.	PASS	PRECISE;SVMETHOD=Snifflesv1.0.11;CHR2=chr1;END=11492280;STD_quant_start=3.372684;STD_quant_stop=3.905125;Kurtosis_quant_start=-0.338486;Kurtosis_quant_stop=-0.031981;SVTYPE=DEL;SUPTYPE=AL;SVLEN=-35;STRANDS=+-;RE=8;REF_strand=24;AF=0.333333	GT:DR:DV	0/1:16:8
chr1	11567387	790	AGAGAGAGAGAGAGAGAGAGAGAGAGAGAGAGAGAGAGAGAGAGAGAGA	N	.	PASS	IMPRECISE;SVMETHOD=Snifflesv1.0.11;CHR2=chr1;END=11567451;STD_quant_start=8.396428;STD_quant_stop=22.079402;Kurtosis_quant_start=1.093395;Kurtosis_quant_stop=4.417608;SVTYPE=DEL;SUPTYPE=AL;SVLEN=-64;STRANDS=+-;RE=15;REF_strand=30;AF=0.5	GT:DR:DV	0/1:15:15
chr1	11716911	791	ACACACACACACACACACACACACACACACACACACACACACACACAA	N	.	PASS	IMPRECISE;SVMETHOD=Snifflesv1.0.11;CHR2=chr1;END=11716963;STD_quant_start=19.552128;STD_quant_stop=23.342175;Kurtosis_quant_start=-0.974480;Kurtosis_quant_stop=-0.232544;SVTYPE=DEL;SUPTYPE=AL;SVLEN=-52;STRANDS=+-;RE=7;REF_strand=27;AF=0.259259	GT:DR:DV	0/0:20:7
chr1	11830298	792	N	AGCGCCTCCACTGGAGGACACCAACTACTAGAGCAACTACTCTTTATACTTCTATAATGTACGGGGAGACAAACTAAAACTACATACATTGAACAGATTTCTGTTCAGTTACTCATGAACATTAATTTTTCCATTCACCTGTATCAGTGCGTTAAAGGGTCCGTTAGCCCTGACATTCAAATTCAACTTGGAACGGTGACATTTTACATCATAAGCTTTTTAGTCTAAATGTCCTCTGATATCGCCCTCTGGAGCCTGTTCATTACGGATCAA	.	PASS	PRECISE;SVMETHOD=Snifflesv1.0.11;CHR2=chr1;END=11830298;STD_quant_start=0.000000;STD_quant_stop=4.654747;Kurtosis_quant_start=-nan;Kurtosis_quant_stop=-1.113373;SVTYPE=INS;SUPTYPE=AL;SVLEN=266;STRANDS=+-;RE=3;REF_strand=16;AF=0.1875	GT:DR:DV	0/0:13:3
chr1	11831565	793	AACAGCGCCTCCACCTGGAGGACACCAACTACTAGAGCAACTACTCTTTATACTTCTACTGCATGGGGAGACAAACTAAAACTACATACATTGAACAGATTTCTGTTCAGTTACTCATGAACACACTTTTCCATTCACCTGTATCAGTGTTAAAGGGTCGAGCCCCGACATTCAAATTCTTTGGGCTTGGGTGACATTGAAACATGTTTTTAGTCTAAATGTCCTCTGATATCGTTCTCTGGAGCCGGACATTACGGA	N	.	PASS	PRECISE;SVMETHOD=Snifflesv1.0.11;CHR2=chr1;END=11831823;STD_quant_start=0.577350;STD_quant_stop=2.309401;Kurtosis_quant_start=0.000000;Kurtosis_quant_stop=0.000000;SVTYPE=DEL;SUPTYPE=AL;SVLEN=-258;STRANDS=+-;RE=3;REF_strand=12;AF=0.25	GT:DR:DV	0/0:9:3
chr1	11832990	794	GCAACACACAACACACTGACGCAACAACACACACTG	N	.	PASS	PRECISE;SVMETHOD=Snifflesv1.0.11;CHR2=chr1;END=11833034;STD_quant_start=4.654747;STD_quant_stop=4.618802;Kurtosis_quant_start=-0.090888;Kurtosis_quant_stop=0.000000;SVTYPE=DEL;SUPTYPE=AL;SVLEN=-44;STRANDS=+-;RE=3;REF_strand=16;AF=0.1875	GT:DR:DV	0/0:13:3
chr1	11833097	795	N	TAATTAACATAATTTGTTAGTGCATTTCCAACCAAACTCA	.	PASS	PRECISE;SVMETHOD=Snifflesv1.0.11;CHR2=chr1;END=11833097;STD_quant_start=5.567764;STD_quant_stop=5.147815;Kurtosis_quant_start=-1.088450;Kurtosis_quant_stop=-1.740477;SVTYPE=INS;SUPTYPE=AL;SVLEN=41;STRANDS=+-;RE=4;REF_strand=16;AF=0.25	GT:DR:DV	0/0:12:4
chr1	11833139	796	ATTCACCTGTATCAGTGTTAAAGGGTCCGTTAGCCCTGACATTCAAATTCAACTTGAAACGGTGACATTTACATCATGTTTTTAGTCTAAATGTCCTCTGATATCGTCCTCTGGAGCCGTGT	N	.	PASS	IMPRECISE;SVMETHOD=Snifflesv1.0.11;CHR2=chr1;END=11833374;STD_quant_start=65.607418;STD_quant_stop=10.408330;Kurtosis_quant_start=-0.066163;Kurtosis_quant_stop=-0.018405;SVTYPE=DEL;SUPTYPE=AL;SVLEN=-235;STRANDS=+-;RE=3;REF_strand=16;AF=0.1875	GT:DR:DV	0/0:13:3
chr1	11844592	797	N	TGTGTGTGTGTGTGTGTGTGTGTGTGTGTGTGTGTGTGTGTGTGTGTGTGTGTGTGTGTGTGTGTGT	.	PASS	IMPRECISE;SVMETHOD=Snifflesv1.0.11;CHR2=chr1;END=11844592;STD_quant_start=6.670832;STD_quant_stop=33.570821;Kurtosis_quant_start=0.615958;Kurtosis_quant_stop=0.738893;SVTYPE=INS;SUPTYPE=AL;SVLEN=80;STRANDS=+-;RE=4;REF_strand=21;AF=0.190476	GT:DR:DV	0/0:17:4
chr1	11886151	798	N	TGAGAGTATATATATATATATATATATATATATATATATATATATATATATATATATA	.	PASS	PRECISE;SVMETHOD=Snifflesv1.0.11;CHR2=chr1;END=11886151;STD_quant_start=7.238784;STD_quant_stop=9.011104;Kurtosis_quant_start=0.306480;Kurtosis_quant_stop=-1.096714;SVTYPE=INS;SUPTYPE=AL;SVLEN=56;STRANDS=+-;RE=10;REF_strand=29;AF=0.344828	GT:DR:DV	0/1:19:10
chr1	11898025	799	N	TTTATTTTAGATTTTTGACACTGTTCAAGACCTTATGGACATGAACTGGCATGG	.	PASS	PRECISE;SVMETHOD=Snifflesv1.0.11;CHR2=chr1;END=11898025;STD_quant_start=2.236068;STD_quant_stop=6.648308;Kurtosis_quant_start=2.479635;Kurtosis_quant_stop=0.133005;SVTYPE=INS;SUPTYPE=AL;SVLEN=49;STRANDS=+-;RE=11;REF_strand=27;AF=0.407407	GT:DR:DV	0/1:16:11
chr1	11910043	800	TGTGTGTGTGTGTGTGTGTGTGTGTGTGTGTGTGTGTGTGTG	N	.	PASS	IMPRECISE;SVMETHOD=Snifflesv1.0.11;CHR2=chr1;END=11910085;STD_quant_start=12.701706;STD_quant_stop=13.478378;Kurtosis_quant_start=-0.000000;Kurtosis_quant_stop=-0.170976;SVTYPE=DEL;SUPTYPE=AL;SVLEN=-42;STRANDS=+-;RE=3;REF_strand=23;AF=0.130435	GT:DR:DV	0/0:20:3
chr1	11963415	801	ACACACACACACACACACACACACACACACACACA	N	.	PASS	PRECISE;SVMETHOD=Snifflesv1.0.11;CHR2=chr1;END=11963458;STD_quant_start=1.290994;STD_quant_stop=8.326664;Kurtosis_quant_start=-0.960000;Kurtosis_quant_stop=-1.278107;SVTYPE=DEL;SUPTYPE=AL;SVLEN=-43;STRANDS=+-;RE=3;REF_strand=28;AF=0.107143	GT:DR:DV	0/0:25:3
chr1	12019965	802	GTGTGTGTGTGTGTGTGTGTGTGTGTGTGTGTGTGTGT	N	.	PASS	IMPRECISE;SVMETHOD=Snifflesv1.0.11;CHR2=chr1;END=12020002;STD_quant_start=17.186477;STD_quant_stop=20.937407;Kurtosis_quant_start=1.198711;Kurtosis_quant_stop=0.049658;SVTYPE=DEL;SUPTYPE=AL;SVLEN=-37;STRANDS=+-;RE=8;REF_strand=20;AF=0.4	GT:DR:DV	0/1:12:8
chr1	12034544	803	AGAGAGAGAGAGAGAGAGAGAGAGAGAGAGAGAGA	N	.	PASS	PRECISE;SVMETHOD=Snifflesv1.0.11;CHR2=chr1;END=12034579;STD_quant_start=3.093773;STD_quant_stop=3.625308;Kurtosis_quant_start=0.996658;Kurtosis_quant_stop=0.668715;SVTYPE=DEL;SUPTYPE=AL;SVLEN=-35;STRANDS=+-;RE=7;REF_strand=17;AF=0.411765	GT:DR:DV	0/1:10:7
chr1	12151108	804	TACTGTTACAGGAGATTGGTCACAGGTGATATTGCATCCCTAAAAAATACAACTTACAATACTATGAAATAAAAATA	N	.	PASS	PRECISE;SVMETHOD=Snifflesv1.0.11;CHR2=chr1;END=12151186;STD_quant_start=2.672612;STD_quant_stop=1.000000;Kurtosis_quant_start=3.725600;Kurtosis_quant_stop=-0.285714;SVTYPE=DEL;SUPTYPE=AL;SVLEN=-78;STRANDS=+-;RE=7;REF_strand=27;AF=0.259259	GT:DR:DV	0/0:20:7
chr1	12178145	805	GCACACACACACACACACACACACACACACACACACACACACACACACACACACACACACA	N	.	PASS	IMPRECISE;SVMETHOD=Snifflesv1.0.11;CHR2=chr1;END=12178199;STD_quant_start=23.021729;STD_quant_stop=21.236761;Kurtosis_quant_start=1.818513;Kurtosis_quant_stop=1.411482;SVTYPE=DEL;SUPTYPE=AL;SVLEN=-54;STRANDS=+-;RE=5;REF_strand=17;AF=0.294118	GT:DR:DV	0/0:12:5
chr1	12179473	806	GTATTCACGTCACAGACATTAACTCAGTGTTAGTTGAAAAAAATCCCCTCATGTAACAAGTAAATTCTAAATTAAGGTTAAAAAAATGTCATCAGGGTATATTTATAGACCAACATATTTATCCAGAACACTGCTCTGTAGGACAGAAGTTTGGGATCACTCCAGTATTCATTAATAATATAATTAATAATACAAACTACACAAAGGACCAATGTGAGCTTCCATACACAGTGGTCTGGTGTTTTTATTTGAGCTAGTAACTTATAT	N	.	PASS	PRECISE;SVMETHOD=Snifflesv1.0.11;CHR2=chr1;END=12179740;STD_quant_start=1.816590;STD_quant_stop=1.760682;Kurtosis_quant_start=3.891401;Kurtosis_quant_stop=-0.919524;SVTYPE=DEL;SUPTYPE=AL;SVLEN=-267;STRANDS=+-;RE=12;REF_strand=23;AF=0.521739	GT:DR:DV	0/1:11:12
chr1	12179567	807	N	ACGAAATAAAAAATTTCAAGCCATAATATCATATGGTCGGGCAA	.	PASS	IMPRECISE;SVMETHOD=Snifflesv1.0.11;CHR2=chr1;END=12179570;STD_quant_start=10.356158;STD_quant_stop=17.507141;Kurtosis_quant_start=-0.124619;Kurtosis_quant_stop=0.965442;SVTYPE=INS;SUPTYPE=AL;SVLEN=46;STRANDS=+-;RE=8;REF_strand=21;AF=0.380952	GT:DR:DV	0/1:13:8
chr1	12184142	808	GAGAGAGAGAGAGAGAGAGAGAGAGAGAGAGAGAGAGAGAGAG	N	.	PASS	PRECISE;SVMETHOD=Snifflesv1.0.11;CHR2=chr1;END=12184191;STD_quant_start=7.078135;STD_quant_stop=1.673320;Kurtosis_quant_start=-2.019573;Kurtosis_quant_stop=2.115557;SVTYPE=DEL;SUPTYPE=AL;SVLEN=-49;STRANDS=+-;RE=17;REF_strand=26;AF=0.653846	GT:DR:DV	0/1:9:17
chr1	12205648	809	ACACACACACACACACACACACACACACACACACACACACACACACACACACACACACACACCCACACACACA	N	.	PASS	IMPRECISE;SVMETHOD=Snifflesv1.0.11;CHR2=chr1;END=12205726;STD_quant_start=19.295941;STD_quant_stop=6.557439;Kurtosis_quant_start=2.391423;Kurtosis_quant_stop=-0.030287;SVTYPE=DEL;SUPTYPE=AL;SVLEN=-78;STRANDS=+-;RE=6;REF_strand=15;AF=0.4	GT:DR:DV	0/1:9:6
chr1	12216009	810	TGTGTGTGTGTGTGTGTGTGTGTGTGTGTGTGTGT	N	.	PASS	PRECISE;SVMETHOD=Snifflesv1.0.11;CHR2=chr1;END=12216053;STD_quant_start=1.224745;STD_quant_stop=8.845903;Kurtosis_quant_start=-1.000000;Kurtosis_quant_stop=-1.900509;SVTYPE=DEL;SUPTYPE=AL;SVLEN=-44;STRANDS=+-;RE=4;REF_strand=25;AF=0.16	GT:DR:DV	0/0:21:4
chr1	12324963	811	CTGTGTGTGTGTGTGTGTGTGTGTGTGTGTGTGTGTGTGTGTGTGTGTGTGTGTGTGTGTGTGTGTGTGTGTGTGTGTGT	N	.	PASS	IMPRECISE;SVMETHOD=Snifflesv1.0.11;CHR2=chr1;END=12325042;STD_quant_start=2.792848;STD_quant_stop=26.385602;Kurtosis_quant_start=0.318081;Kurtosis_quant_stop=-1.956442;SVTYPE=DEL;SUPTYPE=AL;SVLEN=-79;STRANDS=+-;RE=15;REF_strand=34;AF=0.441176	GT:DR:DV	0/1:19:15
chr1	12334551	812	GTGTGTGTGTGTGTGTGTGTGTGTGTGTGTGTGTGTGTGTGTGTGTGAATGTGC	N	.	PASS	PRECISE;SVMETHOD=Snifflesv1.0.11;CHR2=chr1;END=12334605;STD_quant_start=1.732051;STD_quant_stop=1.154701;Kurtosis_quant_start=0.000000;Kurtosis_quant_stop=0.000000;SVTYPE=DEL;SUPTYPE=AL;SVLEN=-54;STRANDS=+-;RE=3;REF_strand=17;AF=0.176471	GT:DR:DV	0/0:14:3
chr1	12339352	813	N	CACGCACACACACACCTGCACACCTGCCTTACCTGCACACACGCACACCC	.	PASS	IMPRECISE;SVMETHOD=Snifflesv1.0.11;CHR2=chr1;END=12339355;STD_quant_start=28.260691;STD_quant_stop=26.207505;Kurtosis_quant_start=-0.993375;Kurtosis_quant_stop=-0.336137;SVTYPE=INS;SUPTYPE=AL;SVLEN=47;STRANDS=+-;RE=6;REF_strand=17;AF=0.352941	GT:DR:DV	0/1:11:6
chr1	12339306	814	CACACACACACACACACACACACACACACACACACACACACA	N	.	PASS	IMPRECISE;SVMETHOD=Snifflesv1.0.11;CHR2=chr1;END=12339348;STD_quant_start=21.561282;STD_quant_stop=19.226718;Kurtosis_quant_start=2.026956;Kurtosis_quant_stop=0.943018;SVTYPE=DEL;SUPTYPE=AL;SVLEN=-42;STRANDS=+-;RE=9;REF_strand=17;AF=0.529412	GT:DR:DV	0/1:8:9
chr1	12368153	815	TGTGTGTGTGTGTGTGTGTGTGTGTGTGTGTGTGTGTGTGTGTGTGTGTGTGTGTGTTGTGTGTGTGTGTGT	N	.	PASS	IMPRECISE;SVMETHOD=Snifflesv1.0.11;CHR2=chr1;END=12368230;STD_quant_start=12.793227;STD_quant_stop=10.908712;Kurtosis_quant_start=-0.048258;Kurtosis_quant_stop=1.630958;SVTYPE=DEL;SUPTYPE=AL;SVLEN=-77;STRANDS=+-;RE=6;REF_strand=16;AF=0.375	GT:DR:DV	0/1:10:6
chr1	12397047	816	TGAGCTAAAGATGCACAAATCACTGTGTATGATGCACTTGTAACAAGAAAAAGTAAAGTAAACACTCAAGAAATATCTGCATTTATGTATAAACTTGTCTTGAATATGGTCACATTTTAATTTATGTTATAAAAGTGAACACAAGTAAATC	N	.	PASS	IMPRECISE;SVMETHOD=Snifflesv1.0.11;CHR2=chr1;END=12397199;STD_quant_start=10.719142;STD_quant_stop=10.029955;Kurtosis_quant_start=1.368304;Kurtosis_quant_stop=0.816809;SVTYPE=DEL;SUPTYPE=AL;SVLEN=-152;STRANDS=+-;RE=11;REF_strand=31;AF=0.354839	GT:DR:DV	0/1:20:11
chr1	12411140	817	ACGCTACATCAGAGCCCCTACTTGAACAGATCTATTAGTCTGTAGGTAATAATAGTGATGGCGCCACCTACTGGCAACAGGAAGTAAGCTTTGTTTTACAACTATCATTCGATTTACATAAAATGTTCACAGTGTGATGTGCAATTGATAGCGTGGACCGTAATGAGCAATTAGCAGGCAAGGATCGACATCGCGTGGCGGACGCAGGAAGTGAAGCGTTTATCCTTGCGCAAAGTCGCAAAAAACATGCAACGCGGAGGCGTCGCTTTCATTGATCGCTCTCTCCACTAACCGCAACAGGCTTCAAAACGTGTGTGCTCGGGCCCGT	N	.	PASS	PRECISE;SVMETHOD=Snifflesv1.0.11;CHR2=chr1;END=12411468;STD_quant_start=0.948683;STD_quant_stop=0.000000;Kurtosis_quant_start=4.397305;Kurtosis_quant_stop=5.252827;SVTYPE=DEL;SUPTYPE=AL;SVLEN=-328;STRANDS=+-;RE=17;REF_strand=39;AF=0.435897	GT:DR:DV	0/1:22:17
chr1	12472701	818	TGTGTGTGTGTGTATGTGTGTGTGTGTGTGTGTGTGTGTGTGTGTGTGTGTGTGTGTGTGTGTG	N	.	PASS	IMPRECISE;SVMETHOD=Snifflesv1.0.11;CHR2=chr1;END=12472768;STD_quant_start=11.107430;STD_quant_stop=10.228636;Kurtosis_quant_start=-0.097317;Kurtosis_quant_stop=-0.691465;SVTYPE=DEL;SUPTYPE=AL;SVLEN=-67;STRANDS=+-;RE=8;REF_strand=18;AF=0.444444	GT:DR:DV	0/1:10:8
chr1	12500555	819	N	ACACACACATGCACACACACACACACACACACACACACACACACACA	.	PASS	IMPRECISE;SVMETHOD=Snifflesv1.0.11;CHR2=chr1;END=12500555;STD_quant_start=10.825895;STD_quant_stop=18.016659;Kurtosis_quant_start=1.832002;Kurtosis_quant_stop=-0.311743;SVTYPE=INS;SUPTYPE=AL;SVLEN=47;STRANDS=+-;RE=5;REF_strand=22;AF=0.227273	GT:DR:DV	0/0:17:5
chr1	12500554	820	CCACACACACACACACACACACACACACACACACACA	N	.	PASS	IMPRECISE;SVMETHOD=Snifflesv1.0.11;CHR2=chr1;END=12500589;STD_quant_start=2.449490;STD_quant_stop=10.113640;Kurtosis_quant_start=2.214286;Kurtosis_quant_stop=3.247152;SVTYPE=DEL;SUPTYPE=AL;SVLEN=-35;STRANDS=+-;RE=7;REF_strand=22;AF=0.318182	GT:DR:DV	0/1:15:7
chr1	12524766	821	TGTGTGTGTGTGTGTGTGTGTGTGTGTGTGTGTGTGTG	N	.	PASS	IMPRECISE;SVMETHOD=Snifflesv1.0.11;CHR2=chr1;END=12524804;STD_quant_start=0.816497;STD_quant_stop=17.320508;Kurtosis_quant_start=-1.500000;Kurtosis_quant_stop=0.000000;SVTYPE=DEL;SUPTYPE=AL;SVLEN=-38;STRANDS=+-;RE=3;REF_strand=27;AF=0.111111	GT:DR:DV	0/0:24:3
chr1	12591212	822	N	CAATTGTAAAGCAAGCCAGAAAAAGAACCGAGAGAAGGC	.	PASS	PRECISE;SVMETHOD=Snifflesv1.0.11;CHR2=chr1;END=12591213;STD_quant_start=0.000000;STD_quant_stop=1.224745;Kurtosis_quant_start=-nan;Kurtosis_quant_stop=1.450000;SVTYPE=INS;SUPTYPE=AL;SVLEN=33;STRANDS=+-;RE=11;REF_strand=26;AF=0.423077	GT:DR:DV	0/1:15:11
chr1	12596125	823	ACACACACACACACACACACACACACACACATTTTATCACATGTTATGGTATATGCATAGTCTATGTATGGTGTGTTTTTAAAAGATACACAT	N	.	PASS	PRECISE;SVMETHOD=Snifflesv1.0.11;CHR2=chr1;END=12596214;STD_quant_start=3.000000;STD_quant_stop=1.816590;Kurtosis_quant_start=-0.240764;Kurtosis_quant_stop=-0.142715;SVTYPE=DEL;SUPTYPE=AL;SVLEN=-89;STRANDS=+-;RE=19;REF_strand=31;AF=0.612903	GT:DR:DV	0/1:12:19
chr1	12609086	824	CATCACTTTAAATGACCACTGACTGCCAGCTCTTCTACGTTTTTTTTATGTTGCATGAATAAT	N	.	PASS	PRECISE;SVMETHOD=Snifflesv1.0.11;CHR2=chr1;END=12609149;STD_quant_start=3.854496;STD_quant_stop=0.845154;Kurtosis_quant_start=3.482249;Kurtosis_quant_stop=1.760000;SVTYPE=DEL;SUPTYPE=AL;SVLEN=-63;STRANDS=+-;RE=7;REF_strand=23;AF=0.304348	GT:DR:DV	0/1:16:7
chr1	12627629	825	N	GTGATTTCTGGATGTTTGAGCGAAAACTAGT	.	PASS	PRECISE;SVMETHOD=Snifflesv1.0.11;CHR2=chr1;END=12627630;STD_quant_start=0.316228;STD_quant_stop=1.183216;Kurtosis_quant_start=6.999308;Kurtosis_quant_stop=6.999783;SVTYPE=INS;SUPTYPE=AL;SVLEN=31;STRANDS=+-;RE=11;REF_strand=27;AF=0.407407	GT:DR:DV	0/1:16:11
chr1	12660393	826	GTACACACAAACACACACACAGTGGCAATTTAAAATAAACAATGACATGACTATCTATCTATCTATCTATCTATCTATCTATCTATCTATCTATCTATCTATCTATCTATCTATCTATCTATCTATCTAAAGAAGATATTTATTTAAGATAAAACAGAGTGCAGAAAATACCAGAAACTTCATGGTGACAAGAAAAGTTTCCTTTGCCGAGTCAAGCAATAACCAATTTGAAACTTTAACAATTTTTGATTGTCATCTTCGGTTGTAAAGTGATTGATTCAACTTGTTTTTCGACCTGAAGCCTCTCGCAGGAAGTCGTCTGCCTCTGAATGAAAAAGTTCTATAATTCATCATAATAATGGGCTATGATTCATGCATTTCAGATAGGAGCACCAAATT…	N	.	PASS	IMPRECISE;SVMETHOD=Snifflesv1.0.11;CHR2=chr1;END=12660696;STD_quant_start=31.585862;STD_quant_stop=130.987277;Kurtosis_quant_start=-0.523410;Kurtosis_quant_stop=-1.290968;SVTYPE=DEL;SUPTYPE=AL;SVLEN=-303;STRANDS=+-;RE=3;REF_strand=28;AF=0.107143	GT:DR:DV	0/0:25:3
chr1	12666731	827	N	CTCACCTACACACACACACACACACACACACACACACACACACACACACACACA	.	PASS	IMPRECISE;SVMETHOD=Snifflesv1.0.11;CHR2=chr1;END=12666743;STD_quant_start=9.715966;STD_quant_stop=14.802027;Kurtosis_quant_start=-0.154239;Kurtosis_quant_stop=-0.682020;SVTYPE=INS;SUPTYPE=AL;SVLEN=42;STRANDS=+-;RE=14;REF_strand=28;AF=0.5	GT:DR:DV	0/1:14:14
chr1	12666723	828	CTCACACTCACACACACACACACACACACACACACACACACACACA	N	.	PASS	IMPRECISE;SVMETHOD=Snifflesv1.0.11;CHR2=chr1;END=12666777;STD_quant_start=22.054478;STD_quant_stop=14.508618;Kurtosis_quant_start=1.866489;Kurtosis_quant_stop=2.930296;SVTYPE=DEL;SUPTYPE=AL;SVLEN=-54;STRANDS=+-;RE=10;REF_strand=28;AF=0.357143	GT:DR:DV	0/1:18:10
chr1	12667112	829	AGAGAGAGAGAGAGAGAGAGAGAGAGAGAGAGAGAGAGAGAGAGAGAGAGA	N	.	PASS	IMPRECISE;SVMETHOD=Snifflesv1.0.11;CHR2=chr1;END=12667163;STD_quant_start=12.839671;STD_quant_stop=10.239978;Kurtosis_quant_start=-0.653796;Kurtosis_quant_stop=-0.809840;SVTYPE=DEL;SUPTYPE=AL;SVLEN=-51;STRANDS=+-;RE=7;REF_strand=31;AF=0.225806	GT:DR:DV	0/0:24:7
chr1	12729505	830	TGTGTGTGTGTGTGTGTGTGTGTGTGTGTGTGTGTGTGTGTGTGTGTGTGTGTGTGTGTGTGTGTGTGTGTGTGTGTGTGTGTGTGTGTGTGTGTGTGTGTGTGTGTGTGTTTTAA	N	.	PASS	IMPRECISE;SVMETHOD=Snifflesv1.0.11;CHR2=chr1;END=12729621;STD_quant_start=35.449495;STD_quant_stop=55.725518;Kurtosis_quant_start=-0.424688;Kurtosis_quant_stop=-0.063714;SVTYPE=DEL;SUPTYPE=AL;SVLEN=-116;STRANDS=+-;RE=3;REF_strand=25;AF=0.12	GT:DR:DV	0/0:22:3
chr1	12749998	831	CACACACACACACACACACACACACACACACACACACA	N	.	PASS	PRECISE;SVMETHOD=Snifflesv1.0.11;CHR2=chr1;END=12750036;STD_quant_start=6.691620;STD_quant_stop=5.174725;Kurtosis_quant_start=5.866670;Kurtosis_quant_stop=4.854565;SVTYPE=DEL;SUPTYPE=AL;SVLEN=-38;STRANDS=+-;RE=9;REF_strand=17;AF=0.529412	GT:DR:DV	0/1:8:9
chr1	12767263	832	TATATATATGTGTGTGTGTGTGTGTGTGTGTGTGTGT	N	.	PASS	PRECISE;SVMETHOD=Snifflesv1.0.11;CHR2=chr1;END=12767294;STD_quant_start=3.464102;STD_quant_stop=5.773503;Kurtosis_quant_start=0.000000;Kurtosis_quant_stop=-0.000000;SVTYPE=DEL;SUPTYPE=AL;SVLEN=-31;STRANDS=+-;RE=3;REF_strand=23;AF=0.130435	GT:DR:DV	0/0:20:3
chr1	12778232	833	TGTGTGTGTGTGTGTGTGTGTGTGTGTGTGTGTGTGTGTGTGTGTGTGTGTGTGTGTGTGT	N	.	PASS	IMPRECISE;SVMETHOD=Snifflesv1.0.11;CHR2=chr1;END=12778287;STD_quant_start=14.008926;STD_quant_stop=11.884864;Kurtosis_quant_start=0.989822;Kurtosis_quant_stop=-1.294256;SVTYPE=DEL;SUPTYPE=AL;SVLEN=-55;STRANDS=+-;RE=4;REF_strand=23;AF=0.173913	GT:DR:DV	0/0:19:4
chr1	12811426	834	N	AGCAACCCCCACCCCCACCCCACCCCCACCA	.	PASS	IMPRECISE;SVMETHOD=Snifflesv1.0.11;CHR2=chr1;END=12811428;STD_quant_start=10.535654;STD_quant_stop=13.904436;Kurtosis_quant_start=-0.157779;Kurtosis_quant_stop=-1.479382;SVTYPE=INS;SUPTYPE=AL;SVLEN=47;STRANDS=+-;RE=3;REF_strand=21;AF=0.142857	GT:DR:DV	0/0:18:3
chr1	12826510	835	N	GTATTAATATAACAAAGCTCTTGTTTTGCTTTACCTTGCACTTG	.	PASS	PRECISE;SVMETHOD=Snifflesv1.0.11;CHR2=chr1;END=12826510;STD_quant_start=2.774887;STD_quant_stop=5.718391;Kurtosis_quant_start=1.507193;Kurtosis_quant_stop=0.346925;SVTYPE=INS;SUPTYPE=AL;SVLEN=42;STRANDS=+-;RE=11;REF_strand=27;AF=0.407407	GT:DR:DV	0/1:16:11
chr1	12827143	836	TGTGTGTGTGTGTGTGTGTGTGTGTGTGTGTGTGTGTGTGTGTGTGTGTGTGTGTGTGTGTGTGTGTGTGTGTGTGTGTGTGTGTGTGTGTGTGTGTGTGTGTGTGTGTGTGTGTGTGTGTGTGTGTGTGTGTGTGT	N	.	PASS	IMPRECISE;SVMETHOD=Snifflesv1.0.11;CHR2=chr1;END=12827278;STD_quant_start=17.646529;STD_quant_stop=6.204837;Kurtosis_quant_start=6.718665;Kurtosis_quant_stop=6.933756;SVTYPE=DEL;SUPTYPE=AL;SVLEN=-135;STRANDS=+-;RE=11;REF_strand=24;AF=0.458333	GT:DR:DV	0/1:13:11
chr1	12833726	837	CATACATACATACATACATACATACATACATACATACATACATACATAC	N	.	PASS	PRECISE;SVMETHOD=Snifflesv1.0.11;CHR2=chr1;END=12833777;STD_quant_start=5.585696;STD_quant_stop=7.674634;Kurtosis_quant_start=-0.675049;Kurtosis_quant_stop=2.073345;SVTYPE=DEL;SUPTYPE=AL;SVLEN=-51;STRANDS=+-;RE=10;REF_strand=31;AF=0.322581	GT:DR:DV	0/1:21:10
chr1	12841446	838	N	GTGGCTTGCTTTTTTATAAGGAGGAGACATTTAAATAG	.	PASS	PRECISE;SVMETHOD=Snifflesv1.0.11;CHR2=chr1;END=12841447;STD_quant_start=1.549193;STD_quant_stop=2.097618;Kurtosis_quant_start=-1.333333;Kurtosis_quant_stop=-0.169421;SVTYPE=INS;SUPTYPE=AL;SVLEN=34;STRANDS=+-;RE=5;REF_strand=30;AF=0.166667	GT:DR:DV	0/0:25:5
chr1	12846470	839	TGTGTGTGTGTGTGTGTGTGTGTGTGTGTGT	N	.	PASS	IMPRECISE;SVMETHOD=Snifflesv1.0.11;CHR2=chr1;END=12846502;STD_quant_start=16.161683;STD_quant_stop=14.106736;Kurtosis_quant_start=-0.515244;Kurtosis_quant_stop=-0.137350;SVTYPE=DEL;SUPTYPE=AL;SVLEN=-32;STRANDS=+-;RE=5;REF_strand=30;AF=0.166667	GT:DR:DV	0/0:25:5
chr1	12849922	840	ACACACACACACACACACACACACACACACACACACACACACACACACACA	N	.	PASS	PRECISE;SVMETHOD=Snifflesv1.0.11;CHR2=chr1;END=12849975;STD_quant_start=6.595453;STD_quant_stop=5.244044;Kurtosis_quant_start=-0.776650;Kurtosis_quant_stop=-1.271134;SVTYPE=DEL;SUPTYPE=AL;SVLEN=-53;STRANDS=+-;RE=13;REF_strand=27;AF=0.481481	GT:DR:DV	0/1:14:13
chr1	12850776	841	ACACACACACACACACACACACACACACACACACACACA	N	.	PASS	IMPRECISE;SVMETHOD=Snifflesv1.0.11;CHR2=chr1;END=12850823;STD_quant_start=18.617196;STD_quant_stop=16.739176;Kurtosis_quant_start=1.499044;Kurtosis_quant_stop=1.527213;SVTYPE=DEL;SUPTYPE=AL;SVLEN=-47;STRANDS=+-;RE=13;REF_strand=27;AF=0.481481	GT:DR:DV	0/1:14:13
chr1	12851907	842	CACTTAATTTATGTGCCTGTAAGTGGTCGATTGATTATGACTCACTTGTGGTGTTGTGATGTAGCTGAGGAACCTTTTGGCCTCTTCCTCCAGAGAATGACTCTCACTGGCCCATGGCTCCAGCTCTATGTGCCACCGAGGAGTCTGCACACACACACACACACCCACACAAACACAGGAAACAAGAAAGAAAATTGACAATTAACTCAAATCAAAGTAGGCCACTGGTAAAAGAAAATCAGTGCAAGGACAAGAAACCGCTTGTGCAAAGCCACTGATGGAACTAGGTCACAATGTGCTCAGTGCAGGATTTTCTTCTCCACCTGCGTATTAGTGACAAATAAACTGCTAAAGTTCAGTGGGCCATTGTTGTCTCAGTAAAACAAACCTGTGAGGTAC…	N	.	PASS	PRECISE;SVMETHOD=Snifflesv1.0.11;CHR2=chr1;END=12852355;STD_quant_start=0.316228;STD_quant_stop=0.316228;Kurtosis_quant_start=6.788291;Kurtosis_quant_stop=4.173645;SVTYPE=DEL;SUPTYPE=AL;SVLEN=-448;STRANDS=+-;RE=14;REF_strand=28;AF=0.5	GT:DR:DV	0/1:14:14
chr1	12854112	843	GTGTGTGTGTGTGTGTGTGTGTGTGTGTGTGTGTGTGTGTGTGTGTGTGTGTCAC	N	.	PASS	PRECISE;SVMETHOD=Snifflesv1.0.11;CHR2=chr1;END=12854169;STD_quant_start=9.833616;STD_quant_stop=4.669047;Kurtosis_quant_start=-0.233449;Kurtosis_quant_stop=2.542128;SVTYPE=DEL;SUPTYPE=AL;SVLEN=-57;STRANDS=+-;RE=14;REF_strand=28;AF=0.5	GT:DR:DV	0/1:14:14
chr1	12868770	844	N	GTGGGGATATAAACATATTCTCAAATTCTGGGACTTTT	.	PASS	IMPRECISE;SVMETHOD=Snifflesv1.0.11;CHR2=chr1;END=12868775;STD_quant_start=7.334848;STD_quant_stop=14.720734;Kurtosis_quant_start=-0.706266;Kurtosis_quant_stop=-1.402153;SVTYPE=INS;SUPTYPE=AL;SVLEN=40;STRANDS=+-;RE=12;REF_strand=29;AF=0.413793	GT:DR:DV	0/1:17:12
chr1	12877787	845	CACACACACACACACACACACACACACACACACACACACACACACACACACACA	N	.	PASS	IMPRECISE;SVMETHOD=Snifflesv1.0.11;CHR2=chr1;END=12877849;STD_quant_start=6.715653;STD_quant_stop=12.140840;Kurtosis_quant_start=0.674286;Kurtosis_quant_stop=-0.883549;SVTYPE=DEL;SUPTYPE=AL;SVLEN=-62;STRANDS=+-;RE=13;REF_strand=37;AF=0.351351	GT:DR:DV	0/1:24:13
chr1	12879875	846	TCTCTCTCTCTCTCTCTCTCTCTCTCTCTCTCTCTCTCTCT	N	.	PASS	PRECISE;SVMETHOD=Snifflesv1.0.11;CHR2=chr1;END=12879918;STD_quant_start=6.369571;STD_quant_stop=5.099020;Kurtosis_quant_start=2.714144;Kurtosis_quant_stop=3.056213;SVTYPE=DEL;SUPTYPE=AL;SVLEN=-43;STRANDS=+-;RE=7;REF_strand=28;AF=0.25	GT:DR:DV	0/0:21:7
chr1	12897771	847	N	TCATATGCAACGTAAAAGTGTTGTTGAGAATCA	.	PASS	PRECISE;SVMETHOD=Snifflesv1.0.11;CHR2=chr1;END=12897771;STD_quant_start=0.632456;STD_quant_stop=1.000000;Kurtosis_quant_start=-0.500000;Kurtosis_quant_stop=0.400000;SVTYPE=INS;SUPTYPE=AL;SVLEN=33;STRANDS=+-;RE=5;REF_strand=26;AF=0.192308	GT:DR:DV	0/0:21:5
chr1	12906514	848	ACACACACACACACACACACACACACACACACACACACACACACACA	N	.	PASS	IMPRECISE;SVMETHOD=Snifflesv1.0.11;CHR2=chr1;END=12906585;STD_quant_start=6.678323;STD_quant_stop=18.223611;Kurtosis_quant_start=-1.131281;Kurtosis_quant_stop=-1.914084;SVTYPE=DEL;SUPTYPE=AL;SVLEN=-71;STRANDS=+-;RE=15;REF_strand=30;AF=0.5	GT:DR:DV	0/1:15:15
chr1	12930097	849	N	TGGTGGAAGCGAAGCAGCATGGCCGTGCAAGGGCGATCAAATATTTATATGGGTCCTGGATCGGGGCGGATCAAGG	.	PASS	PRECISE;SVMETHOD=Snifflesv1.0.11;CHR2=chr1;END=12930097;STD_quant_start=0.000000;STD_quant_stop=5.744563;Kurtosis_quant_start=-nan;Kurtosis_quant_stop=0.469544;SVTYPE=INS;SUPTYPE=AL;SVLEN=76;STRANDS=+-;RE=9;REF_strand=25;AF=0.36	GT:DR:DV	0/1:16:9
chr1	12936113	850	AGGGATAATTGGCCATTTTGGGAAATACACTTTACCGCTTTCTTGCCAAACGTTGATAAAAATATGTGCTCACGTCTTGGTATTAAAGGAACGGTTTGACAGTTTGGGAAATGTGCCTTTTGT	N	.	PASS	PRECISE;SVMETHOD=Snifflesv1.0.11;CHR2=chr1;END=12936236;STD_quant_start=0.000000;STD_quant_stop=0.000000;Kurtosis_quant_start=-0.500000;Kurtosis_quant_stop=6.021524;SVTYPE=DEL;SUPTYPE=AL;SVLEN=-123;STRANDS=+-;RE=14;REF_strand=29;AF=0.482759	GT:DR:DV	0/1:15:14
chr1	12940195	851	N	TAATATTAATAATAATATTATTATTTATTGTTATTGGTACGTATTATTACGTATTATTATTATTAGCC	.	PASS	IMPRECISE;SVMETHOD=Snifflesv1.0.11;CHR2=chr1;END=12940210;STD_quant_start=25.570630;STD_quant_stop=34.905996;Kurtosis_quant_start=-1.790349;Kurtosis_quant_stop=-0.831536;SVTYPE=INS;SUPTYPE=AL;SVLEN=53;STRANDS=+-;RE=7;REF_strand=22;AF=0.318182	GT:DR:DV	0/1:15:7
chr1	12968130	852	ACACACACACACACACACACACACACACACACA	N	.	PASS	IMPRECISE;SVMETHOD=Snifflesv1.0.11;CHR2=chr1;END=12968161;STD_quant_start=11.338934;STD_quant_stop=10.836446;Kurtosis_quant_start=-1.130948;Kurtosis_quant_stop=-0.393104;SVTYPE=DEL;SUPTYPE=AL;SVLEN=-31;STRANDS=+-;RE=7;REF_strand=24;AF=0.291667	GT:DR:DV	0/0:17:7
chr1	12979951	853	ACACACACACACACACACACACACACACACACACAC	N	.	PASS	IMPRECISE;SVMETHOD=Snifflesv1.0.11;CHR2=chr1;END=12980007;STD_quant_start=18.417383;STD_quant_stop=28.837476;Kurtosis_quant_start=0.197757;Kurtosis_quant_stop=1.050890;SVTYPE=DEL;SUPTYPE=AL;SVLEN=-56;STRANDS=+-;RE=5;REF_strand=22;AF=0.227273	GT:DR:DV	0/0:17:5
chr1	13013957	854	CTACACACACACACACACACACACACACACACACACA	N	.	PASS	IMPRECISE;SVMETHOD=Snifflesv1.0.11;CHR2=chr1;END=13013998;STD_quant_start=4.609772;STD_quant_stop=11.478240;Kurtosis_quant_start=0.641246;Kurtosis_quant_stop=-0.975307;SVTYPE=DEL;SUPTYPE=AL;SVLEN=-41;STRANDS=+-;RE=4;REF_strand=32;AF=0.125	GT:DR:DV	0/0:28:4
chr1	13026451	855	N	CCTCACTCTTCAGCCTCATAAGAAGTGTAAAATACACTCAGCA	.	PASS	PRECISE;SVMETHOD=Snifflesv1.0.11;CHR2=chr1;END=13026451;STD_quant_start=0.316228;STD_quant_stop=1.549193;Kurtosis_quant_start=-0.912150;Kurtosis_quant_stop=-0.940456;SVTYPE=INS;SUPTYPE=AL;SVLEN=41;STRANDS=+-;RE=17;REF_strand=34;AF=0.5	GT:DR:DV	0/1:17:17
chr1	13035449	856	CACACACACACACACACACACACACACACACACACACTG	N	.	PASS	IMPRECISE;SVMETHOD=Snifflesv1.0.11;CHR2=chr1;END=13035488;STD_quant_start=15.154757;STD_quant_stop=17.330128;Kurtosis_quant_start=-0.505560;Kurtosis_quant_stop=-0.006652;SVTYPE=DEL;SUPTYPE=AL;SVLEN=-39;STRANDS=+-;RE=3;REF_strand=32;AF=0.09375	GT:DR:DV	0/0:29:3
chr1	13041712	857	AGAGAGAGAGAGAGAGAGAGAGAGAGAGAGAGAGAGAGAG	N	.	PASS	PRECISE;SVMETHOD=Snifflesv1.0.11;CHR2=chr1;END=13041755;STD_quant_start=2.509980;STD_quant_stop=7.956130;Kurtosis_quant_start=-0.133425;Kurtosis_quant_stop=-1.533049;SVTYPE=DEL;SUPTYPE=AL;SVLEN=-43;STRANDS=+-;RE=14;REF_strand=30;AF=0.466667	GT:DR:DV	0/1:16:14
chr1	13046776	858	GTGTGTGTGTGTGTGTGCGTGTGTGTGTGTGTGTGTGTTTGTG	N	.	PASS	PRECISE;SVMETHOD=Snifflesv1.0.11;CHR2=chr1;END=13046813;STD_quant_start=4.509250;STD_quant_stop=4.509250;Kurtosis_quant_start=-1.451223;Kurtosis_quant_stop=-1.451223;SVTYPE=DEL;SUPTYPE=AL;SVLEN=-37;STRANDS=+-;RE=3;REF_strand=30;AF=0.1	GT:DR:DV	0/0:27:3
chr1	13087503	859	GGGGGGGGGGCTGGGGGGGGGGGGGGGGGGGGGGGGG	N	.	PASS	PRECISE;SVMETHOD=Snifflesv1.0.11;CHR2=chr1;END=13087536;STD_quant_start=0.000000;STD_quant_stop=1.183216;Kurtosis_quant_start=6.992569;Kurtosis_quant_stop=6.970351;SVTYPE=DEL;SUPTYPE=AL;SVLEN=-33;STRANDS=+-;RE=13;REF_strand=28;AF=0.464286	GT:DR:DV	0/1:15:13
chr1	13212583	860	CACACACACACACACACACACACACACACACACACACACACACACACACACACACAC	N	.	PASS	IMPRECISE;SVMETHOD=Snifflesv1.0.11;CHR2=chr1;END=13212640;STD_quant_start=11.653326;STD_quant_stop=14.758049;Kurtosis_quant_start=1.262560;Kurtosis_quant_stop=0.508299;SVTYPE=DEL;SUPTYPE=AL;SVLEN=-57;STRANDS=+-;RE=5;REF_strand=11;AF=0.454545	GT:DR:DV	0/1:6:5
chr1	13213611	861	ACACACACACACACACACACACACACACACA	N	.	PASS	PRECISE;SVMETHOD=Snifflesv1.0.11;CHR2=chr1;END=13213652;STD_quant_start=8.164966;STD_quant_stop=4.760952;Kurtosis_quant_start=-0.117600;Kurtosis_quant_stop=-0.332180;SVTYPE=DEL;SUPTYPE=AL;SVLEN=-41;STRANDS=+-;RE=3;REF_strand=9;AF=0.333333	GT:DR:DV	0/1:6:3
chr1	13218421	862	ACACACACACACACACACACACACACACACACACACACACACACACACACACACACACACACACACACACACACACACA	N	.	PASS	IMPRECISE;SVMETHOD=Snifflesv1.0.11;CHR2=chr1;END=13218500;STD_quant_start=43.270467;STD_quant_stop=41.705315;Kurtosis_quant_start=-0.552181;Kurtosis_quant_stop=-0.721141;SVTYPE=DEL;SUPTYPE=AL;SVLEN=-79;STRANDS=+-;RE=3;REF_strand=16;AF=0.1875	GT:DR:DV	0/0:13:3
chr1	13225399	863	GCTGAGATAAGCGATATTTGCCGCGTTCTGAGCCAGCGGTGATCTTAGAAGCTTATCAGAGTGCAAGACACTTTGCTGAACTGTGTGATAAGAAGGTTGAAAAGAAAAGAGCCCAACAAAACCCTGATGGTCCCGTTAACTTTGAATCTGTGTTGATCTGCAAACACTTGAACATAATTCCAACCCAATGATAATATAAAGCTTTTCATATTCTCTGCTTGAATAAAGGGGTAAAGACTGAGAGGTCTGTTGCTGGGTAGGATTTCTTCTACACAACTGAATCAGCAAAGCCACATCATCGTTAACAGCCCAAATAAATTCATTAGAAGCAAAAACTGGAGCAATTCCGAGTCAGATGAAAGAGGTGTGGACTCAAATTAGTCACACACAAAGTTAATG…	N	.	PASS	PRECISE;SVMETHOD=Snifflesv1.0.11;CHR2=chr1;END=13225879;STD_quant_start=1.378405;STD_quant_stop=1.581139;Kurtosis_quant_start=0.185596;Kurtosis_quant_stop=7.000000;SVTYPE=DEL;SUPTYPE=AL;SVLEN=-480;STRANDS=+-;RE=10;REF_strand=22;AF=0.454545	GT:DR:DV	0/1:12:10
chr1	13246033	864	TGTGTGTGTGTGTGTGTGTGTGTGTGTGTGTGTGTGTGTGTGTGTGT	N	.	PASS	IMPRECISE;SVMETHOD=Snifflesv1.0.11;CHR2=chr1;END=13246100;STD_quant_start=16.977927;STD_quant_stop=26.500000;Kurtosis_quant_start=-0.933852;Kurtosis_quant_stop=0.709073;SVTYPE=DEL;SUPTYPE=AL;SVLEN=-67;STRANDS=+-;RE=4;REF_strand=25;AF=0.16	GT:DR:DV	0/0:21:4
chr1	13247781	865	ACACACACACACACACACAATGACTGAACACACACACACACACCAGGTTCACACACACACACACACACACACCACACACAGCAGACACACACACACACACACA	N	.	PASS	PRECISE;SVMETHOD=Snifflesv1.0.11;CHR2=chr1;END=13247883;STD_quant_start=7.436397;STD_quant_stop=5.059644;Kurtosis_quant_start=-0.956892;Kurtosis_quant_stop=-0.588453;SVTYPE=DEL;SUPTYPE=AL;SVLEN=-102;STRANDS=+-;RE=14;REF_strand=31;AF=0.451613	GT:DR:DV	0/1:17:14
chr1	13269197	866	TCTCTGTGTGTGTGTGTGTGTGTGTGTGTGTGTGTG	N	.	PASS	IMPRECISE;SVMETHOD=Snifflesv1.0.11;CHR2=chr1;END=13269237;STD_quant_start=19.728152;STD_quant_stop=19.626513;Kurtosis_quant_start=0.382824;Kurtosis_quant_stop=0.094485;SVTYPE=DEL;SUPTYPE=AL;SVLEN=-40;STRANDS=+-;RE=11;REF_strand=31;AF=0.354839	GT:DR:DV	0/1:20:11
chr1	13314196	867	N	TAAAAAAAAAAACTGCATCTGCTTTTTGTTCTTCATACTGTTGCC	.	PASS	PRECISE;SVMETHOD=Snifflesv1.0.11;CHR2=chr1;END=13314198;STD_quant_start=0.836660;STD_quant_stop=2.880972;Kurtosis_quant_start=0.476562;Kurtosis_quant_stop=-0.434573;SVTYPE=INS;SUPTYPE=AL;SVLEN=41;STRANDS=+-;RE=12;REF_strand=26;AF=0.461538	GT:DR:DV	0/1:14:12
chr1	13316724	868	TATCCTCACAATTATGGTCTGGTGGCTCCTTACGTTTCTGACTCCGCGATGTTTCAAAGCTCTTATTACATCCGATTTACCACAAACACAACTCATGTTCTGCTGCTGATCGCTGGTTCAAAATGTACAATCAAGCGAAAATAAACATAAAAAAAAGGTAATGGGTAAACACTGATTTTAAGAATTTATTTCTTCCGTATTTATTGGTTGGTTCATTGTACTGATTTCTCAAAAAAGGCTTTGTATTCCATTCTCTTCTCTTCCATTCAAGAGTGCTGATCCACAGGGATTGTAACACCCAGTCTTGTGTTATTAATTCTATTCTATACTATAGAATAGAGTGGAAAACAATAGAACAATATTCCGTTTTATTCTATTCCATATTAAGAGTAATGTATT	N	.	PASS	PRECISE;SVMETHOD=Snifflesv1.0.11;CHR2=chr1;END=13317123;STD_quant_start=0.632456;STD_quant_stop=0.000000;Kurtosis_quant_start=3.843710;Kurtosis_quant_stop=6.218764;SVTYPE=DEL;SUPTYPE=AL;SVLEN=-399;STRANDS=+-;RE=12;REF_strand=22;AF=0.545455	GT:DR:DV	0/1:10:12
chr1	13341431	869	TCTCTCTCTCTCTCTCTCTCTCTCTCTCTCTCTCTCTC	N	.	PASS	PRECISE;SVMETHOD=Snifflesv1.0.11;CHR2=chr1;END=13341470;STD_quant_start=3.484660;STD_quant_stop=9.411239;Kurtosis_quant_start=-0.859792;Kurtosis_quant_stop=-0.230520;SVTYPE=DEL;SUPTYPE=AL;SVLEN=-39;STRANDS=+-;RE=7;REF_strand=37;AF=0.189189	GT:DR:DV	0/0:30:7
chr1	13425591	870	TGTGTGTGTGTGTGTGTGTGTGTGTGTGTGTGTGTGTG	N	.	PASS	IMPRECISE;SVMETHOD=Snifflesv1.0.11;CHR2=chr1;END=13425633;STD_quant_start=13.367872;STD_quant_stop=13.364131;Kurtosis_quant_start=4.955348;Kurtosis_quant_stop=4.714701;SVTYPE=DEL;SUPTYPE=AL;SVLEN=-42;STRANDS=+-;RE=11;REF_strand=26;AF=0.423077	GT:DR:DV	0/1:15:11
chr1	13435185	871	TTTGTGTGTGTGTGTGTGTGTGTGTGTGTGTGTGTGTGTG	N	.	PASS	PRECISE;SVMETHOD=Snifflesv1.0.11;CHR2=chr1;END=13435226;STD_quant_start=0.836660;STD_quant_stop=4.381780;Kurtosis_quant_start=4.071735;Kurtosis_quant_stop=4.014256;SVTYPE=DEL;SUPTYPE=AL;SVLEN=-41;STRANDS=+-;RE=16;REF_strand=28;AF=0.571429	GT:DR:DV	0/1:12:16
chr1	13452390	872	CACACACACACACACACACACACACACACACACACACACACACACACTCGTGTGCAT	N	.	PASS	PRECISE;SVMETHOD=Snifflesv1.0.11;CHR2=chr1;END=13452452;STD_quant_start=6.172520;STD_quant_stop=3.898718;Kurtosis_quant_start=0.716829;Kurtosis_quant_stop=2.296043;SVTYPE=DEL;SUPTYPE=AL;SVLEN=-62;STRANDS=+-;RE=13;REF_strand=28;AF=0.464286	GT:DR:DV	0/1:15:13
chr1	13453393	873	TGGGAGGGGGAGGAGGGGGGTGGGGGTGGGGGT	N	.	PASS	PRECISE;SVMETHOD=Snifflesv1.0.11;CHR2=chr1;END=13453426;STD_quant_start=3.405877;STD_quant_stop=3.924283;Kurtosis_quant_start=-1.094530;Kurtosis_quant_stop=-1.164109;SVTYPE=DEL;SUPTYPE=AL;SVLEN=-33;STRANDS=+-;RE=5;REF_strand=27;AF=0.185185	GT:DR:DV	0/0:22:5
chr1	13479765	874	CGGGTTTAACTGCAGGATTTAAAATGACACAGGAAGTTGGTTCAGATAAGGTTTTATTC	N	.	PASS	IMPRECISE;SVMETHOD=Snifflesv1.0.11;CHR2=chr1;END=13479850;STD_quant_start=46.547467;STD_quant_stop=46.148312;Kurtosis_quant_start=-0.796321;Kurtosis_quant_stop=-1.495777;SVTYPE=DEL;SUPTYPE=AL;SVLEN=-85;STRANDS=+-;RE=3;REF_strand=34;AF=0.0882353	GT:DR:DV	0/0:31:3
chr1	13493951	875	N	CACACACACACACACACACACACACACACACACACACACACACACACACACACACACACACACACACACACACACACACACACACACACG	.	PASS	IMPRECISE;SVMETHOD=Snifflesv1.0.11;CHR2=chr1;END=13493954;STD_quant_start=10.895609;STD_quant_stop=18.035679;Kurtosis_quant_start=0.246365;Kurtosis_quant_stop=-0.747779;SVTYPE=INS;SUPTYPE=AL;SVLEN=94;STRANDS=+-;RE=7;REF_strand=25;AF=0.28	GT:DR:DV	0/0:18:7
chr1	13494718	876	CACACACACACACACACACACACACACACACACACACACACACACACACACACACACACACCAACAC	N	.	PASS	IMPRECISE;SVMETHOD=Snifflesv1.0.11;CHR2=chr1;END=13494781;STD_quant_start=26.381812;STD_quant_stop=31.149410;Kurtosis_quant_start=0.300263;Kurtosis_quant_stop=3.860811;SVTYPE=DEL;SUPTYPE=AL;SVLEN=-63;STRANDS=+-;RE=7;REF_strand=26;AF=0.269231	GT:DR:DV	0/0:19:7
chr1	13501439	877	GTGTGTGTGTGTGTGGGGGTGGGGGGGGGGGGGGGGAGGA	N	.	PASS	PRECISE;SVMETHOD=Snifflesv1.0.11;CHR2=chr1;END=13501478;STD_quant_start=5.554921;STD_quant_stop=3.625308;Kurtosis_quant_start=-1.100566;Kurtosis_quant_stop=-0.363422;SVTYPE=DEL;SUPTYPE=AL;SVLEN=-39;STRANDS=+-;RE=7;REF_strand=28;AF=0.25	GT:DR:DV	0/0:21:7
chr1	13505730	878	ACGGACGGAGAGAGAGAGAGAGAGAGAGAGAGAGAGAGAGAGAGA	N	.	PASS	IMPRECISE;SVMETHOD=Snifflesv1.0.11;CHR2=chr1;END=13505775;STD_quant_start=6.534524;STD_quant_stop=10.747093;Kurtosis_quant_start=-0.756295;Kurtosis_quant_stop=-1.389831;SVTYPE=DEL;SUPTYPE=AL;SVLEN=-45;STRANDS=+-;RE=11;REF_strand=32;AF=0.34375	GT:DR:DV	0/1:21:11
chr1	13513722	879	AAGAGAGAGAGAGAGAGAGAGAGAGAGAGAGAGAG	N	.	PASS	IMPRECISE;SVMETHOD=Snifflesv1.0.11;CHR2=chr1;END=13513757;STD_quant_start=2.853569;STD_quant_stop=10.364776;Kurtosis_quant_start=0.380425;Kurtosis_quant_stop=0.198167;SVTYPE=DEL;SUPTYPE=AL;SVLEN=-35;STRANDS=+-;RE=7;REF_strand=33;AF=0.212121	GT:DR:DV	0/0:26:7
chr1	13514935	880	GTGTGTGTGTGTGTGTGTGTGTGTGTGTGTGTGTGTGTGGG	N	.	PASS	IMPRECISE;SVMETHOD=Snifflesv1.0.11;CHR2=chr1;END=13514968;STD_quant_start=11.216060;STD_quant_stop=10.535654;Kurtosis_quant_start=0.604695;Kurtosis_quant_stop=1.552666;SVTYPE=DEL;SUPTYPE=AL;SVLEN=-33;STRANDS=+-;RE=5;REF_strand=35;AF=0.142857	GT:DR:DV	0/0:30:5
chr1	13523076	881	CACACACACACACACACACACACACACACACACACACACACACACACACACACACACACA	N	.	PASS	IMPRECISE;SVMETHOD=Snifflesv1.0.11;CHR2=chr1;END=13523136;STD_quant_start=14.433757;STD_quant_stop=22.060523;Kurtosis_quant_start=-0.000000;Kurtosis_quant_stop=-1.491792;SVTYPE=DEL;SUPTYPE=AL;SVLEN=-60;STRANDS=+-;RE=3;REF_strand=20;AF=0.15	GT:DR:DV	0/0:17:3
chr1	13531942	882	GTAACCCGCTCTGCTTTTGTCAGCACAAGGACAGCTTACTTGCAGGATAATTATAGTGGGATGAAAGGAGGAA	N	.	PASS	PRECISE;SVMETHOD=Snifflesv1.0.11;CHR2=chr1;END=13532016;STD_quant_start=0.547723;STD_quant_stop=0.000000;Kurtosis_quant_start=0.326381;Kurtosis_quant_stop=2.092119;SVTYPE=DEL;SUPTYPE=AL;SVLEN=-74;STRANDS=+-;RE=14;REF_strand=27;AF=0.518519	GT:DR:DV	0/1:13:14
chr1	13544051	883	N	CCGCACACGCACACGCACACACACACACACCAAAGGC	.	PASS	IMPRECISE;SVMETHOD=Snifflesv1.0.11;CHR2=chr1;END=13544051;STD_quant_start=9.237604;STD_quant_stop=16.532796;Kurtosis_quant_start=0.000000;Kurtosis_quant_stop=-0.251850;SVTYPE=INS;SUPTYPE=AL;SVLEN=37;STRANDS=+-;RE=3;REF_strand=22;AF=0.136364	GT:DR:DV	0/0:19:3
chr1	13562634	884	ACACACACACACACACACACACACACACACACA	N	.	PASS	PRECISE;SVMETHOD=Snifflesv1.0.11;CHR2=chr1;END=13562674;STD_quant_start=6.454972;STD_quant_stop=7.047458;Kurtosis_quant_start=-0.960000;Kurtosis_quant_stop=-1.324265;SVTYPE=DEL;SUPTYPE=AL;SVLEN=-40;STRANDS=+-;RE=3;REF_strand=30;AF=0.1	GT:DR:DV	0/0:27:3
chr1	13578129	885	GATTTATGAAAACATCATAAATATTCTTCACATTTTTTCCATTGT	N	.	PASS	PRECISE;SVMETHOD=Snifflesv1.0.11;CHR2=chr1;END=13578174;STD_quant_start=2.302173;STD_quant_stop=1.341641;Kurtosis_quant_start=6.104146;Kurtosis_quant_stop=6.824838;SVTYPE=DEL;SUPTYPE=AL;SVLEN=-45;STRANDS=+-;RE=11;REF_strand=24;AF=0.458333	GT:DR:DV	0/1:13:11
chr1	13584987	886	ACACACACACACACACACACACACACACACACACACACACATATATACACACACAAACACACACCAAAACACACACACACACAC	N	.	PASS	IMPRECISE;SVMETHOD=Snifflesv1.0.11;CHR2=chr1;END=13585057;STD_quant_start=14.738461;STD_quant_stop=12.211106;Kurtosis_quant_start=0.951805;Kurtosis_quant_stop=1.364393;SVTYPE=DEL;SUPTYPE=AL;SVLEN=-70;STRANDS=+-;RE=9;REF_strand=14;AF=0.642857	GT:DR:DV	0/1:5:9
chr1	13586703	887	N	TCTCTCTCTCTCTCTCTCTCTCTCTCTCTCTCTCTCTCTCTGTGCACATG	.	PASS	PRECISE;SVMETHOD=Snifflesv1.0.11;CHR2=chr1;END=13586703;STD_quant_start=0.577350;STD_quant_stop=8.103497;Kurtosis_quant_start=0.000000;Kurtosis_quant_stop=-0.030302;SVTYPE=INS;SUPTYPE=AL;SVLEN=36;STRANDS=+-;RE=3;REF_strand=18;AF=0.166667	GT:DR:DV	0/0:15:3
chr1	13600723	888	CTCACACACACACACACACACACACACACACACACACACACACACACACACACA	N	.	PASS	IMPRECISE;SVMETHOD=Snifflesv1.0.11;CHR2=chr1;END=13600781;STD_quant_start=10.082989;STD_quant_stop=10.214369;Kurtosis_quant_start=-0.298242;Kurtosis_quant_stop=-1.490431;SVTYPE=DEL;SUPTYPE=AL;SVLEN=-58;STRANDS=+-;RE=3;REF_strand=21;AF=0.142857	GT:DR:DV	0/0:18:3
chr1	13617109	889	ACGCACACGCCACGCACACACACACACACACACACACACACACACACACACACACACACACACACACACACACACACA	N	.	PASS	IMPRECISE;SVMETHOD=Snifflesv1.0.11;CHR2=chr1;END=13617191;STD_quant_start=8.648699;STD_quant_stop=17.728508;Kurtosis_quant_start=0.727169;Kurtosis_quant_stop=-1.275680;SVTYPE=DEL;SUPTYPE=AL;SVLEN=-82;STRANDS=+-;RE=12;REF_strand=20;AF=0.6	GT:DR:DV	0/1:8:12
chr1	13654066	890	TGTTGTTAAATATTGAACTTTTGTAATATTTGTTGTT	N	.	PASS	PRECISE;SVMETHOD=Snifflesv1.0.11;CHR2=chr1;END=13654105;STD_quant_start=2.190890;STD_quant_stop=2.302173;Kurtosis_quant_start=1.888605;Kurtosis_quant_stop=0.596768;SVTYPE=DEL;SUPTYPE=AL;SVLEN=-39;STRANDS=+-;RE=11;REF_strand=29;AF=0.37931	GT:DR:DV	0/1:18:11
chr1	13671085	891	CACACACACACACACACACACACACACACACACACACACACACACACACACACACACACACACACACACACACACACACACACACACACACACACACACACACACACACACACACACACACT	N	.	PASS	IMPRECISE;SVMETHOD=Snifflesv1.0.11;CHR2=chr1;END=13671207;STD_quant_start=31.559468;STD_quant_stop=31.364789;Kurtosis_quant_start=4.559467;Kurtosis_quant_stop=4.746851;SVTYPE=DEL;SUPTYPE=AL;SVLEN=-122;STRANDS=+-;RE=8;REF_strand=24;AF=0.333333	GT:DR:DV	0/1:16:8
chr1	13673657	892	N	GTGTGTGTGTGTGTGTGTGTGTGTGTGTGTGTGTGTGTGTGTGTGTGTGTGTGTGTGTGTGTGTGTGTGTGTGTGTGTGTGTGTGTGTGTGTGTGTGTG	.	PASS	IMPRECISE;SVMETHOD=Snifflesv1.0.11;CHR2=chr1;END=13673659;STD_quant_start=22.925345;STD_quant_stop=24.810712;Kurtosis_quant_start=-0.671729;Kurtosis_quant_stop=-0.361255;SVTYPE=INS;SUPTYPE=AL;SVLEN=99;STRANDS=+-;RE=7;REF_strand=22;AF=0.318182	GT:DR:DV	0/1:15:7
chr1	13696574	893	TGTGTGTGTGTGTGTGTGTGTGTGTGTGTGTGTGTGTGTGTGTGTGTGTGTGTGTGTGTGTGTGTGTGTGTGTGTGTGTGTG	N	.	PASS	PRECISE;SVMETHOD=Snifflesv1.0.11;CHR2=chr1;END=13696660;STD_quant_start=7.745967;STD_quant_stop=7.536577;Kurtosis_quant_start=-0.760429;Kurtosis_quant_stop=-1.085653;SVTYPE=DEL;SUPTYPE=AL;SVLEN=-86;STRANDS=+-;RE=16;REF_strand=30;AF=0.533333	GT:DR:DV	0/1:14:16
chr1	13698243	894	N	TCCACAGGGTTGGAGCTGAACTGTAAACACTCTAGCA	.	PASS	PRECISE;SVMETHOD=Snifflesv1.0.11;CHR2=chr1;END=13698243;STD_quant_start=8.082904;STD_quant_stop=9.255629;Kurtosis_quant_start=0.000000;Kurtosis_quant_stop=-0.023255;SVTYPE=INS;SUPTYPE=AL;SVLEN=37;STRANDS=+-;RE=3;REF_strand=32;AF=0.09375	GT:DR:DV	0/0:29:3
chr1	13698295	895	GTGTGTGTGTGTGTGTGTGTGTGTGTGTGTGTGTGTGTGTGTGTGTG	N	.	PASS	PRECISE;SVMETHOD=Snifflesv1.0.11;CHR2=chr1;END=13698343;STD_quant_start=0.816497;STD_quant_stop=8.736895;Kurtosis_quant_start=-1.500000;Kurtosis_quant_stop=-0.102973;SVTYPE=DEL;SUPTYPE=AL;SVLEN=-48;STRANDS=+-;RE=3;REF_strand=32;AF=0.09375	GT:DR:DV	0/0:29:3
chr1	13705507	896	N	TTACGTCTACTGGCTGCTTTTATCTCCATCGAACAGTTTTAACATGCAAATGAAC	.	PASS	PRECISE;SVMETHOD=Snifflesv1.0.11;CHR2=chr1;END=13705507;STD_quant_start=4.837355;STD_quant_stop=6.797058;Kurtosis_quant_start=-0.621083;Kurtosis_quant_stop=1.745320;SVTYPE=INS;SUPTYPE=AL;SVLEN=55;STRANDS=+-;RE=5;REF_strand=19;AF=0.263158	GT:DR:DV	0/0:14:5
chr1	13730844	897	ACACACACACACACACACACACACACACACACACACACACACACACAC	N	.	PASS	PRECISE;SVMETHOD=Snifflesv1.0.11;CHR2=chr1;END=13730892;STD_quant_start=1.612452;STD_quant_stop=7.771744;Kurtosis_quant_start=-0.934803;Kurtosis_quant_stop=-1.338155;SVTYPE=DEL;SUPTYPE=AL;SVLEN=-48;STRANDS=+-;RE=16;REF_strand=39;AF=0.410256	GT:DR:DV	0/1:23:16
chr1	13744647	898	GCCTGTTAGTGGTCAAGAAATGTTCAGTTTTGA	N	.	PASS	PRECISE;SVMETHOD=Snifflesv1.0.11;CHR2=chr1;END=13744680;STD_quant_start=0.316228;STD_quant_stop=0.000000;Kurtosis_quant_start=1.248179;Kurtosis_quant_stop=1.222873;SVTYPE=DEL;SUPTYPE=AL;SVLEN=-33;STRANDS=+-;RE=16;REF_strand=39;AF=0.410256	GT:DR:DV	0/1:23:16
chr1	13745915	899	ACACACACACACACACACACACACACACACACACACACAC	N	.	PASS	PRECISE;SVMETHOD=Snifflesv1.0.11;CHR2=chr1;END=13745957;STD_quant_start=0.632456;STD_quant_stop=4.049691;Kurtosis_quant_start=4.576241;Kurtosis_quant_stop=1.210513;SVTYPE=DEL;SUPTYPE=AL;SVLEN=-42;STRANDS=+-;RE=16;REF_strand=38;AF=0.421053	GT:DR:DV	0/1:22:16
chr1	13764229	900	N	CCTGTGTTGCCACATGTGATCAGGAGCATACACCTATG	.	PASS	PRECISE;SVMETHOD=Snifflesv1.0.11;CHR2=chr1;END=13764229;STD_quant_start=0.547723;STD_quant_stop=2.121320;Kurtosis_quant_start=6.433380;Kurtosis_quant_stop=2.271052;SVTYPE=INS;SUPTYPE=AL;SVLEN=35;STRANDS=+-;RE=14;REF_strand=33;AF=0.424242	GT:DR:DV	0/1:19:14
chr1	13767661	901	CTCTCTCTCTCTCTCTCTCTCTCTCTCTCTCTCTCTCTCTCTCTCTCTCTCTCTCTCTCTC	N	.	PASS	IMPRECISE;SVMETHOD=Snifflesv1.0.11;CHR2=chr1;END=13767713;STD_quant_start=12.116105;STD_quant_stop=15.319922;Kurtosis_quant_start=-0.993192;Kurtosis_quant_stop=-0.295940;SVTYPE=DEL;SUPTYPE=AL;SVLEN=-52;STRANDS=+-;RE=10;REF_strand=30;AF=0.333333	GT:DR:DV	0/1:20:10
chr1	13768251	902	GTGTGTGTGTGTGTGTGTGTGTGTGTGTGTGTGTGTCTGATTGTGCAAGAGAGAGAGAATGTTAATGAATCATATGAGTGAGGGAGTATCTATGCACTAATGCTATCAATTGCAAACTTTGAATTTCCGATTTGTGTGTGTGTGTGTGTGTGTGTGTGTGTGTGTGTGTGTGTGTGTGTGTGTGTGTGTGTGTGTGTGTG	N	.	PASS	IMPRECISE;SVMETHOD=Snifflesv1.0.11;CHR2=chr1;END=13768452;STD_quant_start=12.349089;STD_quant_stop=7.056912;Kurtosis_quant_start=-0.946575;Kurtosis_quant_stop=-0.879923;SVTYPE=DEL;SUPTYPE=AL;SVLEN=-201;STRANDS=+-;RE=16;REF_strand=33;AF=0.484848	GT:DR:DV	0/1:17:16
chr1	13800829	903	ATAAAAATAAAGTTATCAGAGGAATGAACCTGGGCTTAAATGTCATTTAAAACATAAGTTAATAAGTGACAATATTTTATACAAAAACAAGCTTAGTGTTTTTTCAAGATATTG	N	.	PASS	PRECISE;SVMETHOD=Snifflesv1.0.11;CHR2=chr1;END=13800943;STD_quant_start=0.000000;STD_quant_stop=0.000000;Kurtosis_quant_start=6.106824;Kurtosis_quant_stop=0.532550;SVTYPE=DEL;SUPTYPE=AL;SVLEN=-114;STRANDS=+-;RE=16;REF_strand=34;AF=0.470588	GT:DR:DV	0/1:18:16
chr1	13806696	904	ACACACACACACACACACACACACACACACACACACACACACA	N	.	PASS	IMPRECISE;SVMETHOD=Snifflesv1.0.11;CHR2=chr1;END=13806738;STD_quant_start=17.498571;STD_quant_stop=21.628685;Kurtosis_quant_start=-0.506639;Kurtosis_quant_stop=-0.622852;SVTYPE=DEL;SUPTYPE=AL;SVLEN=-42;STRANDS=+-;RE=11;REF_strand=26;AF=0.423077	GT:DR:DV	0/1:15:11
chr1	13808099	905	TGTGTGTGTGTGTGTGTGTGTGTGTGTGTGT	N	.	PASS	IMPRECISE;SVMETHOD=Snifflesv1.0.11;CHR2=chr1;END=13808140;STD_quant_start=2.958040;STD_quant_stop=12.479984;Kurtosis_quant_start=-0.691429;Kurtosis_quant_stop=-1.418639;SVTYPE=DEL;SUPTYPE=AL;SVLEN=-41;STRANDS=+-;RE=4;REF_strand=30;AF=0.133333	GT:DR:DV	0/0:26:4
chr1	13811238	906	CACACACACACACACACACACACACACACACACACACACAC	N	.	PASS	IMPRECISE;SVMETHOD=Snifflesv1.0.11;CHR2=chr1;END=13811279;STD_quant_start=21.926645;STD_quant_stop=22.854613;Kurtosis_quant_start=-0.974708;Kurtosis_quant_stop=-0.675593;SVTYPE=DEL;SUPTYPE=AL;SVLEN=-41;STRANDS=+-;RE=9;REF_strand=29;AF=0.310345	GT:DR:DV	0/1:20:9
chr1	13813780	907	N	CTTAGTCGTGTGATATCAAAATCCAGATCAATGTTTCTATATGAGGGACCCA	.	PASS	PRECISE;SVMETHOD=Snifflesv1.0.11;CHR2=chr1;END=13813780;STD_quant_start=0.000000;STD_quant_stop=1.760682;Kurtosis_quant_start=1.070248;Kurtosis_quant_stop=0.109511;SVTYPE=INS;SUPTYPE=AL;SVLEN=49;STRANDS=+-;RE=14;REF_strand=26;AF=0.538462	GT:DR:DV	0/1:12:14
chr1	13823849	908	N	CTCCCACACACACACACACACACACACCACACACACACACACACACACA	.	PASS	IMPRECISE;SVMETHOD=Snifflesv1.0.11;CHR2=chr1;END=13823850;STD_quant_start=21.128856;STD_quant_stop=21.277084;Kurtosis_quant_start=3.566336;Kurtosis_quant_stop=3.385810;SVTYPE=INS;SUPTYPE=AL;SVLEN=45;STRANDS=+-;RE=7;REF_strand=29;AF=0.241379	GT:DR:DV	0/0:22:7
chr1	13860921	909	CACACACACACACACGCGCGCGCGCACACACACACACGCGCGC	N	.	PASS	IMPRECISE;SVMETHOD=Snifflesv1.0.11;CHR2=chr1;END=13860964;STD_quant_start=14.601370;STD_quant_stop=10.449880;Kurtosis_quant_start=-0.673889;Kurtosis_quant_stop=-1.625468;SVTYPE=DEL;SUPTYPE=AL;SVLEN=-43;STRANDS=+-;RE=5;REF_strand=26;AF=0.192308	GT:DR:DV	0/0:21:5
chr1	13861881	910	CGTTCTCCTCTCTCTCTCTCTCTCTCTCTCTCTCTCTCTCTCTCTC	N	.	PASS	IMPRECISE;SVMETHOD=Snifflesv1.0.11;CHR2=chr1;END=13861927;STD_quant_start=21.142375;STD_quant_stop=20.928450;Kurtosis_quant_start=-1.324265;Kurtosis_quant_stop=-0.851473;SVTYPE=DEL;SUPTYPE=AL;SVLEN=-46;STRANDS=+-;RE=3;REF_strand=28;AF=0.107143	GT:DR:DV	0/0:25:3
chr1	13864524	911	GAGAGAGAGAGAGAGAGAGAGAGGGAGAGAGAGAGAGAGAGAGAGAG	N	.	PASS	IMPRECISE;SVMETHOD=Snifflesv1.0.11;CHR2=chr1;END=13864576;STD_quant_start=9.630680;STD_quant_stop=15.775773;Kurtosis_quant_start=1.040744;Kurtosis_quant_stop=0.021829;SVTYPE=DEL;SUPTYPE=AL;SVLEN=-52;STRANDS=+-;RE=8;REF_strand=29;AF=0.275862	GT:DR:DV	0/0:21:8
chr1	13868616	912	TGCACACAATTAATTGAGTGTTTTGAACTAATTATCAAGAGAAGCTTATATGAGTTCTT	N	.	PASS	PRECISE;SVMETHOD=Snifflesv1.0.11;CHR2=chr1;END=13868673;STD_quant_start=0.632456;STD_quant_stop=2.626785;Kurtosis_quant_start=6.870788;Kurtosis_quant_stop=0.768374;SVTYPE=DEL;SUPTYPE=AL;SVLEN=-57;STRANDS=+-;RE=12;REF_strand=28;AF=0.428571	GT:DR:DV	0/1:16:12
chr1	13880065	913	GTGTGTGTGTGTGTGTGTGTGTGTGTGTGTGTGTGTGTGTGTGTGTGTG	N	.	PASS	IMPRECISE;SVMETHOD=Snifflesv1.0.11;CHR2=chr1;END=13880114;STD_quant_start=27.160020;STD_quant_stop=27.141604;Kurtosis_quant_start=-0.010825;Kurtosis_quant_stop=-0.819994;SVTYPE=DEL;SUPTYPE=AL;SVLEN=-49;STRANDS=+-;RE=3;REF_strand=27;AF=0.111111	GT:DR:DV	0/0:24:3
chr1	13880895	914	AGGAAGTAGTTGGGTTATTAACAGGTTTTAGCTGATCCAGAACAGTTTAAGAGGTCAAATAAAAGTTACCATAGCGATTTACTTTGGTA	N	.	PASS	PRECISE;SVMETHOD=Snifflesv1.0.11;CHR2=chr1;END=13880984;STD_quant_start=5.576737;STD_quant_stop=6.180615;Kurtosis_quant_start=-1.728380;Kurtosis_quant_stop=-1.764759;SVTYPE=DEL;SUPTYPE=AL;SVLEN=-89;STRANDS=+-;RE=15;REF_strand=29;AF=0.517241	GT:DR:DV	0/1:14:15
chr1	13880899	915	N	TCCTGCTTAGGAAGAATGACTGCGCTTCTGCATTGATCTAATTGGTC	.	PASS	PRECISE;SVMETHOD=Snifflesv1.0.11;CHR2=chr1;END=13880899;STD_quant_start=6.511528;STD_quant_stop=4.711688;Kurtosis_quant_start=-1.427057;Kurtosis_quant_stop=-0.846428;SVTYPE=INS;SUPTYPE=AL;SVLEN=43;STRANDS=+-;RE=13;REF_strand=29;AF=0.448276	GT:DR:DV	0/1:16:13
chr1	13883285	916	N	TTTGTGTGTGTGTGTGTGTGTGTGTGTGTGTGTGTGTGTATTG	.	PASS	IMPRECISE;SVMETHOD=Snifflesv1.0.11;CHR2=chr1;END=13883285;STD_quant_start=7.134424;STD_quant_stop=16.093477;Kurtosis_quant_start=6.730351;Kurtosis_quant_stop=6.099694;SVTYPE=INS;SUPTYPE=AL;SVLEN=43;STRANDS=+-;RE=11;REF_strand=27;AF=0.407407	GT:DR:DV	0/1:16:11
chr1	13903122	917	TGTGTGTGTGTGTGTGTGTGTGTGTGTGTGTGTGTGTGTGTGTGTGTGTGTGTGTGTGTGTGTGT	N	.	PASS	IMPRECISE;SVMETHOD=Snifflesv1.0.11;CHR2=chr1;END=13903170;STD_quant_start=27.101660;STD_quant_stop=23.669601;Kurtosis_quant_start=-1.609939;Kurtosis_quant_stop=0.574449;SVTYPE=DEL;SUPTYPE=AL;SVLEN=-48;STRANDS=+-;RE=4;REF_strand=18;AF=0.222222	GT:DR:DV	0/0:14:4
chr1	13920321	918	CGGTTTTCTTCTTCTTCTCTCTAATTTATTGTTGCTTCACTGCCTTTTGTGG	N	.	PASS	IMPRECISE;SVMETHOD=Snifflesv1.0.11;CHR2=chr1;END=13920368;STD_quant_start=18.592113;STD_quant_stop=20.856654;Kurtosis_quant_start=-0.919699;Kurtosis_quant_stop=-1.479382;SVTYPE=DEL;SUPTYPE=AL;SVLEN=-47;STRANDS=+-;RE=3;REF_strand=28;AF=0.107143	GT:DR:DV	0/0:25:3
chr1	13934116	919	TGGGCATAATTGAATTATCACGTTGGCCATACACACGCCATGCAACGGTGTTTGGACTGGAGGTGGGAAAAGTGCATTAAGGCTAATGATCCAGGCGCAAAAGTGATAATTACAAAGTATTTACT	N	.	PASS	PRECISE;SVMETHOD=Snifflesv1.0.11;CHR2=chr1;END=13934241;STD_quant_start=3.354102;STD_quant_stop=8.062258;Kurtosis_quant_start=1.663704;Kurtosis_quant_stop=1.242367;SVTYPE=DEL;SUPTYPE=AL;SVLEN=-125;STRANDS=+-;RE=8;REF_strand=25;AF=0.32	GT:DR:DV	0/1:17:8
chr1	13988550	920	N	GGGCATGCACACACACACCACCACCTACCTACCACCTG	.	PASS	PRECISE;SVMETHOD=Snifflesv1.0.11;CHR2=chr1;END=13988550;STD_quant_start=0.000000;STD_quant_stop=5.196152;Kurtosis_quant_start=-nan;Kurtosis_quant_stop=0.000000;SVTYPE=INS;SUPTYPE=AL;SVLEN=38;STRANDS=+-;RE=3;REF_strand=25;AF=0.12	GT:DR:DV	0/0:22:3
chr1	13994662	921	CTGGGGGTGGAGTGTGTGTGTGTGTGTGTGTGTGTGTGTGTGTGTGTGTGTGTGTGTGTGTGTGTGTGTGTGTGTGTGTGTGTGTGTGTGTGTGTGTGTGTGTGTGTG	N	.	PASS	IMPRECISE;SVMETHOD=Snifflesv1.0.11;CHR2=chr1;END=13994758;STD_quant_start=34.195516;STD_quant_stop=18.850287;Kurtosis_quant_start=-0.236184;Kurtosis_quant_stop=-0.999115;SVTYPE=DEL;SUPTYPE=AL;SVLEN=-96;STRANDS=+-;RE=3;REF_strand=31;AF=0.0967742	GT:DR:DV	0/0:28:3
chr1	14010181	922	TCTGTAAACTGAAATGGATGTTTTGCCTTTCATTTTCTTTTCTAGCCAATTTAGTTAGCCCAAACATGATTATGTTTGTCAAACATATGGTAAGAATCAGTGGTGTGTGTGTGTGTGTGTGTGTGTGTGTGTGTGTGTGTGTGTGTGTGTGTGTGTGTGCTGCGTGTACTGTATCTGTTTTTAGCACCATTAGAGTGAAGAGCCCCATGAACACCAGTGGGGCCCCAACACTAATCCAG	N	.	PASS	PRECISE;SVMETHOD=Snifflesv1.0.11;CHR2=chr1;END=14010420;STD_quant_start=2.428992;STD_quant_stop=1.897367;Kurtosis_quant_start=0.855937;Kurtosis_quant_stop=-0.171976;SVTYPE=DEL;SUPTYPE=AL;SVLEN=-239;STRANDS=+-;RE=14;REF_strand=19;AF=0.736842	GT:DR:DV	0/1:5:14
chr1	14010423	923	N	AATTCGCACTCAACCTCAACACACACACACACACAAACAAGAAACAGCATGTTGCTGTTCCAAACAATCAAGTTTCAACTAGATTTGTGTGTT	.	PASS	PRECISE;SVMETHOD=Snifflesv1.0.11;CHR2=chr1;END=14010429;STD_quant_start=6.757712;STD_quant_stop=5.322906;Kurtosis_quant_start=-0.618893;Kurtosis_quant_stop=-1.464913;SVTYPE=INS;SUPTYPE=AL;SVLEN=98;STRANDS=+-;RE=3;REF_strand=19;AF=0.157895	GT:DR:DV	0/0:16:3
chr1	14011705	924	N	GTGAAGACAGTAAAAAAGTCAGAAAAGTTTAAAAGGATCTGGATCTGGAAAGAACAGATAACAATCAGGGAAGAAATACTTATTGTCATTTCCTAAATGTGTGCAGAAGATTTACGGTGGCAAGTGACCGGGAACTGGCGATTCTAAGAAAACTCATGACATAACCAATCATATATGTAAAGTTTTACTTTGTACTTAGTCTGATATCTGTATTCCAAGTTCATAAATCTTTTTTCATATTTCCAGTGTGTATCAGTGTCCAGTTCACCCAGAC	.	PASS	PRECISE;SVMETHOD=Snifflesv1.0.11;CHR2=chr1;END=14011705;STD_quant_start=0.707107;STD_quant_stop=4.769696;Kurtosis_quant_start=-1.000000;Kurtosis_quant_stop=0.208791;SVTYPE=INS;SUPTYPE=AL;SVLEN=273;STRANDS=+-;RE=4;REF_strand=16;AF=0.25	GT:DR:DV	0/0:12:4
chr1	14016254	925	ACACGCGCACACACACACACACACACACACACACACACA	N	.	PASS	IMPRECISE;SVMETHOD=Snifflesv1.0.11;CHR2=chr1;END=14016285;STD_quant_start=11.105554;STD_quant_stop=13.291601;Kurtosis_quant_start=-1.025961;Kurtosis_quant_stop=-0.011299;SVTYPE=DEL;SUPTYPE=AL;SVLEN=-31;STRANDS=+-;RE=3;REF_strand=19;AF=0.157895	GT:DR:DV	0/0:16:3
chr1	14018697	926	GCGTGTGTGTGTGTGTGTGTGTGTGTGTGTGTG	N	.	PASS	IMPRECISE;SVMETHOD=Snifflesv1.0.11;CHR2=chr1;END=14018745;STD_quant_start=5.322906;STD_quant_stop=10.082989;Kurtosis_quant_start=-0.269066;Kurtosis_quant_stop=-0.298242;SVTYPE=DEL;SUPTYPE=AL;SVLEN=-48;STRANDS=+-;RE=3;REF_strand=17;AF=0.176471	GT:DR:DV	0/0:14:3
chr1	14039832	927	N	GAAAGAATACTTATCCGAAAAAGTCAGGTAAAAAGTAAAGGCTGACGAGACGGACAGACGACATAAAGCTTATACCACTCCAGTCGGGTCAAACCGACCGAATGGCGACATCGAAAGGAAAGTAACGGCAGAAGAAGCCCCTGTCCCGCCATTGAGTTTCCGTCAGGAAGTTAGGCCATTTGACGAAGCTGTGCGGCGGTTAGGGGTTGTGGGTTGGCTCTGGGGTTAGGCTGAGCTGGGGCTAGGACTAGGGTGGAAAAGTTTATACCTTCAATTCCAGTCGGGTCAAACCGACTGAAATGAAGGATCGAGAGTAACGGTGAAGAAGCCCCTGTCCTGCCAGCTGGAGTGCTCTGTCAGGGCATAGTTGGGTCGGGATTTGGGGTGCCGTTATGGTTA…	.	PASS	IMPRECISE;SVMETHOD=Snifflesv1.0.11;CHR2=chr1;END=14039832;STD_quant_start=92.296262;STD_quant_stop=102.697614;Kurtosis_quant_start=-1.600352;Kurtosis_quant_stop=0.523820;SVTYPE=INS;SUPTYPE=AL;SVLEN=651;STRANDS=+-;RE=5;REF_strand=19;AF=0.263158	GT:DR:DV	0/0:14:5
chr1	14040057	928	TCAGTCTGGTTGCCAGGGAGCGCTTCAAGCAGGA	N	.	PASS	PRECISE;SVMETHOD=Snifflesv1.0.11;CHR2=chr1;END=14040091;STD_quant_start=1.095445;STD_quant_stop=0.447214;Kurtosis_quant_start=0.798137;Kurtosis_quant_stop=0.508673;SVTYPE=DEL;SUPTYPE=AL;SVLEN=-34;STRANDS=+-;RE=16;REF_strand=18;AF=0.888889	GT:DR:DV	1/1:2:16
chr1	14051886	929	CACACACACACACACACACACACACACACACACACACACACACAC	N	.	PASS	PRECISE;SVMETHOD=Snifflesv1.0.11;CHR2=chr1;END=14051931;STD_quant_start=1.154701;STD_quant_stop=6.218253;Kurtosis_quant_start=0.000000;Kurtosis_quant_stop=-0.713436;SVTYPE=DEL;SUPTYPE=AL;SVLEN=-45;STRANDS=+-;RE=3;REF_strand=18;AF=0.166667	GT:DR:DV	0/0:15:3
chr1	14077901	930	GAGAGAGAGAGAGAGAGAGAGAGAGAGAGAGAGAGAGAG	N	.	PASS	IMPRECISE;SVMETHOD=Snifflesv1.0.11;CHR2=chr1;END=14077940;STD_quant_start=4.760952;STD_quant_stop=19.476482;Kurtosis_quant_start=-0.332180;Kurtosis_quant_stop=-0.247224;SVTYPE=DEL;SUPTYPE=AL;SVLEN=-39;STRANDS=+-;RE=3;REF_strand=18;AF=0.166667	GT:DR:DV	0/0:15:3
chr1	14082975	931	CACACAAAGACATAAACACACACACACACACACACACACACACACACACACACACACACACACACACACACACACACACACACACACACACACACACACACACACACACACACACACACAC	N	.	PASS	PRECISE;SVMETHOD=Snifflesv1.0.11;CHR2=chr1;END=14083090;STD_quant_start=0.000000;STD_quant_stop=4.774935;Kurtosis_quant_start=2.022434;Kurtosis_quant_stop=0.495585;SVTYPE=DEL;SUPTYPE=AL;SVLEN=-115;STRANDS=+-;RE=15;REF_strand=28;AF=0.535714	GT:DR:DV	0/1:13:15
chr1	14084025	932	GCACACACACACACACACACACACACACACACACACA	N	.	PASS	IMPRECISE;SVMETHOD=Snifflesv1.0.11;CHR2=chr1;END=14084081;STD_quant_start=7.729812;STD_quant_stop=28.748913;Kurtosis_quant_start=0.551969;Kurtosis_quant_stop=-1.396134;SVTYPE=DEL;SUPTYPE=AL;SVLEN=-56;STRANDS=+-;RE=4;REF_strand=29;AF=0.137931	GT:DR:DV	0/0:25:4
chr1	14084666	933	TGTGTGTGTGTGTGTGTGTGTGTGTGTGTGTGTGTGTGTGTGTGTGTGTGTGTGTGTGTGTGTGTGTGTGTGTGTGTGTGT	N	.	PASS	IMPRECISE;SVMETHOD=Snifflesv1.0.11;CHR2=chr1;END=14084718;STD_quant_start=6.519202;STD_quant_stop=17.370953;Kurtosis_quant_start=-1.478339;Kurtosis_quant_stop=-0.976952;SVTYPE=DEL;SUPTYPE=AL;SVLEN=-52;STRANDS=+-;RE=4;REF_strand=30;AF=0.133333	GT:DR:DV	0/0:26:4
chr1	14092126	934	CACACACACACACACACACACACACACACACACACACACACACACACACACA	N	.	PASS	IMPRECISE;SVMETHOD=Snifflesv1.0.11;CHR2=chr1;END=14092179;STD_quant_start=19.553346;STD_quant_stop=15.280707;Kurtosis_quant_start=0.866884;Kurtosis_quant_stop=-0.207094;SVTYPE=DEL;SUPTYPE=AL;SVLEN=-53;STRANDS=+-;RE=6;REF_strand=28;AF=0.214286	GT:DR:DV	0/0:22:6
chr1	14096180	935	GTTCCGGACATGTTGGTTTCAGGCATGTTGGT	N	.	PASS	IMPRECISE;SVMETHOD=Snifflesv1.0.11;CHR2=chr1;END=14096212;STD_quant_start=11.521719;STD_quant_stop=11.302655;Kurtosis_quant_start=-1.334365;Kurtosis_quant_stop=-1.419568;SVTYPE=DEL;SUPTYPE=AL;SVLEN=-32;STRANDS=+-;RE=4;REF_strand=32;AF=0.125	GT:DR:DV	0/0:28:4
chr1	14096600	936	TGTGTGTGTGTGTGTGTGTGTGTGTGTGTGTGTGTGTGTGTGTGTGTGTGTGTGT	N	.	PASS	IMPRECISE;SVMETHOD=Snifflesv1.0.11;CHR2=chr1;END=14096654;STD_quant_start=14.025487;STD_quant_stop=17.840564;Kurtosis_quant_start=0.710224;Kurtosis_quant_stop=-1.204830;SVTYPE=DEL;SUPTYPE=AL;SVLEN=-54;STRANDS=+-;RE=7;REF_strand=31;AF=0.225806	GT:DR:DV	0/0:24:7
chr1	14099890	937	CACACACACACACACACACACACACACACACACACACACACACACACACACACACACACACACACAC	N	.	PASS	PRECISE;SVMETHOD=Snifflesv1.0.11;CHR2=chr1;END=14099959;STD_quant_start=2.258318;STD_quant_stop=3.162278;Kurtosis_quant_start=-0.598736;Kurtosis_quant_stop=-1.015075;SVTYPE=DEL;SUPTYPE=AL;SVLEN=-69;STRANDS=+-;RE=20;REF_strand=35;AF=0.571429	GT:DR:DV	0/1:15:20
chr1	14104212	938	CACACACACACACACACACACACACACACACACACAC	N	.	PASS	IMPRECISE;SVMETHOD=Snifflesv1.0.11;CHR2=chr1;END=14104256;STD_quant_start=4.551295;STD_quant_stop=10.260883;Kurtosis_quant_start=0.016742;Kurtosis_quant_stop=0.248446;SVTYPE=DEL;SUPTYPE=AL;SVLEN=-44;STRANDS=+-;RE=7;REF_strand=28;AF=0.25	GT:DR:DV	0/0:21:7
chr1	14149009	939	TATATATATATATATATATATATATATTTTTTT	N	.	PASS	PRECISE;SVMETHOD=Snifflesv1.0.11;CHR2=chr1;END=14149042;STD_quant_start=1.154701;STD_quant_stop=2.309401;Kurtosis_quant_start=0.000000;Kurtosis_quant_stop=0.000000;SVTYPE=DEL;SUPTYPE=AL;SVLEN=-33;STRANDS=+-;RE=3;REF_strand=22;AF=0.136364	GT:DR:DV	0/0:19:3
chr1	14174914	940	GTGTGTGTGTGTGTGTGTGTGTGTGTGTGTGTGTGTGTGTGTGTGTGTGTGTGTGTGTGTGTGTGTGTGTGTGTGTGTGTGTGTGTGTGTGTGTGTGTGTGTGTGTGTGTGTGTGTGTG	N	.	PASS	PRECISE;SVMETHOD=Snifflesv1.0.11;CHR2=chr1;END=14175033;STD_quant_start=5.639149;STD_quant_stop=7.456541;Kurtosis_quant_start=1.814881;Kurtosis_quant_stop=0.835723;SVTYPE=DEL;SUPTYPE=AL;SVLEN=-119;STRANDS=+-;RE=10;REF_strand=26;AF=0.384615	GT:DR:DV	0/1:16:10
chr1	14205427	941	TGTGTGTGTGTGTGTGTGTGTGTGTGTGTGTGTGTGTGTGTGTGTGTGTGTGTGTGTGTGTGTGTGTGTG	N	.	PASS	IMPRECISE;SVMETHOD=Snifflesv1.0.11;CHR2=chr1;END=14205487;STD_quant_start=23.752193;STD_quant_stop=26.038433;Kurtosis_quant_start=1.305513;Kurtosis_quant_stop=-1.444444;SVTYPE=DEL;SUPTYPE=AL;SVLEN=-60;STRANDS=+-;RE=6;REF_strand=28;AF=0.214286	GT:DR:DV	0/0:22:6
chr1	14256590	942	AGTGACCTCACTCTGGTCTCTTCCGACTCTCTCTGGTGAGACACAACACGTAG	N	.	PASS	PRECISE;SVMETHOD=Snifflesv1.0.11;CHR2=chr1;END=14256643;STD_quant_start=5.066228;STD_quant_stop=3.696846;Kurtosis_quant_start=-0.457413;Kurtosis_quant_stop=0.057109;SVTYPE=DEL;SUPTYPE=AL;SVLEN=-53;STRANDS=+-;RE=9;REF_strand=26;AF=0.346154	GT:DR:DV	0/1:17:9
chr1	14267267	943	TCTCTCTCTCTCTCTCTCTCTCTCTCTCTCTCTCTCTCTCTCT	N	.	PASS	PRECISE;SVMETHOD=Snifflesv1.0.11;CHR2=chr1;END=14267308;STD_quant_start=1.154701;STD_quant_stop=4.760952;Kurtosis_quant_start=0.000000;Kurtosis_quant_stop=-0.332180;SVTYPE=DEL;SUPTYPE=AL;SVLEN=-41;STRANDS=+-;RE=3;REF_strand=22;AF=0.136364	GT:DR:DV	0/0:19:3
chr1	14267341	944	N	TGAATGTGTTGCACTGTTTTAAAATGGTCCCTG	.	PASS	PRECISE;SVMETHOD=Snifflesv1.0.11;CHR2=chr1;END=14267342;STD_quant_start=0.000000;STD_quant_stop=0.836660;Kurtosis_quant_start=-1.000000;Kurtosis_quant_stop=-0.904346;SVTYPE=INS;SUPTYPE=AL;SVLEN=33;STRANDS=+-;RE=17;REF_strand=21;AF=0.809524	GT:DR:DV	1/1:4:17
chr1	14328416	945	GAGCTGTCGTTACTTCTGTCTGTTCCCACAGACATCAGTAGTTTTGATCTGGCAAAGTCCCAGAA	N	.	PASS	PRECISE;SVMETHOD=Snifflesv1.0.11;CHR2=chr1;END=14328481;STD_quant_start=3.898718;STD_quant_stop=3.535534;Kurtosis_quant_start=1.870152;Kurtosis_quant_stop=0.666560;SVTYPE=DEL;SUPTYPE=AL;SVLEN=-65;STRANDS=+-;RE=10;REF_strand=19;AF=0.526316	GT:DR:DV	0/1:9:10
chr1	14341788	946	ATATATATATATATATATATATATATATATATATATATATATAT	N	.	PASS	IMPRECISE;SVMETHOD=Snifflesv1.0.11;CHR2=chr1;END=14341834;STD_quant_start=17.166828;STD_quant_stop=21.426619;Kurtosis_quant_start=-0.426436;Kurtosis_quant_stop=-0.555160;SVTYPE=DEL;SUPTYPE=AL;SVLEN=-46;STRANDS=+-;RE=10;REF_strand=25;AF=0.4	GT:DR:DV	0/1:15:10
chr1	14367478	947	CCTCTCTCTGCCACACACACACACACACACACACACACACACACACACACACACACAC	N	.	PASS	IMPRECISE;SVMETHOD=Snifflesv1.0.11;CHR2=chr1;END=14367532;STD_quant_start=2.880972;STD_quant_stop=11.344602;Kurtosis_quant_start=6.604600;Kurtosis_quant_stop=-0.015121;SVTYPE=DEL;SUPTYPE=AL;SVLEN=-54;STRANDS=+-;RE=13;REF_strand=29;AF=0.448276	GT:DR:DV	0/1:16:13
chr1	14370165	948	CACACACACACACACACACACACACACACACACACACACACACACACACACACAC	N	.	PASS	IMPRECISE;SVMETHOD=Snifflesv1.0.11;CHR2=chr1;END=14370228;STD_quant_start=26.779968;STD_quant_stop=32.049441;Kurtosis_quant_start=2.120069;Kurtosis_quant_stop=-1.531092;SVTYPE=DEL;SUPTYPE=AL;SVLEN=-63;STRANDS=+-;RE=6;REF_strand=32;AF=0.1875	GT:DR:DV	0/0:26:6
chr1	14374587	949	ACACACACACACACACACACACACACACACACACACACACACACACACACACACACACACACACACA	N	.	PASS	IMPRECISE;SVMETHOD=Snifflesv1.0.11;CHR2=chr1;END=14374654;STD_quant_start=36.606010;STD_quant_stop=25.895946;Kurtosis_quant_start=1.159963;Kurtosis_quant_stop=-1.024743;SVTYPE=DEL;SUPTYPE=AL;SVLEN=-67;STRANDS=+-;RE=5;REF_strand=32;AF=0.15625	GT:DR:DV	0/0:27:5
chr1	14375150	950	N	CACACACTCTTATACACACACACACACACACACACACACACACACACACACACACACACACACACAC	.	PASS	IMPRECISE;SVMETHOD=Snifflesv1.0.11;CHR2=chr1;END=14375154;STD_quant_start=13.704014;STD_quant_stop=15.604487;Kurtosis_quant_start=-0.432407;Kurtosis_quant_stop=-1.164068;SVTYPE=INS;SUPTYPE=AL;SVLEN=96;STRANDS=+-;RE=12;REF_strand=35;AF=0.342857	GT:DR:DV	0/1:23:12
chr1	14380652	951	TCTCTCTCTCTCTCTCTCTCTCTCTCTCTCTCTCTCTCTCTTTCTT	N	.	PASS	PRECISE;SVMETHOD=Snifflesv1.0.11;CHR2=chr1;END=14380692;STD_quant_start=2.081666;STD_quant_stop=6.244998;Kurtosis_quant_start=-1.278107;Kurtosis_quant_stop=-1.278107;SVTYPE=DEL;SUPTYPE=AL;SVLEN=-40;STRANDS=+-;RE=3;REF_strand=31;AF=0.0967742	GT:DR:DV	0/0:28:3
chr1	14382431	952	N	CACTCACACACACACACACACACACACACACAGCCACACACACACACACACACACACACACACACACACACACACACACACACATTAC	.	PASS	IMPRECISE;SVMETHOD=Snifflesv1.0.11;CHR2=chr1;END=14382431;STD_quant_start=15.336232;STD_quant_stop=20.530465;Kurtosis_quant_start=-1.653244;Kurtosis_quant_stop=-1.200645;SVTYPE=INS;SUPTYPE=AL;SVLEN=83;STRANDS=+-;RE=13;REF_strand=26;AF=0.5	GT:DR:DV	0/1:13:13
chr1	14390160	953	TGTGTGTGTGTGTGTGTGTGTGTGTGTGTGTGTGTGTGTGTGTGTGTGTGTGTGTGTGTGTGTGTGTGTGTGTGTGTGTGTGTGTGTGTG	N	.	PASS	IMPRECISE;SVMETHOD=Snifflesv1.0.11;CHR2=chr1;END=14390263;STD_quant_start=13.663821;STD_quant_stop=14.103191;Kurtosis_quant_start=-1.301192;Kurtosis_quant_stop=-1.837316;SVTYPE=DEL;SUPTYPE=AL;SVLEN=-103;STRANDS=+-;RE=14;REF_strand=26;AF=0.538462	GT:DR:DV	0/1:12:14
chr1	14397018	954	CACACACACACACACACACACACACACACACACACACACACACACACACACACACATACACACACACACACACACACACACACACACACACACACACACACACAC	N	.	PASS	IMPRECISE;SVMETHOD=Snifflesv1.0.11;CHR2=chr1;END=14397108;STD_quant_start=32.191614;STD_quant_stop=40.628808;Kurtosis_quant_start=-0.834022;Kurtosis_quant_stop=-0.728311;SVTYPE=DEL;SUPTYPE=AL;SVLEN=-90;STRANDS=+-;RE=10;REF_strand=24;AF=0.416667	GT:DR:DV	0/1:14:10
chr1	14403941	955	ACAGAGAGAGAGAGAGAGAGAGAGAGAGAGAGAG	N	.	PASS	PRECISE;SVMETHOD=Snifflesv1.0.11;CHR2=chr1;END=14403984;STD_quant_start=1.224745;STD_quant_stop=6.403124;Kurtosis_quant_start=-0.333333;Kurtosis_quant_stop=-1.305175;SVTYPE=DEL;SUPTYPE=AL;SVLEN=-43;STRANDS=+-;RE=8;REF_strand=25;AF=0.32	GT:DR:DV	0/1:17:8
chr1	14404703	956	CACGCACACACACACACACACACACACACACACACACACACACACACACACACACACACACACACACACACA	N	.	PASS	IMPRECISE;SVMETHOD=Snifflesv1.0.11;CHR2=chr1;END=14404765;STD_quant_start=7.063993;STD_quant_stop=12.062338;Kurtosis_quant_start=-0.863544;Kurtosis_quant_stop=-1.577791;SVTYPE=DEL;SUPTYPE=AL;SVLEN=-62;STRANDS=+-;RE=14;REF_strand=25;AF=0.56	GT:DR:DV	0/1:11:14
chr1	14509266	957	TGTGTGTGTGTGTGTGTGTGTGTGTGTGTGTGTGTGTGTGT	N	.	PASS	IMPRECISE;SVMETHOD=Snifflesv1.0.11;CHR2=chr1;END=14509307;STD_quant_start=19.401031;STD_quant_stop=15.349267;Kurtosis_quant_start=0.078917;Kurtosis_quant_stop=1.290033;SVTYPE=DEL;SUPTYPE=AL;SVLEN=-41;STRANDS=+-;RE=5;REF_strand=26;AF=0.192308	GT:DR:DV	0/0:21:5
chr1	14527081	958	TGTGTGTGTGTGTGTGTGTGTGTGTGTGTGTGTGTGTGTGTGTGTGTGTGTGTGTGT	N	.	PASS	IMPRECISE;SVMETHOD=Snifflesv1.0.11;CHR2=chr1;END=14527137;STD_quant_start=12.589678;STD_quant_stop=15.370426;Kurtosis_quant_start=0.887570;Kurtosis_quant_stop=-0.659152;SVTYPE=DEL;SUPTYPE=AL;SVLEN=-56;STRANDS=+-;RE=4;REF_strand=22;AF=0.181818	GT:DR:DV	0/0:18:4
chr1	14541987	959	ACAGAGAGAGAGAGAGAGAGAGAGAGAGAGAGAGAGAGAGAGAGAGAG	N	.	PASS	PRECISE;SVMETHOD=Snifflesv1.0.11;CHR2=chr1;END=14542033;STD_quant_start=9.769567;STD_quant_stop=8.259674;Kurtosis_quant_start=0.569783;Kurtosis_quant_stop=-0.639397;SVTYPE=DEL;SUPTYPE=AL;SVLEN=-46;STRANDS=+-;RE=9;REF_strand=24;AF=0.375	GT:DR:DV	0/1:15:9
chr1	14587042	960	GAGAGAGAGAGAGAGAGAGAGAGAGAGAGAGAGAGAGAGAGAGAGAGACATAGAGAC	N	.	PASS	IMPRECISE;SVMETHOD=Snifflesv1.0.11;CHR2=chr1;END=14587082;STD_quant_start=12.682008;STD_quant_stop=22.293497;Kurtosis_quant_start=-0.773765;Kurtosis_quant_stop=-1.354509;SVTYPE=DEL;SUPTYPE=AL;SVLEN=-40;STRANDS=+-;RE=6;REF_strand=25;AF=0.24	GT:DR:DV	0/0:19:6
chr1	14692987	961	GCCTTTTCTCTGCAGAATGACTTCTTTCACTTTCTGATACTTGAAGGTGATCTGTGACTTGGTTTTAAGACTCTCGGTCAAATCTGATGCAGGAGAAGACGTGATGAGGACTTCCTGCTATTAAACAATTCTCAAACATAAGATTCTACATTTCCCACGATGTGATTTTTCCATCTTTAGTCTCCTCAAGCTACAGAACACGTATTCATGATGAGTAAACAGACCTTGAAATGGTCTCTGTTGTCTCTTTGTGTGGGATTTTAAATGCAGGACTTTTACTTGTTATGGAGTATTTTTATCTTATTGGTGTTTTATTCTTAAGTGAATGATCTAATATTTGAGTAAAGCTACCTTTTCAGGACTGTTACAAGACTAAAATATTTATATTTTATATTCTAT…	N	.	PASS	PRECISE;SVMETHOD=Snifflesv1.0.11;CHR2=chr1;END=14693968;STD_quant_start=0.755929;STD_quant_stop=0.755929;Kurtosis_quant_start=4.000000;Kurtosis_quant_stop=4.000000;SVTYPE=DEL;SUPTYPE=AL,SR;SVLEN=-981;STRANDS=+-;RE=7;REF_strand=20;AF=0.35	GT:DR:DV	0/1:13:7
chr1	14724671	962	CTCTCTCTCTCTCTCTCTCTCTCTCTCTCTCTCTCTCTCTCTCTC	N	.	PASS	PRECISE;SVMETHOD=Snifflesv1.0.11;CHR2=chr1;END=14724722;STD_quant_start=1.843909;STD_quant_stop=8.786353;Kurtosis_quant_start=5.841300;Kurtosis_quant_stop=-1.456332;SVTYPE=DEL;SUPTYPE=AL;SVLEN=-51;STRANDS=+-;RE=12;REF_strand=27;AF=0.444444	GT:DR:DV	0/1:15:12
chr1	14747886	963	TCTCTCTCTCTCTCTCTCTCTCTCTCTCTCTCTCTCTCTCTCTCTCTCTCTCTCTCTCGCTCCCTCCCTCAATTCCCATTCAA	N	.	PASS	IMPRECISE;SVMETHOD=Snifflesv1.0.11;CHR2=chr1;END=14747956;STD_quant_start=16.646321;STD_quant_stop=14.969970;Kurtosis_quant_start=2.815916;Kurtosis_quant_stop=2.190073;SVTYPE=DEL;SUPTYPE=AL;SVLEN=-70;STRANDS=+-;RE=12;REF_strand=29;AF=0.413793	GT:DR:DV	0/1:17:12
chr1	14812586	964	TGTGTGTGTGTGTGTGTGTGTGTGTGTGTGTGTGTG	N	.	PASS	IMPRECISE;SVMETHOD=Snifflesv1.0.11;CHR2=chr1;END=14812642;STD_quant_start=24.331050;STD_quant_stop=23.462736;Kurtosis_quant_start=-1.033601;Kurtosis_quant_stop=-1.383936;SVTYPE=DEL;SUPTYPE=AL;SVLEN=-56;STRANDS=+-;RE=4;REF_strand=29;AF=0.137931	GT:DR:DV	0/0:25:4
chr1	14838079	965	TGTGTGTGTGTGTGTGTGTGTGTGTGTGTGTGTGTGTGTGTGTGTGTGTGTGTGTGTGTGTGT	N	.	PASS	PRECISE;SVMETHOD=Snifflesv1.0.11;CHR2=chr1;END=14838143;STD_quant_start=4.277850;STD_quant_stop=7.628892;Kurtosis_quant_start=4.879401;Kurtosis_quant_stop=1.802195;SVTYPE=DEL;SUPTYPE=AL;SVLEN=-64;STRANDS=+-;RE=12;REF_strand=22;AF=0.545455	GT:DR:DV	0/1:10:12
chr1	14849327	966	N	AAACTCAGGATATACAGCATCATCACATTTGAAAAGCGC	.	PASS	PRECISE;SVMETHOD=Snifflesv1.0.11;CHR2=chr1;END=14849327;STD_quant_start=2.323790;STD_quant_stop=4.847680;Kurtosis_quant_start=5.292181;Kurtosis_quant_stop=1.321050;SVTYPE=INS;SUPTYPE=AL;SVLEN=39;STRANDS=+-;RE=10;REF_strand=20;AF=0.5	GT:DR:DV	0/1:10:10
chr1	14861473	967	GTGTGTGTGTGTGTGTGTGTGTGTGTGTGTGTGTGTGTGTGTGTGTGTGTG	N	.	PASS	PRECISE;SVMETHOD=Snifflesv1.0.11;CHR2=chr1;END=14861523;STD_quant_start=0.632456;STD_quant_stop=5.440588;Kurtosis_quant_start=4.374024;Kurtosis_quant_stop=2.923135;SVTYPE=DEL;SUPTYPE=AL;SVLEN=-50;STRANDS=+-;RE=14;REF_strand=37;AF=0.378378	GT:DR:DV	0/1:23:14
chr1	14897614	968	GTGTGTACACACACACACACACACACACACAC	N	.	PASS	PRECISE;SVMETHOD=Snifflesv1.0.11;CHR2=chr1;END=14897651;STD_quant_start=5.431390;STD_quant_stop=7.952987;Kurtosis_quant_start=-0.053146;Kurtosis_quant_stop=-1.803106;SVTYPE=DEL;SUPTYPE=AL;SVLEN=-37;STRANDS=+-;RE=4;REF_strand=19;AF=0.210526	GT:DR:DV	0/0:15:4
chr1	14898060	969	CTTTGTGTGTGTGTGTGTGTGTGTGTGTGTGTGTGTGTGTGTGTGTGTGTGTGTGTGTGTGTGTGTGTGTGTGTGT	N	.	PASS	IMPRECISE;SVMETHOD=Snifflesv1.0.11;CHR2=chr1;END=14898121;STD_quant_start=30.716445;STD_quant_stop=31.146830;Kurtosis_quant_start=-0.310796;Kurtosis_quant_stop=-1.372216;SVTYPE=DEL;SUPTYPE=AL;SVLEN=-61;STRANDS=+-;RE=8;REF_strand=20;AF=0.4	GT:DR:DV	0/1:12:8
chr1	14914233	970	CTGCACACCACGATTTATCCGCACAGAGCATTGACTGTATATAAAGATGGCTGCCATCTAA	N	.	PASS	PRECISE;SVMETHOD=Snifflesv1.0.11;CHR2=chr1;END=14914294;STD_quant_start=5.357238;STD_quant_stop=2.073644;Kurtosis_quant_start=-0.895794;Kurtosis_quant_stop=1.042160;SVTYPE=DEL;SUPTYPE=AL;SVLEN=-61;STRANDS=+-;RE=12;REF_strand=27;AF=0.444444	GT:DR:DV	0/1:15:12
chr1	14942078	971	AATAAATAGTAGTAAAAATAAAAAATGTTGTTACATTAGATAAGGGACCAGAATACAT	N	.	PASS	PRECISE;SVMETHOD=Snifflesv1.0.11;CHR2=chr1;END=14942137;STD_quant_start=1.702939;STD_quant_stop=2.810694;Kurtosis_quant_start=6.802781;Kurtosis_quant_stop=5.835967;SVTYPE=DEL;SUPTYPE=AL;SVLEN=-59;STRANDS=+-;RE=12;REF_strand=27;AF=0.444444	GT:DR:DV	0/1:15:12
chr1	14952153	972	AAAAGTTTCAGATTCCTCCCCTTTCTTACACGAGCTGTGTATCCTAACAG	N	.	PASS	PRECISE;SVMETHOD=Snifflesv1.0.11;CHR2=chr1;END=14952203;STD_quant_start=0.948683;STD_quant_stop=0.000000;Kurtosis_quant_start=4.725652;Kurtosis_quant_stop=7.000000;SVTYPE=DEL;SUPTYPE=AL;SVLEN=-50;STRANDS=+-;RE=11;REF_strand=26;AF=0.423077	GT:DR:DV	0/1:15:11
chr1	14961242	973	CTCTCTCTCTCTCTCTCTCTCTCTCTCTCTCTC	N	.	PASS	IMPRECISE;SVMETHOD=Snifflesv1.0.11;CHR2=chr1;END=14961277;STD_quant_start=6.870226;STD_quant_stop=14.758049;Kurtosis_quant_start=0.566504;Kurtosis_quant_stop=-0.610832;SVTYPE=DEL;SUPTYPE=AL;SVLEN=-35;STRANDS=+-;RE=5;REF_strand=26;AF=0.192308	GT:DR:DV	0/0:21:5
chr1	14968483	974	TCTCTCTCTCTCTCTCTCTCTCTCTCTCTCTCTCTCT	N	.	PASS	IMPRECISE;SVMETHOD=Snifflesv1.0.11;CHR2=chr1;END=14968523;STD_quant_start=13.165612;STD_quant_stop=5.477226;Kurtosis_quant_start=-0.386627;Kurtosis_quant_stop=-0.540000;SVTYPE=DEL;SUPTYPE=AL;SVLEN=-40;STRANDS=+-;RE=3;REF_strand=22;AF=0.136364	GT:DR:DV	0/0:19:3
chr1	14972785	975	N	CATTAGAACCACAGAACGGAGAGAGAGAGAGAGAGAGAGAGAGAGAGAGAGGGAGAGAGAGA	.	PASS	IMPRECISE;SVMETHOD=Snifflesv1.0.11;CHR2=chr1;END=14972788;STD_quant_start=6.988085;STD_quant_stop=10.527741;Kurtosis_quant_start=-1.096681;Kurtosis_quant_stop=0.340503;SVTYPE=INS;SUPTYPE=AL;SVLEN=51;STRANDS=+-;RE=6;REF_strand=20;AF=0.3	GT:DR:DV	0/0:14:6
chr1	14972802	976	GAGAGAGAGAGAGAGAGAGAGAGAGAGAGAGAGAGA	N	.	PASS	PRECISE;SVMETHOD=Snifflesv1.0.11;CHR2=chr1;END=14972837;STD_quant_start=8.082904;STD_quant_stop=1.290994;Kurtosis_quant_start=0.000000;Kurtosis_quant_stop=-0.960000;SVTYPE=DEL;SUPTYPE=AL;SVLEN=-35;STRANDS=+-;RE=3;REF_strand=20;AF=0.15	GT:DR:DV	0/0:17:3
chr1	14992158	977	TGTGTGTGTGTGGTGTGTGTGTGTGTGTGTGTGTGTGTGTGTGTGTGTGTGTGTGTGT	N	.	PASS	PRECISE;SVMETHOD=Snifflesv1.0.11;CHR2=chr1;END=14992217;STD_quant_start=6.049793;STD_quant_stop=7.596052;Kurtosis_quant_start=0.189175;Kurtosis_quant_stop=-0.546435;SVTYPE=DEL;SUPTYPE=AL;SVLEN=-59;STRANDS=+-;RE=14;REF_strand=23;AF=0.608696	GT:DR:DV	0/1:9:14
chr1	14995635	978	N	TAAGTGGTATGTGTGTGTGTGTGTGTGTTATTATTGTGTGTGT	.	PASS	IMPRECISE;SVMETHOD=Snifflesv1.0.11;CHR2=chr1;END=14995635;STD_quant_start=13.814244;STD_quant_stop=19.916492;Kurtosis_quant_start=2.434629;Kurtosis_quant_stop=2.180740;SVTYPE=INS;SUPTYPE=AL;SVLEN=42;STRANDS=+-;RE=6;REF_strand=27;AF=0.222222	GT:DR:DV	0/0:21:6
chr1	15012028	979	TGTGTGTGTGTGTGTGTGTGTGTGTGTGTGT	N	.	PASS	PRECISE;SVMETHOD=Snifflesv1.0.11;CHR2=chr1;END=15012063;STD_quant_start=2.309401;STD_quant_stop=2.943920;Kurtosis_quant_start=0.000000;Kurtosis_quant_stop=-0.221893;SVTYPE=DEL;SUPTYPE=AL;SVLEN=-35;STRANDS=+-;RE=3;REF_strand=27;AF=0.111111	GT:DR:DV	0/0:24:3
chr1	15015595	980	TGTGTGTGTGTGTGTGTGTGTGTGTGTGTGTGTGTGTG	N	.	PASS	IMPRECISE;SVMETHOD=Snifflesv1.0.11;CHR2=chr1;END=15015650;STD_quant_start=31.318924;STD_quant_stop=27.447677;Kurtosis_quant_start=0.279294;Kurtosis_quant_stop=-1.471694;SVTYPE=DEL;SUPTYPE=AL;SVLEN=-55;STRANDS=+-;RE=8;REF_strand=25;AF=0.32	GT:DR:DV	0/1:17:8
chr1	15018681	981	CTCTCTCTCTCTCTCTCTCTCTCTCTCTCTC	N	.	PASS	PRECISE;SVMETHOD=Snifflesv1.0.11;CHR2=chr1;END=15018712;STD_quant_start=9.831921;STD_quant_stop=9.814955;Kurtosis_quant_start=-1.458906;Kurtosis_quant_stop=-1.034470;SVTYPE=DEL;SUPTYPE=AL;SVLEN=-31;STRANDS=+-;RE=3;REF_strand=27;AF=0.111111	GT:DR:DV	0/0:24:3
chr1	15035131	982	CAAGACTTACCTTTTCTCTGACTTTTGAAAGACTAATAGAATATTTATATAAGAAATGCTGTCAACTTAGAAAAAAAACAACAA	N	.	PASS	IMPRECISE;SVMETHOD=Snifflesv1.0.11;CHR2=chr1;END=15035215;STD_quant_start=14.432602;STD_quant_stop=5.167204;Kurtosis_quant_start=0.349952;Kurtosis_quant_stop=1.195177;SVTYPE=DEL;SUPTYPE=AL;SVLEN=-84;STRANDS=+-;RE=10;REF_strand=29;AF=0.344828	GT:DR:DV	0/1:19:10
chr1	15035285	983	N	GGTAATGACTGTCCCCTAATAAGCTGATATCAAATCAGCTG	.	PASS	PRECISE;SVMETHOD=Snifflesv1.0.11;CHR2=chr1;END=15035287;STD_quant_start=4.098780;STD_quant_stop=3.316625;Kurtosis_quant_start=-0.797619;Kurtosis_quant_stop=0.998347;SVTYPE=INS;SUPTYPE=AL;SVLEN=32;STRANDS=+-;RE=5;REF_strand=30;AF=0.166667	GT:DR:DV	0/0:25:5
chr1	15055212	984	TGAAAGATTTAAAATAATGTAATAATCGTATCCAAAGAGGAAAAATATCTGTCCTGATATATTTAATCAGCAAAAATTATCGTCACACTGGGTTGGGGGAGTTAGAAGTTTGATGGTAACCAGTGGTATG	N	.	PASS	PRECISE;SVMETHOD=Snifflesv1.0.11;CHR2=chr1;END=15055342;STD_quant_start=0.000000;STD_quant_stop=0.000000;Kurtosis_quant_start=2.000000;Kurtosis_quant_stop=7.000000;SVTYPE=DEL;SUPTYPE=AL;SVLEN=-130;STRANDS=+-;RE=14;REF_strand=26;AF=0.538462	GT:DR:DV	0/1:12:14
chr1	15171175	985	TTCTCTTCTCTTCTCTTCTCTTCTCTTCTCCTCTCCT	N	.	PASS	PRECISE;SVMETHOD=Snifflesv1.0.11;CHR2=chr1;END=15171209;STD_quant_start=2.898275;STD_quant_stop=5.585696;Kurtosis_quant_start=-1.316327;Kurtosis_quant_stop=-1.503452;SVTYPE=DEL;SUPTYPE=AL;SVLEN=-34;STRANDS=+-;RE=5;REF_strand=34;AF=0.147059	GT:DR:DV	0/0:29:5
chr1	15177862	986	ACACACACACACACACACACACACACACACACACACACACACACACACACACACACACACACACA	N	.	PASS	IMPRECISE;SVMETHOD=Snifflesv1.0.11;CHR2=chr1;END=15177935;STD_quant_start=28.247124;STD_quant_stop=30.005000;Kurtosis_quant_start=1.202892;Kurtosis_quant_stop=0.188113;SVTYPE=DEL;SUPTYPE=AL;SVLEN=-73;STRANDS=+-;RE=10;REF_strand=24;AF=0.416667	GT:DR:DV	0/1:14:10
chr1	15184619	987	AGAGAAGAGAGAGAGAGAGAGAGAGAGAGAAAGGGGGGGAGAGAAGAGAGAGAGAGAGCGAGAGAAAGGGGAGAGAAGAGAGAGA	N	.	PASS	IMPRECISE;SVMETHOD=Snifflesv1.0.11;CHR2=chr1;END=15184696;STD_quant_start=24.456959;STD_quant_stop=29.592470;Kurtosis_quant_start=-0.028707;Kurtosis_quant_stop=0.894727;SVTYPE=DEL;SUPTYPE=AL;SVLEN=-77;STRANDS=+-;RE=7;REF_strand=21;AF=0.333333	GT:DR:DV	0/1:14:7
chr1	15203402	988	CACACACACACACACACACACACACACACACACACACACACACACACACACACACACACACACACACACACACACACACACACACACACACACA	N	.	PASS	PRECISE;SVMETHOD=Snifflesv1.0.11;CHR2=chr1;END=15203495;STD_quant_start=4.505552;STD_quant_stop=7.286975;Kurtosis_quant_start=6.465169;Kurtosis_quant_stop=6.286565;SVTYPE=DEL;SUPTYPE=AL;SVLEN=-93;STRANDS=+-;RE=12;REF_strand=28;AF=0.428571	GT:DR:DV	0/1:16:12
chr1	15273031	989	ACACACACACACACACACACACACACGACACGCACACGCACACGCTCTCTCTCTCTCGCTCT	N	.	PASS	IMPRECISE;SVMETHOD=Snifflesv1.0.11;CHR2=chr1;END=15273088;STD_quant_start=16.421531;STD_quant_stop=5.773503;Kurtosis_quant_start=-0.179684;Kurtosis_quant_stop=-1.382400;SVTYPE=DEL;SUPTYPE=AL;SVLEN=-57;STRANDS=+-;RE=3;REF_strand=29;AF=0.103448	GT:DR:DV	0/0:26:3
chr1	15300100	990	AAAGAAGTGCTCGTCAGGTTTTTTTTCCTCATGACAGGG	N	.	PASS	IMPRECISE;SVMETHOD=Snifflesv1.0.11;CHR2=chr1;END=15300137;STD_quant_start=12.247449;STD_quant_stop=5.887841;Kurtosis_quant_start=-0.117600;Kurtosis_quant_stop=-0.221893;SVTYPE=DEL;SUPTYPE=AL;SVLEN=-37;STRANDS=+-;RE=3;REF_strand=16;AF=0.1875	GT:DR:DV	0/0:13:3
chr1	15345477	991	CTCTCTCTCTCTCTCTCTCTCTCTCTCTCTCTCTCTCTCTCTCTCTCTCTCTCTCTCTCTCTCTCTCTCTCTCTCTCTCTCTC	N	.	PASS	IMPRECISE;SVMETHOD=Snifflesv1.0.11;CHR2=chr1;END=15345560;STD_quant_start=29.870089;STD_quant_stop=23.395156;Kurtosis_quant_start=-0.114959;Kurtosis_quant_stop=1.317251;SVTYPE=DEL;SUPTYPE=AL;SVLEN=-83;STRANDS=+-;RE=9;REF_strand=28;AF=0.321429	GT:DR:DV	0/1:19:9
chr1	15351350	992	TGTTCTGAGCATAACGTGATTTATTCATGTGG	N	.	PASS	PRECISE;SVMETHOD=Snifflesv1.0.11;CHR2=chr1;END=15351382;STD_quant_start=1.118034;STD_quant_stop=1.903943;Kurtosis_quant_start=3.560000;Kurtosis_quant_stop=3.097503;SVTYPE=DEL;SUPTYPE=AL;SVLEN=-32;STRANDS=+-;RE=8;REF_strand=17;AF=0.470588	GT:DR:DV	0/1:9:8
chr1	15353276	993	TGAACCCAAAAAATAAATATTTGCCAGAAAGTTGTATAAAGTTAACATTTCTCTGTGTTGGCTGACCAAACTATTTGCTAACAACTTACTCACACTGTATGTAAGTGCGGGTGTTTATGGCTTTTTCCTCTACTCTCTAAGGACTAAAACATTGAGTTCATGCAACTTGAACAAAATGTAAATTAGCAATAGTGTTGATATGATACCGTTGTTTTGGAGTGGATAGCAAAGTAATACTTTCTACTTTCCTTCTAGTTTGGGAAAAGGTTTTGTGAACATAATACATGTTGTGTTCAGGTTTAATTTAAAGCATGTACATGTAAAACTGCTCAGTGCATCAGTATTAAATAAGAAATAAAGTACAAGTTGTATGTGATAATCGGAAATTATCTATACAGT…	N	.	PASS	PRECISE;SVMETHOD=Snifflesv1.0.11;CHR2=chr1;END=15354051;STD_quant_start=5.674504;STD_quant_stop=2.863564;Kurtosis_quant_start=-0.894950;Kurtosis_quant_stop=0.905413;SVTYPE=DEL;SUPTYPE=AL,SR;SVLEN=-775;STRANDS=+-;RE=5;REF_strand=16;AF=0.3125	GT:DR:DV	0/1:11:5
chr1	15354260	994	GTGTGTGTGTATCTGTGTGTCTCTCTGTCTGTGTCTCTCCCTGAGTGTGTGT	N	.	PASS	IMPRECISE;SVMETHOD=Snifflesv1.0.11;CHR2=chr1;END=15354308;STD_quant_start=12.473973;STD_quant_stop=12.304471;Kurtosis_quant_start=0.398752;Kurtosis_quant_stop=1.012650;SVTYPE=DEL;SUPTYPE=AL;SVLEN=-48;STRANDS=+-;RE=5;REF_strand=15;AF=0.333333	GT:DR:DV	0/1:10:5
chr1	15358581	995	TTGACTTACTGTTAACACCCGACAGTCACCTGATTAGATGAGAGTGAGAGAGAGTACAAGAGATTGTGAATGAATGGGACCTAGAGAAAGTCTCCCTGGTTCAAC	N	.	PASS	IMPRECISE;SVMETHOD=Snifflesv1.0.11;CHR2=chr1;END=15358685;STD_quant_start=10.481276;STD_quant_stop=28.380073;Kurtosis_quant_start=3.299291;Kurtosis_quant_stop=3.967778;SVTYPE=DEL;SUPTYPE=AL;SVLEN=-104;STRANDS=+-;RE=7;REF_strand=17;AF=0.411765	GT:DR:DV	0/1:10:7
chr1	15387448	996	N	GCGTCTGCTGTTCTTTGCGATAAAGGACAAAGAGAGTCGGTAGGTGACTCTGAGCAGGTGC	.	PASS	IMPRECISE;SVMETHOD=Snifflesv1.0.11;CHR2=chr1;END=15387449;STD_quant_start=7.404953;STD_quant_stop=10.384283;Kurtosis_quant_start=0.776517;Kurtosis_quant_stop=-0.183544;SVTYPE=INS;SUPTYPE=AL;SVLEN=62;STRANDS=+-;RE=6;REF_strand=15;AF=0.4	GT:DR:DV	0/1:9:6
chr1	15392089	997	ACACACACACACACACACACACACACACACACACACACACACACACACACACACACACCTAT	N	.	PASS	IMPRECISE;SVMETHOD=Snifflesv1.0.11;CHR2=chr1;END=15392154;STD_quant_start=36.414283;STD_quant_stop=36.170891;Kurtosis_quant_start=-0.013544;Kurtosis_quant_stop=-0.121266;SVTYPE=DEL;SUPTYPE=AL;SVLEN=-65;STRANDS=+-;RE=3;REF_strand=16;AF=0.1875	GT:DR:DV	0/0:13:3
chr1	15396567	998	TAAATCGGTTCCAGGGTCACATCAGCCAGAG	N	.	PASS	PRECISE;SVMETHOD=Snifflesv1.0.11;CHR2=chr1;END=15396598;STD_quant_start=0.948683;STD_quant_stop=0.000000;Kurtosis_quant_start=7.000000;Kurtosis_quant_stop=-nan;SVTYPE=DEL;SUPTYPE=AL;SVLEN=-31;STRANDS=+-;RE=10;REF_strand=22;AF=0.454545	GT:DR:DV	0/1:12:10
chr1	15433337	999	N	AATGTTTTTTACATAATTGACTAAATATCAAATTATTTCTTTCTAGTTATTCATGCTTATCGCTAAGATGCTGGATTAATTTTCTGAAGAATAGGAGAGATTCAGGAAATTATCAGTCAGTAACATGCTAGAATGGGTCCAGCGATAATTTCACAGCTATTATATAGATTTTACACCAGCTGCTCTCCACATAGAAATAATTCCTGCCATTTTATTTTCTTGAGCTTCCTAATACATATGTCATAAGCACTGCATAAGAACAC	.	PASS	PRECISE;SVMETHOD=Snifflesv1.0.11;CHR2=chr1;END=15433339;STD_quant_start=1.760682;STD_quant_stop=8.461678;Kurtosis_quant_start=-0.875000;Kurtosis_quant_stop=-0.066682;SVTYPE=INS;SUPTYPE=AL;SVLEN=265;STRANDS=+-;RE=11;REF_strand=31;AF=0.354839	GT:DR:DV	0/1:20:11
chr1	15435109	1000	N	AAACAGTAGTAATGACAGTGATGATAGTATTAGTAA	.	PASS	IMPRECISE;SVMETHOD=Snifflesv1.0.11;CHR2=chr1;END=15435109;STD_quant_start=8.831761;STD_quant_stop=10.327956;Kurtosis_quant_start=-0.221893;Kurtosis_quant_stop=-0.960000;SVTYPE=INS;SUPTYPE=AL;SVLEN=36;STRANDS=+-;RE=3;REF_strand=30;AF=0.1	GT:DR:DV	0/0:27:3
chr1	15502372	1001	ACACACACACACACACACACACACACACACACACACACACACACACACA	N	.	PASS	PRECISE;SVMETHOD=Snifflesv1.0.11;CHR2=chr1;END=15502419;STD_quant_start=7.816649;STD_quant_stop=9.899495;Kurtosis_quant_start=2.997971;Kurtosis_quant_stop=3.075646;SVTYPE=DEL;SUPTYPE=AL;SVLEN=-47;STRANDS=+-;RE=15;REF_strand=31;AF=0.483871	GT:DR:DV	0/1:16:15
chr1	15531744	1002	CAATTTGCCATGTGTGAGTGCTTTAGTGTTTTTATTATATTGATAATTATATTTACAGGATCCTGGACATACTTTTGTTCGATTATTGTCATTATCAATAGAGTCATAGTTTATTTATATAAAACAATCAAAGTGAAAAATATAAATCATCAAACATCTGGGTTACACATTTTAGTCC	N	.	PASS	PRECISE;SVMETHOD=Snifflesv1.0.11;CHR2=chr1;END=15531922;STD_quant_start=1.732051;STD_quant_stop=0.316228;Kurtosis_quant_start=0.457300;Kurtosis_quant_stop=6.474069;SVTYPE=DEL;SUPTYPE=AL;SVLEN=-178;STRANDS=+-;RE=11;REF_strand=25;AF=0.44	GT:DR:DV	0/1:14:11
chr1	15564267	1003	CTGGGAAGCACACGTCACTGCATCTGTTCAT	N	.	PASS	PRECISE;SVMETHOD=Snifflesv1.0.11;CHR2=chr1;END=15564299;STD_quant_start=1.264911;STD_quant_stop=1.414214;Kurtosis_quant_start=-0.500000;Kurtosis_quant_stop=-1.300000;SVTYPE=DEL;SUPTYPE=AL;SVLEN=-32;STRANDS=+-;RE=5;REF_strand=25;AF=0.2	GT:DR:DV	0/0:20:5
chr1	15564777	1004	N	GGGATGTCCTACTCATGTCCCGTCATCCTTACTATTAAACAG	.	PASS	IMPRECISE;SVMETHOD=Snifflesv1.0.11;CHR2=chr1;END=15564777;STD_quant_start=10.260883;STD_quant_stop=12.845233;Kurtosis_quant_start=0.357936;Kurtosis_quant_stop=0.629201;SVTYPE=INS;SUPTYPE=AL;SVLEN=42;STRANDS=+-;RE=7;REF_strand=22;AF=0.318182	GT:DR:DV	0/1:15:7
chr1	15568306	1005	GAGAGAGAGAGAGAGAGAGAGAGAGAGAGAGAGAGAG	N	.	PASS	IMPRECISE;SVMETHOD=Snifflesv1.0.11;CHR2=chr1;END=15568342;STD_quant_start=16.119347;STD_quant_stop=19.600170;Kurtosis_quant_start=-0.501919;Kurtosis_quant_stop=0.061294;SVTYPE=DEL;SUPTYPE=AL;SVLEN=-36;STRANDS=+-;RE=6;REF_strand=23;AF=0.26087	GT:DR:DV	0/0:17:6
chr1	15591698	1006	N	GCACTACAATTTAATGTCTCTCACCTCCATATACTGCA	.	PASS	PRECISE;SVMETHOD=Snifflesv1.0.11;CHR2=chr1;END=15591700;STD_quant_start=3.162278;STD_quant_stop=5.674504;Kurtosis_quant_start=-0.212000;Kurtosis_quant_stop=-0.894950;SVTYPE=INS;SUPTYPE=AL;SVLEN=35;STRANDS=+-;RE=5;REF_strand=17;AF=0.294118	GT:DR:DV	0/0:12:5
chr1	15598824	1007	N	CAAAGCGAGAGGAAGAGGAAGCTGCGGCACTGTCTCTTCATCGAGGCCTCCACGGCTGTTTCTGGGCGGGAGATCACTCACTGCTGGTGACACTTCAGTGCAGTGTGGGCCGGCTGCATGGGGCATAGGACTGATCCAGGGTCTGCGTCGTCCAGACCACTTAAAACCCTGAGGGCAAACAGGTCATCTGAACCTCTCACGTTTTTAGCTTCCACCGGAGGGTTATGTTTGCTGGTTTGGCACTACCCATTACATTTTGGAGCTGAATGGAAATTGCAGTATTTATCAGTGTGTGCAATTTG	.	PASS	IMPRECISE;SVMETHOD=Snifflesv1.0.11;CHR2=chr1;END=15598828;STD_quant_start=45.333946;STD_quant_stop=22.173558;Kurtosis_quant_start=2.990276;Kurtosis_quant_stop=1.711177;SVTYPE=INS;SUPTYPE=AL;SVLEN=314;STRANDS=+-;RE=6;REF_strand=20;AF=0.3	GT:DR:DV	0/0:14:6
chr1	15607995	1008	TGTGTGTGTGTGTGTGTGTGTGTGTGTGTGTGTGTGTGTGTGTGTGTGTGTGTGTGTGTGTGT	N	.	PASS	IMPRECISE;SVMETHOD=Snifflesv1.0.11;CHR2=chr1;END=15608058;STD_quant_start=27.867031;STD_quant_stop=22.859821;Kurtosis_quant_start=0.090232;Kurtosis_quant_stop=-1.507326;SVTYPE=DEL;SUPTYPE=AL;SVLEN=-63;STRANDS=+-;RE=7;REF_strand=22;AF=0.318182	GT:DR:DV	0/1:15:7
chr1	15616260	1009	N	GTTGGTCCACTTAGCTTTAAAACTTTGAACTTAACATTTACTTTAAA	.	PASS	PRECISE;SVMETHOD=Snifflesv1.0.11;CHR2=chr1;END=15616260;STD_quant_start=1.183216;STD_quant_stop=2.569047;Kurtosis_quant_start=-1.305785;Kurtosis_quant_stop=-0.657860;SVTYPE=INS;SUPTYPE=AL;SVLEN=46;STRANDS=+-;RE=12;REF_strand=26;AF=0.461538	GT:DR:DV	0/1:14:12
chr1	15700757	1010	TTTTTTTTATATATATATATATATATATATATATATATATATATATATATATATATATATATATATATATATATATATATATATATATATATATATATATATATATATATATATATATATATA	N	.	PASS	PRECISE;SVMETHOD=Snifflesv1.0.11;CHR2=chr1;END=15700874;STD_quant_start=4.490731;STD_quant_stop=7.302967;Kurtosis_quant_start=1.209958;Kurtosis_quant_stop=-0.956250;SVTYPE=DEL;SUPTYPE=AL;SVLEN=-117;STRANDS=+-;RE=6;REF_strand=21;AF=0.285714	GT:DR:DV	0/0:15:6
chr1	15703266	1011	ATATATATATATGATATATTATATATATATATATATA	N	.	PASS	PRECISE;SVMETHOD=Snifflesv1.0.11;CHR2=chr1;END=15703303;STD_quant_start=2.469818;STD_quant_stop=0.894427;Kurtosis_quant_start=-0.430500;Kurtosis_quant_stop=0.360647;SVTYPE=DEL;SUPTYPE=AL;SVLEN=-37;STRANDS=+-;RE=13;REF_strand=24;AF=0.541667	GT:DR:DV	0/1:11:13
chr1	15703306	1012	N	ATATATATATATATATAAATATATTTTTTTGACA	.	PASS	IMPRECISE;SVMETHOD=Snifflesv1.0.11;CHR2=chr1;END=15703306;STD_quant_start=10.559356;STD_quant_stop=10.452272;Kurtosis_quant_start=0.911158;Kurtosis_quant_stop=0.378496;SVTYPE=INS;SUPTYPE=AL;SVLEN=34;STRANDS=+-;RE=4;REF_strand=24;AF=0.166667	GT:DR:DV	0/0:20:4
chr1	15760948	1013	N	CTGCTGTTAGAGTCTGACGTGTGGCACAGGCACATCTTTGTAAAATGATCAGTAGACAAAAAATAAAGAATTAA	.	PASS	PRECISE;SVMETHOD=Snifflesv1.0.11;CHR2=chr1;END=15760948;STD_quant_start=1.974842;STD_quant_stop=4.593474;Kurtosis_quant_start=5.889262;Kurtosis_quant_stop=1.761773;SVTYPE=INS;SUPTYPE=AL;SVLEN=74;STRANDS=+-;RE=11;REF_strand=20;AF=0.55	GT:DR:DV	0/1:9:11
chr1	15875802	1014	N	CTCAATGTTGACATCAGTAAACATCATTACATAAGATTCTTAAAATAGCCACACTTTTAAGGAATGTGCTGTTCAGTTGTTACTTTCTTGTGTGTTTGTCAACGGCTGAAAGAATTTGTGAAACAGATCACTTAGTGGCCTCAGTGGTCAACTCTGCTGGTTGTGTGACTGGAGGTGGGTCGACTGAACAAAAAAGGTTAGCATCGTCAGCTTATTATAATTTTAAGAATGGTAGTTTTCTTTGTGGGGAAGTTTTAATTGGTTATATTTTTGCTATTTGAGTTGAAAATGAAAAATCTGATTTTGAGGATCTTCCTCTTTTATTCCTCTTTCTGTCTCTCAGCCCACAGGTAGACTCTCGCTGAGGAGTTCATCAAAGGTGCCAAGAGCTGCATCTGG…	.	UNRESOLVED	IMPRECISE;SVMETHOD=Snifflesv1.0.11;CHR2=chr1;END=15875802;STD_quant_start=2.607681;STD_quant_stop=237.177571;Kurtosis_quant_start=2.847606;Kurtosis_quant_stop=1.987767;SVTYPE=INS;SUPTYPE=AL,SR;SVLEN=999;STRANDS=+-;RE=12;REF_strand=12;AF=1	GT:DR:DV	1/1:0:12
chr1	15876119	1015	N	AAGAGAGAGAGAGAGAGAGAGAGAGAGAGAGAGAGAGAGAGAGGAACAGGAGA	.	PASS	IMPRECISE;SVMETHOD=Snifflesv1.0.11;CHR2=chr1;END=15876119;STD_quant_start=29.652150;STD_quant_stop=28.026773;Kurtosis_quant_start=0.918950;Kurtosis_quant_stop=0.984745;SVTYPE=INS;SUPTYPE=AL;SVLEN=54;STRANDS=+-;RE=4;REF_strand=6;AF=0.666667	GT:DR:DV	0/1:2:4
chr1	15897142	1016	CACACACACACACACACACACACACACACACACACACACACACACACACACACACACACACACACACACACACACACACACA	N	.	PASS	IMPRECISE;SVMETHOD=Snifflesv1.0.11;CHR2=chr1;END=15897224;STD_quant_start=11.264990;STD_quant_stop=22.536637;Kurtosis_quant_start=1.743613;Kurtosis_quant_stop=0.928867;SVTYPE=DEL;SUPTYPE=AL;SVLEN=-82;STRANDS=+-;RE=10;REF_strand=26;AF=0.384615	GT:DR:DV	0/1:16:10
chr1	15899751	1017	GACACTCGTCAGAATGCAAATATGAAGCAGTGACGTAATGAGCATG	N	.	PASS	PRECISE;SVMETHOD=Snifflesv1.0.11;CHR2=chr1;END=15899797;STD_quant_start=0.000000;STD_quant_stop=0.000000;Kurtosis_quant_start=7.000000;Kurtosis_quant_stop=2.000000;SVTYPE=DEL;SUPTYPE=AL;SVLEN=-46;STRANDS=+-;RE=13;REF_strand=22;AF=0.590909	GT:DR:DV	0/1:9:13
chr1	15901092	1018	GTTGCAGCTCAAACTCTCATATAATGTGTTTATATTTAAG	N	.	PASS	PRECISE;SVMETHOD=Snifflesv1.0.11;CHR2=chr1;END=15901137;STD_quant_start=6.463573;STD_quant_stop=3.887301;Kurtosis_quant_start=-0.521588;Kurtosis_quant_stop=-1.666739;SVTYPE=DEL;SUPTYPE=AL;SVLEN=-45;STRANDS=+-;RE=9;REF_strand=20;AF=0.45	GT:DR:DV	0/1:11:9
chr1	15922246	1019	GGACCCTGAGAGACTTCAGAGGAGACCCTGAGAGAGAGGAGAGAGAGAGAGACTTCATGAGAGACACTGAGAGACAGATCTGCC	N	.	PASS	IMPRECISE;SVMETHOD=Snifflesv1.0.11;CHR2=chr1;END=15922330;STD_quant_start=19.201562;STD_quant_stop=3.962323;Kurtosis_quant_start=-1.159566;Kurtosis_quant_stop=-0.165468;SVTYPE=DEL;SUPTYPE=AL;SVLEN=-84;STRANDS=+-;RE=19;REF_strand=33;AF=0.575758	GT:DR:DV	0/1:14:19
chr1	15922622	1020	GAGAGACACTGAGAGACCCTGCCACACGACAGAGA	N	.	PASS	PRECISE;SVMETHOD=Snifflesv1.0.11;CHR2=chr1;END=15922658;STD_quant_start=3.834058;STD_quant_stop=3.674235;Kurtosis_quant_start=5.830613;Kurtosis_quant_stop=5.161611;SVTYPE=DEL;SUPTYPE=AL;SVLEN=-36;STRANDS=+-;RE=14;REF_strand=33;AF=0.424242	GT:DR:DV	0/1:19:14
chr1	15925598	1021	TGTGTGTGTGTGTGTGTGTGTGTGTGTGTGTGTGTGTGTGTGTGTGTGTGTGTGTGT	N	.	PASS	IMPRECISE;SVMETHOD=Snifflesv1.0.11;CHR2=chr1;END=15925659;STD_quant_start=8.252272;STD_quant_stop=11.713240;Kurtosis_quant_start=0.272301;Kurtosis_quant_stop=2.068056;SVTYPE=DEL;SUPTYPE=AL;SVLEN=-61;STRANDS=+-;RE=13;REF_strand=33;AF=0.393939	GT:DR:DV	0/1:20:13
chr1	15925801	1022	N	ACACACACACACACACACACACACACACACACACACACACACACACACACACACACACAC	.	PASS	IMPRECISE;SVMETHOD=Snifflesv1.0.11;CHR2=chr1;END=15925813;STD_quant_start=11.666190;STD_quant_stop=20.146960;Kurtosis_quant_start=-0.205803;Kurtosis_quant_stop=-1.265236;SVTYPE=INS;SUPTYPE=AL;SVLEN=60;STRANDS=+-;RE=12;REF_strand=34;AF=0.352941	GT:DR:DV	0/1:22:12
chr1	15931143	1023	TATATCTTTTTTTTAATTGTTAATTTGATTAATTCCAAAATATC	N	.	PASS	PRECISE;SVMETHOD=Snifflesv1.0.11;CHR2=chr1;END=15931187;STD_quant_start=2.160247;STD_quant_stop=5.925463;Kurtosis_quant_start=3.704082;Kurtosis_quant_stop=4.549631;SVTYPE=DEL;SUPTYPE=AL;SVLEN=-44;STRANDS=+-;RE=9;REF_strand=25;AF=0.36	GT:DR:DV	0/1:16:9
chr1	15942098	1024	CTCTCTCTCTCTCTCTCTCTCTCTCTCTCTCTCTCTCTCTCTCTCTC	N	.	PASS	PRECISE;SVMETHOD=Snifflesv1.0.11;CHR2=chr1;END=15942143;STD_quant_start=7.560864;STD_quant_stop=8.660254;Kurtosis_quant_start=-1.055351;Kurtosis_quant_stop=-1.097956;SVTYPE=DEL;SUPTYPE=AL;SVLEN=-45;STRANDS=+-;RE=6;REF_strand=29;AF=0.206897	GT:DR:DV	0/0:23:6
chr1	15966956	1025	N	CGACAAGCATAACATTCATGCCCATTCACACCCTCCATGGGACACCCCTTAGAGTCTTCCCA	.	PASS	IMPRECISE;SVMETHOD=Snifflesv1.0.11;CHR2=chr1;END=15966958;STD_quant_start=8.871302;STD_quant_stop=16.721244;Kurtosis_quant_start=0.121160;Kurtosis_quant_stop=-0.068666;SVTYPE=INS;SUPTYPE=AL;SVLEN=55;STRANDS=+-;RE=10;REF_strand=28;AF=0.357143	GT:DR:DV	0/1:18:10
chr1	15996437	1026	GATGGTGGTTGTAGGCTCTCTGGGTGTAGATCTGTTTCCACTGTTTGAG	N	.	PASS	PRECISE;SVMETHOD=Snifflesv1.0.11;CHR2=chr1;END=15996487;STD_quant_start=3.807887;STD_quant_stop=3.807887;Kurtosis_quant_start=-0.048751;Kurtosis_quant_stop=-0.105826;SVTYPE=DEL;SUPTYPE=AL;SVLEN=-50;STRANDS=+-;RE=4;REF_strand=13;AF=0.307692	GT:DR:DV	0/1:9:4
chr1	16011961	1027	ATATATATATATATATATATATATATATATATATATAT	N	.	PASS	IMPRECISE;SVMETHOD=Snifflesv1.0.11;CHR2=chr1;END=16012001;STD_quant_start=10.535654;STD_quant_stop=8.299096;Kurtosis_quant_start=-0.947894;Kurtosis_quant_stop=-1.830386;SVTYPE=DEL;SUPTYPE=AL;SVLEN=-40;STRANDS=+-;RE=8;REF_strand=21;AF=0.380952	GT:DR:DV	0/1:13:8
chr1	16013314	1028	N	CTCCAGCTAAATTAATTTTTTCCCTGAATTAAA	.	PASS	PRECISE;SVMETHOD=Snifflesv1.0.11;CHR2=chr1;END=16013316;STD_quant_start=0.000000;STD_quant_stop=1.341641;Kurtosis_quant_start=7.000000;Kurtosis_quant_stop=-1.186683;SVTYPE=INS;SUPTYPE=AL;SVLEN=31;STRANDS=+-;RE=14;REF_strand=22;AF=0.636364	GT:DR:DV	0/1:8:14
chr1	16024283	1029	CTGAACTGTTCCCTAATGTCATCCTAACCGTCGACCTGCAAAGACTCTCTGAACTGTTCCCTAATGTGACAGAGCTGACCGTCATTCTGCAAAGACTCTCTGAACTGTTCCCTAATGTCATCCTGCAAAGAC	N	.	PASS	IMPRECISE;SVMETHOD=Snifflesv1.0.11;CHR2=chr1;END=16024414;STD_quant_start=26.812311;STD_quant_stop=29.568564;Kurtosis_quant_start=5.001985;Kurtosis_quant_stop=3.653216;SVTYPE=DEL;SUPTYPE=AL;SVLEN=-131;STRANDS=+-;RE=10;REF_strand=23;AF=0.434783	GT:DR:DV	0/1:13:10
chr1	16026840	1030	TGTGTGTGTGTGTGTGTGTGTGTGTGTGTGTGTGTGTGTGTGTGTGTGTGTGTGTGTGT	N	.	PASS	IMPRECISE;SVMETHOD=Snifflesv1.0.11;CHR2=chr1;END=16026897;STD_quant_start=29.555033;STD_quant_stop=23.853721;Kurtosis_quant_start=-0.137549;Kurtosis_quant_stop=-1.245520;SVTYPE=DEL;SUPTYPE=AL;SVLEN=-57;STRANDS=+-;RE=10;REF_strand=22;AF=0.454545	GT:DR:DV	0/1:12:10
chr1	16060883	1031	GCCATGTAGGTGTGTGTGTGTGTGTGTGTGTGT	N	.	PASS	PRECISE;SVMETHOD=Snifflesv1.0.11;CHR2=chr1;END=16060916;STD_quant_start=0.000000;STD_quant_stop=0.000000;Kurtosis_quant_start=-nan;Kurtosis_quant_stop=-nan;SVTYPE=DEL;SUPTYPE=AL;SVLEN=-33;STRANDS=+-;RE=5;REF_strand=16;AF=0.3125	GT:DR:DV	0/1:11:5
chr1	16133035	1032	GTGTGTGTGTGTGTGTGTGTGTGTGTGTGTGTGTGTGTGTGTGTGTGTGTGTGTGTGTGTGTGTGTGTGTGTGTGTGTGTGTGTGTGTGTGTGTGTGTGTGTGGC	N	.	PASS	IMPRECISE;SVMETHOD=Snifflesv1.0.11;CHR2=chr1;END=16133133;STD_quant_start=25.324560;STD_quant_stop=10.583005;Kurtosis_quant_start=-0.021011;Kurtosis_quant_stop=-1.771205;SVTYPE=DEL;SUPTYPE=AL;SVLEN=-98;STRANDS=+-;RE=6;REF_strand=21;AF=0.285714	GT:DR:DV	0/0:15:6
chr1	16150675	1033	CCCCCCACACACACACACACACACACACACACCCCCACA	N	.	PASS	PRECISE;SVMETHOD=Snifflesv1.0.11;CHR2=chr1;END=16150713;STD_quant_start=4.242641;STD_quant_stop=4.571652;Kurtosis_quant_start=1.540889;Kurtosis_quant_stop=4.888824;SVTYPE=DEL;SUPTYPE=AL;SVLEN=-38;STRANDS=+-;RE=12;REF_strand=21;AF=0.571429	GT:DR:DV	0/1:9:12
chr1	16181728	1034	N	TGCATGCACAGCTTGAAGAGGAAGAGGCATAATATCATTACATGAGAGAAATAGGAGA	.	PASS	PRECISE;SVMETHOD=Snifflesv1.0.11;CHR2=chr1;END=16181734;STD_quant_start=8.411302;STD_quant_stop=7.648529;Kurtosis_quant_start=0.304474;Kurtosis_quant_stop=-1.852071;SVTYPE=INS;SUPTYPE=AL;SVLEN=41;STRANDS=+-;RE=4;REF_strand=23;AF=0.173913	GT:DR:DV	0/0:19:4
chr1	16185367	1035	CCCTACACACACACACACACACACACACACACACACACACACACACACACA	N	.	PASS	IMPRECISE;SVMETHOD=Snifflesv1.0.11;CHR2=chr1;END=16185416;STD_quant_start=6.942622;STD_quant_stop=11.353414;Kurtosis_quant_start=-0.068037;Kurtosis_quant_stop=-0.374563;SVTYPE=DEL;SUPTYPE=AL;SVLEN=-49;STRANDS=+-;RE=13;REF_strand=23;AF=0.565217	GT:DR:DV	0/1:10:13
chr1	16200693	1036	CACACACACACACACACACACACACACACACACACACACACACACACACACACACACACACACACG	N	.	PASS	IMPRECISE;SVMETHOD=Snifflesv1.0.11;CHR2=chr1;END=16200755;STD_quant_start=17.224014;STD_quant_stop=31.262331;Kurtosis_quant_start=-1.446552;Kurtosis_quant_stop=-0.032563;SVTYPE=DEL;SUPTYPE=AL;SVLEN=-62;STRANDS=+-;RE=3;REF_strand=23;AF=0.130435	GT:DR:DV	0/0:20:3
chr1	16212452	1037	TGAGAGAGACACACACACACACACACACACACACACACACACACACACACACACACACACACACACACACACACACACACACACACACACACACACACACACACACACACACACACACACACAAATCATTAA	N	.	PASS	IMPRECISE;SVMETHOD=Snifflesv1.0.11;CHR2=chr1;END=16212564;STD_quant_start=11.105554;STD_quant_stop=13.686977;Kurtosis_quant_start=-1.025961;Kurtosis_quant_stop=-1.013684;SVTYPE=DEL;SUPTYPE=AL;SVLEN=-112;STRANDS=+-;RE=3;REF_strand=27;AF=0.111111	GT:DR:DV	0/0:24:3
chr1	16233186	1038	N	AACAGCAAAATAGATCTTGAAAATAAAAACAAAA	.	PASS	PRECISE;SVMETHOD=Snifflesv1.0.11;CHR2=chr1;END=16233187;STD_quant_start=0.000000;STD_quant_stop=1.000000;Kurtosis_quant_start=-0.807852;Kurtosis_quant_stop=-1.055967;SVTYPE=INS;SUPTYPE=AL;SVLEN=32;STRANDS=+-;RE=17;REF_strand=28;AF=0.607143	GT:DR:DV	0/1:11:17
chr1	16234434	1039	AGAGAGAGAGAGAGAGAGAGAGAGAGAGAGGGGAGAGAGAGAGAGAGAGAGAGAGAGAGAG	N	.	PASS	IMPRECISE;SVMETHOD=Snifflesv1.0.11;CHR2=chr1;END=16234520;STD_quant_start=2.366432;STD_quant_stop=25.373214;Kurtosis_quant_start=1.083589;Kurtosis_quant_stop=4.968977;SVTYPE=DEL;SUPTYPE=AL;SVLEN=-86;STRANDS=+-;RE=15;REF_strand=29;AF=0.517241	GT:DR:DV	0/1:14:15
chr1	16265470	1040	N	ATGCAGAGAGAGAGAGAGAGAGAGAGAGAGAGAG	.	PASS	PRECISE;SVMETHOD=Snifflesv1.0.11;CHR2=chr1;END=16265470;STD_quant_start=4.618802;STD_quant_stop=6.582806;Kurtosis_quant_start=0.000000;Kurtosis_quant_stop=-0.386627;SVTYPE=INS;SUPTYPE=AL;SVLEN=34;STRANDS=+-;RE=3;REF_strand=18;AF=0.166667	GT:DR:DV	0/0:15:3
chr1	16267249	1041	N	TAGTGTGTGTATTGTGTGTGTGTTATTGTGTGTGTGTGTGTGTGTGTGTGTGTGTGTGTGTGTGTGTGTGTG	.	PASS	IMPRECISE;SVMETHOD=Snifflesv1.0.11;CHR2=chr1;END=16267251;STD_quant_start=12.693502;STD_quant_stop=20.337773;Kurtosis_quant_start=0.803980;Kurtosis_quant_stop=-0.593365;SVTYPE=INS;SUPTYPE=AL;SVLEN=75;STRANDS=+-;RE=8;REF_strand=18;AF=0.444444	GT:DR:DV	0/1:10:8
chr1	16288752	1042	AGTTTCTAGCAGCAGTACGGAGCCGTTTTCAGTGAACAAGCTCTGATGACCCACTGTTCACGTACCTGTGCAGCAATAGAAAA	N	.	PASS	PRECISE;SVMETHOD=Snifflesv1.0.11;CHR2=chr1;END=16288836;STD_quant_start=0.925820;STD_quant_stop=0.755929;Kurtosis_quant_start=0.500000;Kurtosis_quant_stop=-1.250000;SVTYPE=DEL;SUPTYPE=AL;SVLEN=-84;STRANDS=+-;RE=7;REF_strand=15;AF=0.466667	GT:DR:DV	0/1:8:7
chr1	16296710	1043	CTCTCTCTCTCTCTCTCTCTCTCTCTCTCTCTCTCTC	N	.	PASS	PRECISE;SVMETHOD=Snifflesv1.0.11;CHR2=chr1;END=16296746;STD_quant_start=2.645751;STD_quant_stop=4.873397;Kurtosis_quant_start=0.204082;Kurtosis_quant_stop=-0.048643;SVTYPE=DEL;SUPTYPE=AL;SVLEN=-36;STRANDS=+-;RE=4;REF_strand=19;AF=0.210526	GT:DR:DV	0/0:15:4
chr1	16303087	1044	ACACACACACACACACACACACACACACACACAC	N	.	PASS	PRECISE;SVMETHOD=Snifflesv1.0.11;CHR2=chr1;END=16303121;STD_quant_start=8.660254;STD_quant_stop=7.762087;Kurtosis_quant_start=-0.666667;Kurtosis_quant_stop=-1.350373;SVTYPE=DEL;SUPTYPE=AL;SVLEN=-34;STRANDS=+-;RE=4;REF_strand=21;AF=0.190476	GT:DR:DV	0/0:17:4
chr1	16338386	1045	CCTTTCTCTCCCCTTCTCCTGCCCTCCCTCCCTCCCT	N	.	PASS	PRECISE;SVMETHOD=Snifflesv1.0.11;CHR2=chr1;END=16338423;STD_quant_start=7.047458;STD_quant_stop=6.582806;Kurtosis_quant_start=-1.324265;Kurtosis_quant_stop=-1.409112;SVTYPE=DEL;SUPTYPE=AL;SVLEN=-37;STRANDS=+-;RE=3;REF_strand=22;AF=0.136364	GT:DR:DV	0/0:19:3
chr1	16366240	1046	TGTGTGTGTGTGTGTGTGTGTGTGTGTGTGTGTGTGTGTGTGTGTGTGTGTGTGTGTGTGTG	N	.	PASS	IMPRECISE;SVMETHOD=Snifflesv1.0.11;CHR2=chr1;END=16366289;STD_quant_start=21.915748;STD_quant_stop=18.960485;Kurtosis_quant_start=1.141053;Kurtosis_quant_stop=0.379200;SVTYPE=DEL;SUPTYPE=AL;SVLEN=-49;STRANDS=+-;RE=10;REF_strand=28;AF=0.357143	GT:DR:DV	0/1:18:10
chr1	16381627	1047	TCTCTCTCTCTCTCTCTCTCTCTCTCTCTCTCTCCCTCT	N	.	PASS	PRECISE;SVMETHOD=Snifflesv1.0.11;CHR2=chr1;END=16381666;STD_quant_start=5.329165;STD_quant_stop=5.932959;Kurtosis_quant_start=-0.896747;Kurtosis_quant_stop=0.429752;SVTYPE=DEL;SUPTYPE=AL;SVLEN=-39;STRANDS=+-;RE=5;REF_strand=24;AF=0.208333	GT:DR:DV	0/0:19:5
chr1	16383825	1048	TGTGTGTGTGTGTGTGTGTGTGTGTGTGTGT	N	.	PASS	IMPRECISE;SVMETHOD=Snifflesv1.0.11;CHR2=chr1;END=16383870;STD_quant_start=17.246118;STD_quant_stop=21.030590;Kurtosis_quant_start=-1.699991;Kurtosis_quant_stop=-0.728852;SVTYPE=DEL;SUPTYPE=AL;SVLEN=-45;STRANDS=+-;RE=7;REF_strand=24;AF=0.291667	GT:DR:DV	0/0:17:7
chr1	16392273	1049	CAAATTATAGTAATAAACAACAAGTTGCCCCCCC	N	.	PASS	PRECISE;SVMETHOD=Snifflesv1.0.11;CHR2=chr1;END=16392307;STD_quant_start=1.923538;STD_quant_stop=1.183216;Kurtosis_quant_start=6.474069;Kurtosis_quant_stop=1.387755;SVTYPE=DEL;SUPTYPE=AL;SVLEN=-34;STRANDS=+-;RE=10;REF_strand=29;AF=0.344828	GT:DR:DV	0/1:19:10
[truncated: 41,964 more rows]
