# Supplementary material for: Heterochiasmy and the establishment of gsdf as a novel sex determining gene in Atlantic halibut
Source: PLoS Genet. 2022 Feb 8;18(2):e1010011. doi: 10.1371/journal.pgen.1010011 (PMC8824383; doi:10.1371/journal.pgen.1010011)
Supplement: S6 Table — (XLSX) [file pgen.1010011.s023.xlsx]

## Sheet: Sheet1
Einfeldt et al.	Edvardsen et al.	Palaiokostas et al	Reid et al.
CM020213.1_chromosome_24	chr1	LG1	LG1
CM020196.1_chromosome_7	chr2	LG2	LG2
CM020195.1_chromosome_6	chr3	LG3	LG3		Supplementary Table 6 (Chromosome/LG naming across Atlantic halibut studies)
CM020208.1_chromosome_19	chr4	LG4	LG4
CM020197.1_chromosome_8	chr5	LG5	LG5
CM020192.1_chromosome_3	chr6	LG6	LG6
CM020211.1_chromosome_22	chr7	LG7	LG7
CM020212.1_chromosome_23	chr8	LG8	LG8
CM020191.1_chromosome_2	chr9	LG9	LG9
CM020205.1_chromosome_16	chr10	LG10	LG10
CM020190.1_chromosome_1	chr11	LG11	LG11
CM020210.1_chromosome_21	chr12	LG12	LG12
CM020201.1_chromosome_12	chr13	LG13	LG13
CM020198.1_chromosome_9	chr14	LG14	LG14
CM020194.1_chromosome_5	chr15	LG15	LG15
CM020207.1_chromosome_18	chr16	LG16	LG16
CM020204.1_chromosome_15	chr17	LG17	LG17
CM020206.1_chromosome_17	chr18	LG18	LG18
CM020200.1_chromosome_11	chr19	LG19	LG19
CM020193.1_chromosome_4	chr20	LG20	LG20
CM020199.1_chromosome_10	chr21	LG21	LG21
CM020203.1_chromosome_14	chr22	LG22	LG22
CM020202.1_chromosome_13	chr23	LG23	LG23
CM020209.1_chromosome_20	chr24	LG24	LG24
